# Supplementary material for: Synthesis and anticancer activity of bis(2-arylimidazo[1,2-a]pyridin-3-yl) selenides and diselenides: the copper-catalyzed tandem C–H selenation of 2-arylimidazo[1,2-a]pyridine with selenium
Source: Beilstein J Org Chem. 2020 May 20;16:1075–83. doi: 10.3762/bjoc.16.94 (PMC7277930; doi:10.3762/bjoc.16.94)
Supplement: File 2 — Crystal data for 2a. [file Beilstein_J_Org_Chem-16-1075-s002.cif]

 
data_p_1
 
_audit_creation_method            'SHELXL-2014/7'
_shelx_SHELXL_version_number      '2014/7'
_chemical_name_systematic         ?
_chemical_name_common             ?
_chemical_melting_point           ?
_chemical_formula_moiety          ?
_chemical_formula_sum              'C26 H18 N4 Se2' 
_chemical_formula_weight          544.36

loop_
 _atom_type_symbol
 _atom_type_description
 _atom_type_scat_dispersion_real
 _atom_type_scat_dispersion_imag
 _atom_type_scat_source
 'C'  'C'   0.0033   0.0016
 'International Tables Vol C Tables 4.2.6.8 and 6.1.1.4'
 'H'  'H'   0.0000   0.0000
 'International Tables Vol C Tables 4.2.6.8 and 6.1.1.4'
 'N'  'N'   0.0061   0.0033
 'International Tables Vol C Tables 4.2.6.8 and 6.1.1.4'
 'Se'  'Se'  -0.0929   2.2259
 'International Tables Vol C Tables 4.2.6.8 and 6.1.1.4'
 
_space_group_crystal_system       triclinic
_space_group_IT_number            2
_space_group_name_H-M_alt         'P -1'
_space_group_name_Hall            '-P 1'
 
_shelx_space_group_comment
;
The symmetry employed for this shelxl refinement is uniquely defined
by the following loop, which should always be used as a source of
symmetry information in preference to the above space-group names.
They are only intended as comments.
;
 
loop_
 _space_group_symop_operation_xyz
 'x, y, z'
 '-x, -y, -z'
 
_cell_length_a                    9.851(3)
_cell_length_b                    9.897(3)
_cell_length_c                    12.535(4)
_cell_angle_alpha                 109.173(3)
_cell_angle_beta                  110.356(3)
_cell_angle_gamma                 94.319(3)
_cell_volume                      1057.2(6)
_cell_formula_units_Z             2
_cell_measurement_temperature     100(2)
_cell_measurement_reflns_used     200
_cell_measurement_theta_min       2.21
_cell_measurement_theta_max       26.82
 
_exptl_crystal_description        prismatic
_exptl_crystal_colour             red
_exptl_crystal_density_meas       ?
_exptl_crystal_density_method     ?
_exptl_crystal_density_diffrn     1.710          
_exptl_crystal_F_000              540
_exptl_transmission_factor_min    ?
_exptl_transmission_factor_max    ?
_exptl_crystal_size_max           0.313
_exptl_crystal_size_mid           0.306
_exptl_crystal_size_min           0.152
_exptl_absorpt_coefficient_mu     3.521
_shelx_estimated_absorpt_T_min    0.405
_shelx_estimated_absorpt_T_max    0.617
_exptl_absorpt_correction_type   numerical
_exptl_absorpt_correction_T_min  0.5039
_exptl_absorpt_correction_T_max  0.6277
_exptl_absorpt_process_details
;
 SADABS 2016/2: Krause, L., Herbst-Irmer, R., Sheldrick G.M. & Stalke D.,
 J. Appl. Cryst. 48 (2015) 3-10
;
_exptl_absorpt_special_details    ?
_diffrn_ambient_temperature       100(2)
_diffrn_radiation_wavelength      0.71073
_diffrn_radiation_type            MoK\a
_diffrn_source                    'fine-focus sealed tube'
_diffrn_measurement_device_type   'Bruker APEX II CCD area detector' 
_diffrn_measurement_method        '\f and \w scans' 
_diffrn_detector_area_resol_mean  8.333 
_diffrn_reflns_number             9422
_diffrn_reflns_av_unetI/netI      0.0307
_diffrn_reflns_av_R_equivalents   0.0238
_diffrn_reflns_limit_h_min        -12
_diffrn_reflns_limit_h_max        11
_diffrn_reflns_limit_k_min        -11
_diffrn_reflns_limit_k_max        12
_diffrn_reflns_limit_l_min        -14
_diffrn_reflns_limit_l_max        15
_diffrn_reflns_theta_min          1.873
_diffrn_reflns_theta_max          26.458
_diffrn_reflns_theta_full         25.242
_diffrn_measured_fraction_theta_max   0.850
_diffrn_measured_fraction_theta_full  0.946
_diffrn_reflns_Laue_measured_fraction_max    0.850
_diffrn_reflns_Laue_measured_fraction_full   0.946
_diffrn_reflns_point_group_measured_fraction_max   0.850
_diffrn_reflns_point_group_measured_fraction_full  0.946
_reflns_number_total              3708
_reflns_number_gt                 3349
_reflns_threshold_expression      'I > 2\s(I)'
_reflns_Friedel_coverage          0.000
_reflns_Friedel_fraction_max      .
_reflns_Friedel_fraction_full     .
 
_reflns_special_details
;
 Reflections were merged by SHELXL according to the crystal
 class for the calculation of statistics and refinement.
 
 _reflns_Friedel_fraction is defined as the number of unique
 Friedel pairs measured divided by the number that would be
 possible theoretically, ignoring centric projections and
 systematic absences.
;
 
_computing_data_collection        'APEX2 (Bruker AXS, 2006)'
_computing_cell_refinement        'SAINT (Bruker AXS, 2004)'
_computing_data_reduction         'SAINT (Bruker AXS, 2004)'
_computing_structure_solution     'SHELXS-2014/7 (Sheldrick, 2014)'
_computing_structure_refinement   'SHELXL-2014/7 (Sheldrick, 2014)'
_computing_molecular_graphics     'XP' 
_computing_publication_material   ?
_refine_special_details           ?
_refine_ls_structure_factor_coef  Fsqd
_refine_ls_matrix_type            full
_refine_ls_weighting_scheme       calc
_refine_ls_weighting_details
'w=1/[\s^2^(Fo^2^)+(0.0822P)^2^+38.8890P] where P=(Fo^2^+2Fc^2^)/3'
_atom_sites_solution_primary      ?
_atom_sites_solution_secondary    ?
_atom_sites_solution_hydrogens    geom
_refine_ls_hydrogen_treatment     constr
_refine_ls_extinction_method      none
_refine_ls_extinction_coef        .
_refine_ls_number_reflns          3708
_refine_ls_number_parameters      289
_refine_ls_number_restraints      0
_refine_ls_R_factor_all           0.0821
_refine_ls_R_factor_gt            0.0787
_refine_ls_wR_factor_ref          0.2592
_refine_ls_wR_factor_gt           0.2577
_refine_ls_goodness_of_fit_ref    1.110
_refine_ls_restrained_S_all       1.110
_refine_ls_shift/su_max           0.000
_refine_ls_shift/su_mean          0.000
 
loop_
 _atom_site_label
 _atom_site_type_symbol
 _atom_site_fract_x
 _atom_site_fract_y
 _atom_site_fract_z
 _atom_site_U_iso_or_equiv
 _atom_site_adp_type
 _atom_site_occupancy
 _atom_site_site_symmetry_order  
 _atom_site_calc_flag
 _atom_site_refinement_flags_posn
 _atom_site_refinement_flags_adp
 _atom_site_refinement_flags_occupancy
 _atom_site_disorder_assembly
 _atom_site_disorder_group
Se1A Se 0.16389(13) 0.37669(12) 0.36216(11) 0.0208(4) Uani 1 1 d . . . . .
C2A C 0.2757(12) 0.5625(12) 0.4083(10) 0.018(2) Uani 1 1 d . . . . .
N3A N 0.2331(10) 0.6932(10) 0.4644(9) 0.0176(19) Uani 1 1 d . . . . .
C4A C 0.1124(13) 0.7127(13) 0.4947(11) 0.022(2) Uani 1 1 d . . . . .
H4AA H 0.0391 0.6313 0.4769 0.026 Uiso 1 1 calc R U . . .
C5A C 0.1011(13) 0.8532(12) 0.5513(12) 0.023(2) Uani 1 1 d . . . . .
H5AA H 0.0186 0.8679 0.5730 0.028 Uiso 1 1 calc R U . . .
C6A C 0.2054(15) 0.9749(13) 0.5781(12) 0.028(3) Uani 1 1 d . . . . .
H6AA H 0.1939 1.0706 0.6178 0.033 Uiso 1 1 calc R U . . .
C7A C 0.3268(12) 0.9562(13) 0.5465(11) 0.021(2) Uani 1 1 d . . . . .
H7AA H 0.3985 1.0381 0.5629 0.026 Uiso 1 1 calc R U . . .
C8A C 0.3410(12) 0.8078(12) 0.4879(10) 0.018(2) Uani 1 1 d . . . . .
N9A N 0.4447(11) 0.7610(10) 0.4495(9) 0.021(2) Uani 1 1 d . . . . .
C10A C 0.4066(12) 0.6090(12) 0.3992(10) 0.019(2) Uani 1 1 d . . . . .
C11A C 0.4991(12) 0.5225(12) 0.3456(10) 0.017(2) Uani 1 1 d . . . . .
C12A C 0.6054(14) 0.5999(13) 0.3224(12) 0.026(3) Uani 1 1 d . . . . .
H12A H 0.6151 0.7021 0.3409 0.032 Uiso 1 1 calc R U . . .
C13A C 0.6967(14) 0.5222(15) 0.2714(13) 0.034(3) Uani 1 1 d . . . . .
H13A H 0.7685 0.5736 0.2559 0.041 Uiso 1 1 calc R U . . .
C14A C 0.6845(15) 0.3706(15) 0.2428(13) 0.033(3) Uani 1 1 d . . . . .
H14A H 0.7470 0.3202 0.2084 0.039 Uiso 1 1 calc R U . . .
C15A C 0.5810(14) 0.2971(14) 0.2655(11) 0.028(3) Uani 1 1 d . . . . .
H15A H 0.5712 0.1948 0.2467 0.033 Uiso 1 1 calc R U . . .
C16A C 0.4891(13) 0.3725(13) 0.3165(10) 0.022(2) Uani 1 1 d . . . . .
H16A H 0.4180 0.3196 0.3315 0.026 Uiso 1 1 calc R U . . .
Se1B Se 0.00532(12) 0.34044(13) 0.15659(11) 0.0223(4) Uani 1 1 d . . . . .
C2B C 0.1488(11) 0.3897(12) 0.1018(10) 0.017(2) Uani 1 1 d . . . . .
N3B N 0.2184(10) 0.2876(10) 0.0466(9) 0.0184(19) Uani 1 1 d . . . . .
C4B C 0.2047(13) 0.1384(12) 0.0229(11) 0.023(2) Uani 1 1 d . . . . .
H4BA H 0.1391 0.0901 0.0459 0.027 Uiso 1 1 calc R U . . .
C5B C 0.2879(14) 0.0615(13) -0.0345(12) 0.027(3) Uani 1 1 d . . . . .
H5BA H 0.2789 -0.0404 -0.0517 0.032 Uiso 1 1 calc R U . . .
C6B C 0.3892(14) 0.1360(15) -0.0686(12) 0.031(3) Uani 1 1 d . . . . .
H6BA H 0.4467 0.0836 -0.1078 0.037 Uiso 1 1 calc R U . . .
C7B C 0.4001(13) 0.2807(12) -0.0436(11) 0.020(2) Uani 1 1 d . . . . .
H7BA H 0.4659 0.3303 -0.0656 0.024 Uiso 1 1 calc R U . . .
C8B C 0.3142(12) 0.3607(12) 0.0156(10) 0.017(2) Uani 1 1 d . . . . .
N9B N 0.3098(10) 0.5054(10) 0.0498(9) 0.0182(19) Uani 1 1 d . . . . .
C10B C 0.2084(12) 0.5236(13) 0.1035(10) 0.019(2) Uani 1 1 d . . . . .
C11B C 0.1817(12) 0.6733(12) 0.1565(10) 0.018(2) Uani 1 1 d . . . . .
C12B C 0.2905(13) 0.7948(13) 0.1828(12) 0.024(3) Uani 1 1 d . . . . .
H12B H 0.3758 0.7784 0.1656 0.028 Uiso 1 1 calc R U . . .
C13B C 0.2751(15) 0.9384(14) 0.2336(13) 0.031(3) Uani 1 1 d . . . . .
H13B H 0.3508 1.0181 0.2523 0.037 Uiso 1 1 calc R U . . .
C14B C 0.1463(16) 0.9660(15) 0.2574(12) 0.032(3) Uani 1 1 d . . . . .
H14B H 0.1336 1.0631 0.2902 0.038 Uiso 1 1 calc R U . . .
C15B C 0.0402(15) 0.8459(14) 0.2311(12) 0.029(3) Uani 1 1 d . . . . .
H15B H -0.0458 0.8613 0.2474 0.034 Uiso 1 1 calc R U . . .
C16B C 0.0576(13) 0.7025(13) 0.1811(10) 0.022(2) Uani 1 1 d . . . . .
H16B H -0.0177 0.6230 0.1634 0.026 Uiso 1 1 calc R U . . .
 
loop_
 _atom_site_aniso_label
 _atom_site_aniso_U_11
 _atom_site_aniso_U_22
 _atom_site_aniso_U_33
 _atom_site_aniso_U_23
 _atom_site_aniso_U_13
 _atom_site_aniso_U_12
Se1A 0.0239(6) 0.0142(6) 0.0306(7) 0.0113(5) 0.0158(5) 0.0012(4)
C2A 0.017(5) 0.018(6) 0.023(6) 0.008(5) 0.012(5) 0.005(4)
N3A 0.016(4) 0.017(5) 0.025(5) 0.009(4) 0.013(4) 0.006(4)
C4A 0.019(6) 0.023(6) 0.034(7) 0.014(5) 0.019(5) 0.005(5)
C5A 0.025(6) 0.018(6) 0.041(7) 0.016(5) 0.024(5) 0.009(5)
C6A 0.041(7) 0.009(5) 0.037(7) 0.010(5) 0.018(6) 0.017(5)
C7A 0.016(5) 0.022(6) 0.032(6) 0.011(5) 0.016(5) 0.004(5)
C8A 0.013(5) 0.017(5) 0.027(6) 0.011(5) 0.011(5) 0.001(4)
N9A 0.023(5) 0.017(5) 0.022(5) 0.007(4) 0.009(4) -0.002(4)
C10A 0.021(6) 0.016(5) 0.021(6) 0.009(4) 0.007(5) 0.003(4)
C11A 0.015(5) 0.020(6) 0.021(6) 0.011(4) 0.006(4) 0.006(4)
C12A 0.024(6) 0.020(6) 0.047(8) 0.018(5) 0.022(6) 0.006(5)
C13A 0.018(6) 0.038(8) 0.053(9) 0.015(6) 0.022(6) 0.007(5)
C14A 0.028(7) 0.033(7) 0.041(8) 0.012(6) 0.018(6) 0.016(6)
C15A 0.026(6) 0.023(6) 0.029(7) 0.009(5) 0.007(5) 0.006(5)
C16A 0.019(6) 0.024(6) 0.024(6) 0.010(5) 0.010(5) 0.005(5)
Se1B 0.0140(6) 0.0233(7) 0.0316(7) 0.0102(5) 0.0123(5) -0.0005(4)
C2B 0.010(5) 0.017(5) 0.026(6) 0.008(4) 0.010(4) 0.001(4)
N3B 0.017(5) 0.015(5) 0.026(5) 0.008(4) 0.010(4) 0.006(4)
C4B 0.025(6) 0.011(5) 0.031(6) 0.010(5) 0.010(5) -0.002(5)
C5B 0.030(7) 0.013(6) 0.035(7) 0.009(5) 0.009(5) 0.007(5)
C6B 0.022(6) 0.039(8) 0.033(7) 0.011(6) 0.017(5) 0.000(5)
C7B 0.023(6) 0.011(5) 0.034(6) 0.011(5) 0.016(5) 0.004(4)
C8B 0.012(5) 0.015(5) 0.029(6) 0.012(5) 0.011(4) 0.005(4)
N9B 0.020(5) 0.013(5) 0.028(5) 0.011(4) 0.013(4) 0.007(4)
C10B 0.015(5) 0.022(6) 0.018(5) 0.007(5) 0.006(4) 0.005(4)
C11B 0.016(5) 0.021(6) 0.019(5) 0.009(4) 0.008(4) 0.006(4)
C12B 0.022(6) 0.019(6) 0.040(7) 0.017(5) 0.019(5) 0.004(5)
C13B 0.037(7) 0.018(6) 0.043(8) 0.014(6) 0.019(6) 0.008(5)
C14B 0.042(8) 0.027(7) 0.036(7) 0.016(6) 0.022(6) 0.021(6)
C15B 0.032(7) 0.029(7) 0.030(7) 0.014(5) 0.014(5) 0.015(6)
C16B 0.019(6) 0.023(6) 0.023(6) 0.008(5) 0.009(5) 0.003(5)
 
_geom_special_details
;
 All esds (except the esd in the dihedral angle between two l.s. planes)
 are estimated using the full covariance matrix.  The cell esds are taken
 into account individually in the estimation of esds in distances, angles
 and torsion angles; correlations between esds in cell parameters are only
 used when they are defined by crystal symmetry.  An approximate (isotropic)
 treatment of cell esds is used for estimating esds involving l.s. planes.
;
 
loop_
 _geom_bond_atom_site_label_1
 _geom_bond_atom_site_label_2
 _geom_bond_distance
 _geom_bond_site_symmetry_2
 _geom_bond_publ_flag
Se1A C2A 1.866(11) . ?
Se1A Se1B 2.3910(18) . ?
C2A C10A 1.391(16) . ?
C2A N3A 1.426(14) . ?
N3A C4A 1.377(14) . ?
N3A C8A 1.373(14) . ?
C4A C5A 1.371(16) . ?
C4A H4AA 0.9500 . ?
C5A C6A 1.388(17) . ?
C5A H5AA 0.9500 . ?
C6A C7A 1.391(17) . ?
C6A H6AA 0.9500 . ?
C7A C8A 1.452(16) . ?
C7A H7AA 0.9500 . ?
C8A N9A 1.327(15) . ?
N9A C10A 1.388(15) . ?
C10A C11A 1.477(16) . ?
C11A C16A 1.394(16) . ?
C11A C12A 1.415(16) . ?
C12A C13A 1.411(18) . ?
C12A H12A 0.9500 . ?
C13A C14A 1.41(2) . ?
C13A H13A 0.9500 . ?
C14A C15A 1.370(19) . ?
C14A H14A 0.9500 . ?
C15A C16A 1.405(17) . ?
C15A H15A 0.9500 . ?
C16A H16A 0.9500 . ?
Se1B C2B 1.871(11) . ?
C2B C10B 1.399(16) . ?
C2B N3B 1.395(14) . ?
N3B C8B 1.379(14) . ?
N3B C4B 1.393(14) . ?
C4B C5B 1.383(18) . ?
C4B H4BA 0.9500 . ?
C5B C6B 1.454(18) . ?
C5B H5BA 0.9500 . ?
C6B C7B 1.349(18) . ?
C6B H6BA 0.9500 . ?
C7B C8B 1.430(16) . ?
C7B H7BA 0.9500 . ?
C8B N9B 1.362(14) . ?
N9B C10B 1.378(15) . ?
C10B C11B 1.496(16) . ?
C11B C16B 1.389(16) . ?
C11B C12B 1.415(16) . ?
C12B C13B 1.398(17) . ?
C12B H12B 0.9500 . ?
C13B C14B 1.427(19) . ?
C13B H13B 0.9500 . ?
C14B C15B 1.39(2) . ?
C14B H14B 0.9500 . ?
C15B C16B 1.401(17) . ?
C15B H15B 0.9500 . ?
C16B H16B 0.9500 . ?
 
loop_
 _geom_angle_atom_site_label_1
 _geom_angle_atom_site_label_2
 _geom_angle_atom_site_label_3
 _geom_angle
 _geom_angle_site_symmetry_1
 _geom_angle_site_symmetry_3
 _geom_angle_publ_flag
C2A Se1A Se1B 99.0(3) . . ?
C10A C2A N3A 105.4(9) . . ?
C10A C2A Se1A 132.4(9) . . ?
N3A C2A Se1A 122.2(8) . . ?
C4A N3A C8A 122.8(10) . . ?
C4A N3A C2A 130.6(10) . . ?
C8A N3A C2A 106.6(9) . . ?
C5A C4A N3A 118.0(10) . . ?
C5A C4A H4AA 121.0 . . ?
N3A C4A H4AA 121.0 . . ?
C4A C5A C6A 122.7(11) . . ?
C4A C5A H5AA 118.7 . . ?
C6A C5A H5AA 118.7 . . ?
C7A C6A C5A 119.7(11) . . ?
C7A C6A H6AA 120.2 . . ?
C5A C6A H6AA 120.2 . . ?
C6A C7A C8A 118.1(10) . . ?
C6A C7A H7AA 120.9 . . ?
C8A C7A H7AA 120.9 . . ?
N9A C8A N3A 111.4(10) . . ?
N9A C8A C7A 129.9(10) . . ?
N3A C8A C7A 118.7(10) . . ?
C8A N9A C10A 107.3(9) . . ?
C2A C10A N9A 109.4(10) . . ?
C2A C10A C11A 129.8(10) . . ?
N9A C10A C11A 120.8(10) . . ?
C16A C11A C12A 118.4(11) . . ?
C16A C11A C10A 125.1(10) . . ?
C12A C11A C10A 116.5(10) . . ?
C13A C12A C11A 118.7(11) . . ?
C13A C12A H12A 120.7 . . ?
C11A C12A H12A 120.7 . . ?
C14A C13A C12A 121.9(12) . . ?
C14A C13A H13A 119.0 . . ?
C12A C13A H13A 119.0 . . ?
C15A C14A C13A 118.7(12) . . ?
C15A C14A H14A 120.6 . . ?
C13A C14A H14A 120.6 . . ?
C14A C15A C16A 120.3(12) . . ?
C14A C15A H15A 119.9 . . ?
C16A C15A H15A 119.9 . . ?
C11A C16A C15A 122.0(11) . . ?
C11A C16A H16A 119.0 . . ?
C15A C16A H16A 119.0 . . ?
C2B Se1B Se1A 99.1(3) . . ?
C10B C2B N3B 105.8(9) . . ?
C10B C2B Se1B 131.2(9) . . ?
N3B C2B Se1B 123.0(8) . . ?
C8B N3B C4B 121.6(10) . . ?
C8B N3B C2B 107.3(9) . . ?
C4B N3B C2B 131.0(10) . . ?
C5B C4B N3B 119.1(11) . . ?
C5B C4B H4BA 120.4 . . ?
N3B C4B H4BA 120.4 . . ?
C4B C5B C6B 120.3(11) . . ?
C4B C5B H5BA 119.8 . . ?
C6B C5B H5BA 119.9 . . ?
C7B C6B C5B 118.9(12) . . ?
C7B C6B H6BA 120.5 . . ?
C5B C6B H6BA 120.5 . . ?
C6B C7B C8B 121.0(11) . . ?
C6B C7B H7BA 119.5 . . ?
C8B C7B H7BA 119.5 . . ?
N9B C8B N3B 110.7(9) . . ?
N9B C8B C7B 130.3(10) . . ?
N3B C8B C7B 119.0(9) . . ?
C8B N9B C10B 106.0(9) . . ?
N9B C10B C2B 110.2(10) . . ?
N9B C10B C11B 119.6(10) . . ?
C2B C10B C11B 130.2(10) . . ?
C16B C11B C12B 117.3(11) . . ?
C16B C11B C10B 125.1(10) . . ?
C12B C11B C10B 117.7(10) . . ?
C13B C12B C11B 121.4(11) . . ?
C13B C12B H12B 119.3 . . ?
C11B C12B H12B 119.3 . . ?
C14B C13B C12B 120.4(12) . . ?
C14B C13B H13B 119.8 . . ?
C12B C13B H13B 119.8 . . ?
C15B C14B C13B 117.7(12) . . ?
C15B C14B H14B 121.2 . . ?
C13B C14B H14B 121.2 . . ?
C14B C15B C16B 121.3(12) . . ?
C14B C15B H15B 119.4 . . ?
C16B C15B H15B 119.4 . . ?
C15B C16B C11B 122.0(11) . . ?
C15B C16B H16B 119.0 . . ?
C11B C16B H16B 119.0 . . ?
 
loop_
 _geom_torsion_atom_site_label_1
 _geom_torsion_atom_site_label_2
 _geom_torsion_atom_site_label_3
 _geom_torsion_atom_site_label_4
 _geom_torsion
 _geom_torsion_site_symmetry_1
 _geom_torsion_site_symmetry_2
 _geom_torsion_site_symmetry_3
 _geom_torsion_site_symmetry_4
 _geom_torsion_publ_flag
Se1B Se1A C2A C10A -89.4(11) . . . . ?
Se1B Se1A C2A N3A 90.2(9) . . . . ?
C10A C2A N3A C4A 179.5(11) . . . . ?
Se1A C2A N3A C4A -0.2(17) . . . . ?
C10A C2A N3A C8A -1.5(12) . . . . ?
Se1A C2A N3A C8A 178.8(8) . . . . ?
C8A N3A C4A C5A -0.3(17) . . . . ?
C2A N3A C4A C5A 178.5(11) . . . . ?
N3A C4A C5A C6A 0.4(19) . . . . ?
C4A C5A C6A C7A 0.3(19) . . . . ?
C5A C6A C7A C8A -1.1(18) . . . . ?
C4A N3A C8A N9A -179.6(10) . . . . ?
C2A N3A C8A N9A 1.4(12) . . . . ?
C4A N3A C8A C7A -0.4(16) . . . . ?
C2A N3A C8A C7A -179.5(10) . . . . ?
C6A C7A C8A N9A -179.9(12) . . . . ?
C6A C7A C8A N3A 1.1(16) . . . . ?
N3A C8A N9A C10A -0.6(13) . . . . ?
C7A C8A N9A C10A -179.6(11) . . . . ?
N3A C2A C10A N9A 1.2(12) . . . . ?
Se1A C2A C10A N9A -179.2(9) . . . . ?
N3A C2A C10A C11A -178.0(10) . . . . ?
Se1A C2A C10A C11A 1.6(19) . . . . ?
C8A N9A C10A C2A -0.4(13) . . . . ?
C8A N9A C10A C11A 178.9(10) . . . . ?
C2A C10A C11A C16A -14.9(19) . . . . ?
N9A C10A C11A C16A 166.0(11) . . . . ?
C2A C10A C11A C12A 165.0(12) . . . . ?
N9A C10A C11A C12A -14.1(15) . . . . ?
C16A C11A C12A C13A -0.2(18) . . . . ?
C10A C11A C12A C13A 179.9(11) . . . . ?
C11A C12A C13A C14A 0(2) . . . . ?
C12A C13A C14A C15A 0(2) . . . . ?
C13A C14A C15A C16A 0.0(19) . . . . ?
C12A C11A C16A C15A 0.1(17) . . . . ?
C10A C11A C16A C15A 180.0(11) . . . . ?
C14A C15A C16A C11A 0.0(18) . . . . ?
Se1A Se1B C2B C10B -90.9(11) . . . . ?
Se1A Se1B C2B N3B 89.8(9) . . . . ?
C10B C2B N3B C8B -0.8(12) . . . . ?
Se1B C2B N3B C8B 178.6(8) . . . . ?
C10B C2B N3B C4B 178.6(11) . . . . ?
Se1B C2B N3B C4B -1.9(17) . . . . ?
C8B N3B C4B C5B -0.8(17) . . . . ?
C2B N3B C4B C5B 179.8(11) . . . . ?
N3B C4B C5B C6B 0.5(18) . . . . ?
C4B C5B C6B C7B -0.2(19) . . . . ?
C5B C6B C7B C8B 0.1(19) . . . . ?
C4B N3B C8B N9B -178.9(10) . . . . ?
C2B N3B C8B N9B 0.6(12) . . . . ?
C4B N3B C8B C7B 0.8(16) . . . . ?
C2B N3B C8B C7B -179.7(10) . . . . ?
C6B C7B C8B N9B 179.2(12) . . . . ?
C6B C7B C8B N3B -0.4(17) . . . . ?
N3B C8B N9B C10B -0.1(12) . . . . ?
C7B C8B N9B C10B -179.7(11) . . . . ?
C8B N9B C10B C2B -0.4(12) . . . . ?
C8B N9B C10B C11B 177.4(9) . . . . ?
N3B C2B C10B N9B 0.8(12) . . . . ?
Se1B C2B C10B N9B -178.6(8) . . . . ?
N3B C2B C10B C11B -176.8(10) . . . . ?
Se1B C2B C10B C11B 3.8(19) . . . . ?
N9B C10B C11B C16B 160.9(11) . . . . ?
C2B C10B C11B C16B -21.7(19) . . . . ?
N9B C10B C11B C12B -18.5(15) . . . . ?
C2B C10B C11B C12B 158.8(12) . . . . ?
C16B C11B C12B C13B 1.2(17) . . . . ?
C10B C11B C12B C13B -179.3(11) . . . . ?
C11B C12B C13B C14B -2(2) . . . . ?
C12B C13B C14B C15B 1.4(19) . . . . ?
C13B C14B C15B C16B -1.0(19) . . . . ?
C14B C15B C16B C11B 0.7(19) . . . . ?
C12B C11B C16B C15B -0.7(17) . . . . ?
C10B C11B C16B C15B 179.9(11) . . . . ?
 
_refine_diff_density_max    4.153
_refine_diff_density_min   -1.433
_refine_diff_density_rms    0.264

_shelx_res_file
;

    p_1.res created by SHELXL-2014/7


TITL data1_0m_a.res in P-1
REM Old TITL Integration of a190402_hys1

REM SHELXT solution in P-1
REM R1 0.125,  Rweak 0.020,  Alpha 0.071,  Orientation as input
REM Formula found by SHELXT:  C26 N4 Se2

CELL  0.71073   9.8509   9.8970  12.5353  109.173  110.356   94.319
ZERR    2.000   0.0032   0.0032   0.0041    0.003    0.003    0.003
LATT  1
SFAC C H N SE
UNIT 52 36 8 4

TEMP -173.000
SIZE 0.152 0.306 0.313
L.S. 60
BOND $H
LIST 6
FMAP 2
PLAN 20
WPDB -2
CONF
ACTA
HTAB
WGHT    0.086700   41.525803
FVAR       0.31884
SE1A  4    0.163894    0.376690    0.362161    11.00000    0.02390    0.01420 =
         0.03056    0.01127    0.01580    0.00116
C2A   1    0.275732    0.562499    0.408343    11.00000    0.01735    0.01828 =
         0.02316    0.00830    0.01205    0.00464
N3A   3    0.233072    0.693155    0.464361    11.00000    0.01576    0.01665 =
         0.02529    0.00861    0.01267    0.00632
C4A   1    0.112360    0.712714    0.494651    11.00000    0.01923    0.02300 =
         0.03413    0.01400    0.01926    0.00503
AFIX  43
H4AA  2    0.039079    0.631294    0.476855    11.00000   -1.20000
AFIX   0
C5A   1    0.101124    0.853227    0.551264    11.00000    0.02480    0.01763 =
         0.04122    0.01581    0.02423    0.00937
AFIX  43
H5AA  2    0.018597    0.867900    0.573028    11.00000   -1.20000
AFIX   0
C6A   1    0.205405    0.974921    0.578079    11.00000    0.04142    0.00928 =
         0.03729    0.01037    0.01758    0.01701
AFIX  43
H6AA  2    0.193930    1.070575    0.617788    11.00000   -1.20000
AFIX   0
C7A   1    0.326824    0.956168    0.546533    11.00000    0.01629    0.02226 =
         0.03220    0.01087    0.01642    0.00372
AFIX  43
H7AA  2    0.398489    1.038145    0.562881    11.00000   -1.20000
AFIX   0
C8A   1    0.340952    0.807844    0.487940    11.00000    0.01338    0.01687 =
         0.02686    0.01125    0.01082    0.00073
N9A   3    0.444743    0.760991    0.449480    11.00000    0.02327    0.01686 =
         0.02212    0.00742    0.00868   -0.00191
C10A  1    0.406581    0.609046    0.399226    11.00000    0.02052    0.01554 =
         0.02062    0.00943    0.00688    0.00325
C11A  1    0.499101    0.522463    0.345577    11.00000    0.01458    0.01961 =
         0.02075    0.01107    0.00625    0.00571
C12A  1    0.605390    0.599865    0.322449    11.00000    0.02386    0.01992 =
         0.04682    0.01767    0.02228    0.00559
AFIX  43
H12A  2    0.615057    0.702086    0.340911    11.00000   -1.20000
AFIX   0
C13A  1    0.696716    0.522150    0.271416    11.00000    0.01755    0.03760 =
         0.05277    0.01521    0.02250    0.00652
AFIX  43
H13A  2    0.768474    0.573578    0.255937    11.00000   -1.20000
AFIX   0
C14A  1    0.684545    0.370556    0.242774    11.00000    0.02777    0.03317 =
         0.04122    0.01210    0.01750    0.01621
AFIX  43
H14A  2    0.746976    0.320172    0.208355    11.00000   -1.20000
AFIX   0
C15A  1    0.580953    0.297134    0.265493    11.00000    0.02641    0.02328 =
         0.02909    0.00914    0.00715    0.00569
AFIX  43
H15A  2    0.571184    0.194848    0.246708    11.00000   -1.20000
AFIX   0
C16A  1    0.489117    0.372492    0.316455    11.00000    0.01874    0.02385 =
         0.02428    0.01015    0.00957    0.00528
AFIX  43
H16A  2    0.418001    0.319601    0.331541    11.00000   -1.20000
AFIX   0
SE1B  4    0.005322    0.340445    0.156591    11.00000    0.01403    0.02327 =
         0.03158    0.01019    0.01230   -0.00050
C2B   1    0.148825    0.389696    0.101793    11.00000    0.01033    0.01736 =
         0.02597    0.00787    0.00955    0.00139
N3B   3    0.218406    0.287574    0.046584    11.00000    0.01686    0.01454 =
         0.02563    0.00753    0.01007    0.00582
C4B   1    0.204703    0.138406    0.022947    11.00000    0.02533    0.01149 =
         0.03114    0.00972    0.01004   -0.00228
AFIX  43
H4BA  2    0.139092    0.090131    0.045933    11.00000   -1.20000
AFIX   0
C5B   1    0.287932    0.061514   -0.034455    11.00000    0.02999    0.01284 =
         0.03499    0.00889    0.00897    0.00651
AFIX  43
H5BA  2    0.278887   -0.040429   -0.051675    11.00000   -1.20000
AFIX   0
C6B   1    0.389205    0.136027   -0.068554    11.00000    0.02186    0.03894 =
         0.03330    0.01125    0.01732    0.00010
AFIX  43
H6BA  2    0.446731    0.083644   -0.107793    11.00000   -1.20000
AFIX   0
C7B   1    0.400130    0.280731   -0.043559    11.00000    0.02263    0.01133 =
         0.03358    0.01131    0.01637    0.00355
AFIX  43
H7BA  2    0.465924    0.330273   -0.065599    11.00000   -1.20000
AFIX   0
C8B   1    0.314207    0.360739    0.015605    11.00000    0.01172    0.01540 =
         0.02870    0.01155    0.01139    0.00519
N9B   3    0.309801    0.505364    0.049817    11.00000    0.01954    0.01324 =
         0.02830    0.01116    0.01328    0.00664
C10B  1    0.208367    0.523580    0.103476    11.00000    0.01502    0.02215 =
         0.01802    0.00696    0.00553    0.00500
C11B  1    0.181710    0.673271    0.156472    11.00000    0.01646    0.02052 =
         0.01868    0.00927    0.00790    0.00643
C12B  1    0.290510    0.794779    0.182771    11.00000    0.02226    0.01904 =
         0.04008    0.01745    0.01867    0.00411
AFIX  43
H12B  2    0.375804    0.778406    0.165555    11.00000   -1.20000
AFIX   0
C13B  1    0.275057    0.938380    0.233554    11.00000    0.03672    0.01786 =
         0.04347    0.01386    0.01930    0.00837
AFIX  43
H13B  2    0.350800    1.018134    0.252293    11.00000   -1.20000
AFIX   0
C14B  1    0.146275    0.965987    0.257440    11.00000    0.04248    0.02731 =
         0.03633    0.01564    0.02244    0.02064
AFIX  43
H14B  2    0.133559    1.063087    0.290186    11.00000   -1.20000
AFIX   0
C15B  1    0.040200    0.845936    0.231138    11.00000    0.03205    0.02903 =
         0.02991    0.01358    0.01380    0.01485
AFIX  43
H15B  2   -0.045850    0.861306    0.247399    11.00000   -1.20000
AFIX   0
C16B  1    0.057627    0.702548    0.181071    11.00000    0.01926    0.02330 =
         0.02254    0.00803    0.00882    0.00274
AFIX  43
H16B  2   -0.017660    0.622986    0.163425    11.00000   -1.20000
AFIX   0
HKLF 4

REM  data1_0m_a.res in P-1
REM R1 =  0.0787 for    3349 Fo > 4sig(Fo)  and  0.0821 for all    3708 data
REM    289 parameters refined using      0 restraints

END

WGHT      0.0823     38.9111

REM Instructions for potential hydrogen bonds
EQIV $1 -x+1, -y+2, -z+1
HTAB C7A N9A_$1
EQIV $2 -x+1, -y+1, -z
HTAB C7B N9B_$2

REM Highest difference peak  4.153,  deepest hole -1.433,  1-sigma level  0.264
Q1    1   0.1034  0.3341  0.2624  11.00000  0.05    4.15
Q2    1   0.2242  0.4217  0.4602  11.00000  0.05    3.10
Q3    1  -0.0512  0.2845  0.0589  11.00000  0.05    3.06
Q4    1   0.3753  0.0330 -0.1437  11.00000  0.05    1.52
Q5    1   0.2167  0.9920  0.6655  11.00000  0.05    1.41
Q6    1   0.2396  0.3405  0.3750  11.00000  0.05    1.35
Q7    1   0.1270  0.9248  0.5181  11.00000  0.05    1.22
Q8    1   0.2751  0.0351 -0.1171  11.00000  0.05    0.87
Q9    1   0.0901  0.4058  0.4149  11.00000  0.05    0.86
Q10   1  -0.0666  0.7400  0.2882  11.00000  0.05    0.84
Q11   1   0.3439  0.1210 -0.1595  11.00000  0.05    0.84
Q12   1   0.0261  0.8017  0.4378  11.00000  0.05    0.82
Q13   1   0.4734  0.0851 -0.0028  11.00000  0.05    0.76
Q14   1   0.1144  0.4511  0.3396  11.00000  0.05    0.76
Q15   1   0.5000  1.0000  0.5000  10.50000  0.05    0.75
Q16   1   0.2644  0.3153 -0.0817  11.00000  0.05    0.74
Q17   1   0.5045  0.8330  0.4406  11.00000  0.05    0.74
Q18   1   0.2362  0.7441  0.0969  11.00000  0.05    0.70
Q19   1   0.1901  0.5146  0.4436  11.00000  0.05    0.69
Q20   1   0.2507  0.4592 -0.0549  11.00000  0.05    0.68
;
_shelx_res_checksum   62884

_shelx_hkl_file
;
  -1   0   0  212.73    7.83
  -1   0   0  236.63    7.88
   1   0   0  231.90    7.79
  -2   0   0  107.03    3.95
  -2   0   0  106.38    3.88
   2   0   0  108.44    3.77
  -3   0   0   11.16    0.77
  -3   0   0   12.81    0.88
   3   0   0   11.60    0.61
   3   0   0   17.52    0.97
  -4   0   0   74.11    3.07
  -4   0   0   83.19    3.27
   4   0   0   75.68    2.85
   4   0   0   76.67    3.20
  -5   0   0  287.95   10.37
  -5   0   0  274.98   10.15
   5   0   0  288.81    9.88
   5   0   0  275.70   10.34
  -6   0   0  489.34   17.30
  -6   0   0  488.81   17.10
   6   0   0  477.83   17.28
   6   0   0  467.50   16.69
  -7   0   0  261.22   10.13
  -7   0   0  280.10   10.44
   7   0   0  280.77   10.45
  -8   0   0    6.56    1.36
   8   0   0    7.37    1.32
  -9   0   0   -0.17    1.05
   9   0   0   -1.02    0.95
 -10   0   0   63.97    3.99
  10   0   0   73.11    4.20
  10  -1   0   35.22    2.99
 -10   1   0   36.29    2.96
   9  -1   0   33.35    2.67
  -9   1   0   34.25    2.65
   8  -1   0   31.05    2.38
  -8   1   0   33.98    2.41
  -8   1   0   30.74    2.19
   7  -1   0   16.22    1.68
  -7   1   0   25.16    2.05
  -7   1   0   19.90    1.80
   6  -1   0  114.78    4.89
  -6   1   0  121.17    4.91
  -6   1   0  116.12    4.82
   5  -1   0  378.51   13.32
   5  -1   0  384.53   13.91
  -5   1   0  393.52   13.92
  -5   1   0  393.87   13.87
   4  -1   0  368.21   12.77
   4  -1   0  402.22   13.29
  -4   1   0  347.95   13.17
  -4   1   0  372.28   13.24
   3  -1   0    2.14    0.41
  -3   1   0    2.08    0.43
  -3   1   0    2.07    0.44
   1  -1   0   32.46    1.23
  -1   1   0   27.08    1.24
  -1   1   0   32.99    1.12
   0  -1   0 1253.00   44.50
   0   1   0 1349.38   44.41
   0   1   0 1284.12   44.56
  -1  -1   0   54.60    2.02
  -1  -1   0   54.12    1.85
  -1  -1   0   51.26    1.98
   1   1   0   49.38    1.95
  -2  -1   0  216.23    7.66
  -2  -1   0  210.95    7.45
   2   1   0  211.77    7.53
   2   1   0  220.23    7.64
  -3  -1   0   36.40    1.55
  -3  -1   0   36.64    1.77
   3   1   0   37.50    1.56
   3   1   0   39.80    1.77
  -4  -1   0   42.70    2.13
  -4  -1   0   43.71    1.88
   4   1   0   44.97    2.11
   4   1   0   43.99    1.84
  -5  -1   0    6.13    0.92
  -5  -1   0    5.08    0.71
   5   1   0    4.83    0.86
   5   1   0    6.00    0.62
  -6  -1   0  397.04   13.99
  -6  -1   0  377.67   13.59
   6   1   0  366.92   13.41
   6   1   0  384.95   13.95
  -7  -1   0  243.15    9.33
   7   1   0  236.48    9.31
  -8  -1   0  101.07    4.78
   8   1   0  100.84    4.80
  -9  -1   0    2.04    1.28
   9   1   0    2.45    1.21
 -10  -1   0    3.28    1.45
  10   1   0    1.81    1.41
 -11   2   0   -0.56    1.26
  10  -2   0    0.64    1.34
 -10   2   0    2.36    1.30
   9  -2   0  142.29    6.44
  -9   2   0  149.06    6.33
  -9   2   0  139.95    6.25
   8  -2   0  161.72    6.79
  -8   2   0  161.76    6.69
  -8   2   0  157.34    6.68
   7  -2   0  192.72    7.90
  -7   2   0  206.72    7.95
  -7   2   0  205.17    7.92
   6  -2   0   33.44    1.95
  -6   2   0   27.79    1.88
  -6   2   0   25.47    1.80
  -5   2   0    0.20    0.52
  -5   2   0    1.26    0.57
   4  -2   0    8.72    0.92
  -4   2   0    9.57    1.03
  -4   2   0   11.19    1.05
   3  -2   0  114.97    4.47
  -3   2   0  121.50    4.50
  -3   2   0  120.09    4.59
   2  -2   0 1970.90   69.46
   2  -2   0 2105.30   69.48
  -2   2   0 2037.38   69.37
  -2   2   0 2011.82   69.56
   1  -2   0 1284.47   44.72
   1  -2   0 1291.44   44.78
  -1   2   0 1326.46   44.67
  -1   2   0 1327.29   44.82
   0  -2   0   62.95    2.37
   0   2   0   64.10    2.39
  -1  -2   0   37.97    1.62
  -1  -2   0   40.74    1.72
   1   2   0   39.27    1.63
   1   2   0   40.84    1.50
  -2  -2   0    9.34    0.76
  -2  -2   0    6.70    0.67
  -2  -2   0    7.69    0.42
   2   2   0    5.76    0.57
  -3  -2   0    2.18    0.32
  -3  -2   0    2.23    0.54
   3   2   0    2.56    0.54
   3   2   0    2.50    0.43
  -4  -2   0   46.10    1.84
  -4  -2   0   42.71    2.23
   4   2   0   44.16    1.97
   4   2   0   43.53    2.18
  -5  -2   0  494.66   17.55
   5   2   0  490.34   17.48
   5   2   0  481.86   17.16
  -6  -2   0    0.60    0.75
   6   2   0    0.67    0.49
   6   2   0    1.42    0.77
  -7  -2   0   76.48    3.79
   7   2   0   71.48    3.69
  -8  -2   0   30.11    2.62
   8   2   0   31.84    2.49
  -9  -2   0    0.11    1.18
   9   2   0    0.94    1.16
  10   2   0    3.95    1.50
 -11   3   0    2.86    1.46
  10  -3   0    1.12    1.31
 -10   3   0    1.04    1.22
 -10   3   0    0.30    1.42
   9  -3   0   29.97    2.67
  -9   3   0   28.30    2.69
  -9   3   0   23.40    2.30
   8  -3   0  161.41    6.75
  -8   3   0  158.13    6.63
  -8   3   0  158.13    6.74
   7  -3   0  452.35   16.79
  -7   3   0  471.34   16.76
  -7   3   0  459.30   16.86
   6  -3   0  190.10    7.02
  -6   3   0  172.03    6.92
  -6   3   0  170.50    7.03
  -5   3   0  177.19    6.84
  -5   3   0  171.45    6.68
   4  -3   0   13.47    1.07
  -4   3   0   13.82    1.06
  -4   3   0   14.08    1.21
   3  -3   0   48.01    2.22
   3  -3   0   52.81    2.26
  -3   3   0   54.61    2.41
  -3   3   0   50.95    1.92
   2  -3   0  249.37    9.06
   2  -3   0  252.86    9.11
  -2   3   0  256.59    8.91
  -2   3   0  262.15    9.22
   1  -3   0 1317.30   45.41
   1  -3   0 1269.96   45.49
  -1   3   0 1416.12   45.40
  -1   3   0 1297.05   45.53
   0  -3   0 1304.87   44.73
   0   3   0 1311.53   44.75
   0   3   0 1298.45   44.75
  -1  -3   0   83.15    3.20
   1   3   0   82.42    3.22
   1   3   0   83.35    3.06
  -2  -3   0    5.34    0.75
  -2  -3   0    4.41    0.38
  -2  -3   0    5.15    0.63
   2   3   0    4.17    0.57
  -3  -3   0   61.65    2.25
  -3  -3   0   59.46    2.70
  -3  -3   0   61.31    2.78
   3   3   0   61.37    2.59
  -4  -3   0  209.94    7.86
   4   3   0  200.45    7.54
   4   3   0  204.83    7.72
  -5  -3   0  621.31   22.01
   5   3   0  615.88   21.64
   5   3   0  612.83   21.88
  -6  -3   0  311.01   11.73
   6   3   0  302.03   11.57
   6   3   0  316.70   11.27
  -7  -3   0   52.33    3.14
   7   3   0   52.99    3.02
   7   3   0   49.81    2.55
  -8  -3   0    1.41    1.22
   8   3   0    0.72    1.04
  -9  -3   0   -0.59    1.21
   9   3   0    0.07    1.20
 -11   4   0    0.96    1.40
 -11   4   0    0.80    1.67
  10  -4   0   -0.09    1.24
 -10   4   0    1.41    1.32
 -10   4   0   -0.86    1.46
   9  -4   0   40.41    2.94
  -9   4   0   36.94    2.70
  -9   4   0   37.18    2.99
   8  -4   0    8.76    1.42
  -8   4   0   11.93    1.65
  -8   4   0    9.94    1.66
  -7   4   0  105.11    4.68
  -7   4   0   88.54    4.30
   6  -4   0  299.28   11.36
  -6   4   0  309.55   11.57
  -6   4   0  310.86   11.38
   5  -4   0  116.28    4.73
   5  -4   0  112.50    4.66
  -5   4   0  115.53    4.89
   4  -4   0  113.82    4.32
   4  -4   0   97.83    4.21
  -4   4   0  103.20    3.80
  -4   4   0  108.89    4.47
   3  -4   0  196.27    7.13
   3  -4   0  196.08    7.19
  -3   4   0  189.61    6.84
  -3   4   0  189.94    7.32
   2  -4   0  275.01    9.73
   2  -4   0  264.50    9.61
  -2   4   0  269.78    9.82
  -2   4   0  267.32    9.49
   1  -4   0  477.18   16.65
   1  -4   0  475.32   16.80
  -1   4   0  471.08   16.64
  -1   4   0  485.73   16.80
   0  -4   0  542.70   19.06
   0  -4   0  542.94   18.88
   0   4   0  534.36   18.90
   0   4   0  551.19   18.93
  -1  -4   0  350.23   11.93
  -1  -4   0  326.22   11.69
   1   4   0  329.34   11.56
   1   4   0  313.94   11.71
  -2  -4   0    1.82    0.64
  -2  -4   0    1.12    0.49
   2   4   0    1.27    0.45
  -3  -4   0    5.59    0.83
  -3  -4   0    5.60    0.93
   3   4   0    5.05    0.74
  -4  -4   0    3.46    0.86
   4   4   0    4.61    0.79
   4   4   0    3.36    0.80
  -5  -4   0  221.82    8.70
   5   4   0  221.07    8.37
   5   4   0  226.08    8.58
  -6  -4   0  264.55   10.16
   6   4   0  257.76    9.64
   6   4   0  254.46    9.94
  -7  -4   0  142.96    6.17
   7   4   0  126.60    5.81
   7   4   0  136.39    5.51
  -8  -4   0   36.07    3.01
   8   4   0   27.07    2.53
   9   4   0    4.13    1.50
 -11   5   0    3.22    2.88
  10  -5   0   35.51    3.22
 -10   5   0   26.54    2.64
 -10   5   0   31.16    3.23
   9  -5   0  129.42    6.08
  -9   5   0  132.60    6.34
   8  -5   0   86.24    4.36
   8  -5   0   82.37    4.17
  -8   5   0   92.15    4.64
   6  -5   0  141.62    5.70
   6  -5   0  138.10    5.68
  -6   5   0  132.70    5.92
   5  -5   0   22.09    1.63
   5  -5   0   23.90    1.69
  -5   5   0   22.90    1.88
   4  -5   0   15.69    1.33
   4  -5   0   15.94    1.37
  -4   5   0   14.01    0.90
  -4   5   0   15.19    1.59
   3  -5   0   92.69    3.74
   3  -5   0   89.05    3.84
  -3   5   0   89.23    3.51
  -3   5   0   94.18    4.00
   2  -5   0  157.21    6.73
   2  -5   0  159.94    6.86
  -2   5   0  210.94    6.74
  -2   5   0  210.51    7.11
   1  -5   0  212.53    7.88
   1  -5   0  214.40    8.07
  -1   5   0  224.10    8.06
   0  -5   0    0.63    0.43
   0   5   0    1.07    0.47
   0   5   0    1.07    0.45
  -1  -5   0  115.78    4.82
  -1  -5   0  117.80    4.59
   1   5   0  121.03    4.47
   1   5   0  116.35    4.63
  -2  -5   0    3.88    0.72
  -2  -5   0    3.12    0.86
   2   5   0    2.06    0.59
  -3  -5   0   82.51    3.74
  -3  -5   0   80.41    3.50
   3   5   0   75.04    3.43
  -4  -5   0  275.83   10.71
   4   5   0  287.88   10.44
  -5  -5   0   28.87    2.30
   5   5   0   25.71    1.87
   5   5   0   25.26    2.00
  -6  -5   0   33.72    2.65
   6   5   0   33.11    2.32
   6   5   0   32.66    2.18
  -7  -5   0   95.03    4.96
   7   5   0   96.25    4.38
   7   5   0   97.37    4.66
  -8  -5   0    2.61    1.49
   8   5   0    3.69    1.43
  10  -6   0   12.17    1.98
  10  -6   0    9.41    2.07
 -10   6   0   10.98    2.23
   9  -6   0  124.42    5.90
   9  -6   0  117.13    5.65
  -9   6   0  134.61    6.37
   8  -6   0  129.36    6.18
   8  -6   0  147.09    6.27
  -8   6   0  154.69    6.73
   7  -6   0   76.09    3.81
   7  -6   0   74.36    3.82
  -7   6   0   78.03    4.24
   6  -6   0  148.55    6.13
   6  -6   0  151.08    6.14
  -6   6   0  143.53    6.43
   5  -6   0    8.41    1.25
   5  -6   0   10.89    1.35
  -5   6   0    8.22    1.39
   4  -6   0   38.78    2.20
   4  -6   0   39.96    2.29
  -4   6   0   37.22    1.83
  -4   6   0   38.37    2.45
   3  -6   0  239.90    8.73
   3  -6   0  241.83    8.91
  -3   6   0  223.89    8.96
  -3   6   0  236.71    8.55
   2  -6   0  668.20   23.15
   2  -6   0  668.47   23.39
  -2   6   0  648.97   23.08
  -2   6   0  660.88   23.39
   1  -6   0  398.65   14.03
   1  -6   0  384.06   14.24
  -1   6   0  398.12   14.04
  -1   6   0  395.21   14.18
   0  -6   0  212.77    7.97
   0  -6   0  204.45    7.68
   0   6   0  210.34    7.69
   0   6   0  201.79    7.71
  -1  -6   0   34.93    1.92
  -1  -6   0   39.23    2.27
   1   6   0   35.35    1.98
  -2  -6   0   51.42    2.52
  -2  -6   0   51.13    2.84
   2   6   0   49.02    2.54
  -3  -6   0   50.77    2.67
  -3  -6   0   53.23    2.99
   3   6   0   52.85    2.70
  -4  -6   0  284.77   11.08
   4   6   0  287.22   10.71
  -5  -6   0  161.21    6.96
   5   6   0  159.89    6.52
   5   6   0  161.50    6.66
  -6  -6   0  159.67    6.85
   6   6   0  139.86    6.19
   6   6   0  150.97    6.43
  -7  -6   0    5.63    1.73
   7   6   0    2.73    1.15
   7   6   0    2.32    1.18
   8   6   0    1.67    1.41
  10  -7   0    3.27    1.54
  10  -7   0    2.53    1.62
   9  -7   0    1.59    1.20
   9  -7   0    3.52    1.45
  -9   7   0    2.82    1.61
   7  -7   0  378.32   13.79
   7  -7   0  367.26   13.80
  -7   7   0  354.24   14.13
   6  -7   0  429.96   16.19
   6  -7   0  450.79   16.17
  -6   7   0  442.82   16.55
   5  -7   0   97.59    4.47
   5  -7   0   98.58    4.38
  -5   7   0   96.70    4.70
   4  -7   0   11.99    1.39
  -4   7   0   10.29    1.44
   2  -7   0  123.28    5.07
  -2   7   0  132.41    5.40
   1  -7   0  398.19   14.30
   1  -7   0  398.33   14.61
  -1   7   0  402.20   14.46
  -1   7   0  398.34   14.35
   0  -7   0  185.65    7.20
   0  -7   0  173.78    6.81
   0   7   0  178.37    6.93
  -1  -7   0   52.57    3.03
  -1  -7   0   58.44    2.75
   1   7   0   54.66    2.79
  -2  -7   0   45.23    2.87
  -2  -7   0   49.32    2.66
   2   7   0   49.14    2.64
  -3  -7   0   34.19    2.75
   3   7   0   27.72    2.10
  -4  -7   0  149.96    6.66
   4   7   0  149.87    6.21
  -5  -7   0   86.26    4.63
   5   7   0   86.39    4.20
  -6  -7   0  179.15    8.09
   6   7   0  192.39    7.66
   7   7   0   31.17    2.74
   9  -8   0   51.71    3.49
   8  -8   0   33.40    2.65
  -8   8   0   27.52    2.86
   7  -8   0   70.37    3.97
  -7   8   0   74.83    4.35
   6  -8   0  108.82    5.05
  -6   8   0  101.19    5.20
   5  -8   0   12.15    1.63
  -5   8   0   11.44    1.67
   4  -8   0  192.45    7.69
  -4   8   0  186.70    7.82
   3  -8   0  254.66    9.69
  -3   8   0  257.88    9.22
  -3   8   0  229.90    9.62
   2  -8   0   17.41    1.84
  -2   8   0   13.85    1.60
   1  -8   0    6.01    1.30
  -1   8   0    5.16    1.01
   0  -8   0   73.01    3.80
   0   8   0   75.04    3.54
  -1  -8   0   -0.16    1.05
   1   8   0    1.30    0.92
  -2  -8   0   -1.23    1.06
   2   8   0    1.04    0.91
  -3  -8   0   63.93    3.79
   3   8   0   61.81    3.35
  -4  -8   0    4.24    1.67
   4   8   0    3.34    1.17
  -5  -8   0   17.70    2.40
   5   8   0   19.32    2.02
   8  -9   0  122.45    5.91
   7  -9   0   20.93    2.37
  -7   9   0   22.26    2.61
   6  -9   0    1.05    1.33
  -6   9   0    1.33    1.40
   5  -9   0    5.92    1.44
  -5   9   0    4.70    1.50
   4  -9   0   94.90    4.70
  -4   9   0   96.70    4.84
   3  -9   0  128.88    5.62
  -3   9   0  116.46    5.54
  -3   9   0  124.98    5.69
   2  -9   0  162.34    6.85
  -2   9   0  156.91    6.39
   1  -9   0   93.70    4.59
  -1   9   0   93.61    4.24
   0  -9   0   40.97    2.93
   0   9   0   40.78    2.62
  -1  -9   0    4.60    1.45
   1   9   0    4.00    1.21
  -2  -9   0   34.47    2.85
   2   9   0   37.27    2.55
  -3  -9   0   95.15    5.14
   3   9   0  107.75    4.88
  -4  -9   0  127.19    8.12
   7 -10   0  102.73    5.33
   6 -10   0    6.77    1.76
  -6  10   0    4.84    1.71
   5 -10   0   19.19    2.32
  -5  10   0   15.70    2.20
   4 -10   0    3.17    1.39
  -4  10   0    1.74    1.33
   3 -10   0   43.40    3.12
   2 -10   0  154.56    7.20
  -2  10   0  176.72    6.86
   1 -10   0  184.17    7.95
  -1  10   0  186.47    7.50
   0 -10   0   11.55    2.05
   0  10   0   12.12    1.66
  -1 -10   0    7.41    1.74
   1  10   0    8.38    1.59
  -2 -10   0    2.93    1.69
   5 -11   0   25.16    2.84
  -5  11   0   22.18    2.77
   4 -11   0   43.98    3.63
   3 -11   0    9.77    2.02
   2 -11   0   15.33    2.31
  -2  11   0   13.58    1.98
   1 -11   0   14.35    2.34
  -1  11   0   17.27    2.02
   0  11  -1   12.46    1.83
   0 -11   1   11.19    2.86
  -1  11  -1   62.61    3.57
   1 -11   1   61.06    3.98
   2 -11   1   68.78    4.21
   3 -11   1   56.30    3.78
  -4  11  -1    5.54    1.84
   4 -11   1    3.30    1.60
  -5  11  -1    4.18    1.78
   5 -11   1    2.16    1.99
   2  10  -1    1.20    1.23
  -2 -10   1    0.10    1.45
   1  10  -1   46.72    2.97
  -1 -10   1   45.16    3.27
   0  10  -1   47.27    2.99
   0 -10   1   46.88    3.31
  -1  10  -1    2.32    1.09
   1 -10   1    4.83    1.50
  -2  10  -1   54.88    2.99
   2 -10   1   54.42    3.48
  -3  10  -1   44.46    3.10
   3 -10   1   39.72    3.09
  -4  10  -1    1.37    1.36
   4 -10   1    3.17    1.45
  -5  10  -1   22.90    2.63
   5 -10   1   25.52    2.67
  -6  10  -1   40.12    3.59
   6 -10   1   47.79    3.33
   7 -10   1    5.14    1.66
   4   9  -1    1.41    1.24
  -4  -9   1    1.33    1.58
   3   9  -1    2.73    1.26
  -3  -9   1    5.18    1.63
   2   9  -1    2.73    1.16
  -2  -9   1    1.14    1.32
   1   9  -1   92.78    4.22
  -1  -9   1   84.08    4.48
   0   9  -1  175.22    7.21
   0  -9   1  185.50    7.64
  -1   9  -1  166.98    6.66
   1  -9   1  164.23    7.05
  -2   9  -1   37.37    2.62
  -4   9  -1    4.88    1.49
   4  -9   1    7.38    1.58
  -5   9  -1   33.27    2.86
   5  -9   1   33.71    2.68
  -6   9  -1  186.11    8.23
   6  -9   1  188.98    7.94
  -7   9  -1  132.79    6.58
   7  -9   1  134.90    6.21
   8  -9   1   21.49    2.37
   6   8  -1   61.66    3.51
   5   8  -1  199.87    8.13
  -5  -8   1  200.77    8.60
   4   8  -1   70.78    3.64
  -4  -8   1   70.26    4.04
   3   8  -1    5.73    1.22
  -3  -8   1    4.48    1.51
   2   8  -1   50.20    2.79
  -2  -8   1   47.95    3.05
   1   8  -1  163.87    6.52
  -1  -8   1  160.71    6.82
   0   8  -1  105.06    4.51
   0  -8   1  104.19    4.80
  -1   8  -1  122.42    5.19
  -1   8  -1  123.63    5.05
   1  -8   1  120.94    5.37
  -2   8  -1  266.69   10.16
  -2   8  -1  261.47    9.81
   2  -8   1  264.84   10.22
  -3   8  -1   75.53    3.32
  -3   8  -1   75.00    3.88
   3  -8   1   71.98    3.72
  -4   8  -1    9.80    1.60
   4  -8   1    9.68    1.58
  -5   8  -1   38.50    2.85
   5  -8   1   33.62    2.54
  -6   8  -1   32.42    2.83
   6  -8   1   31.89    2.62
  -7   8  -1  235.69    9.81
   7  -8   1  233.16    9.44
  -8   8  -1  132.22    6.53
   8  -8   1  127.80    6.03
   9  -8   1    4.28    1.51
   7   7  -1   45.93    2.92
   6   7  -1    8.12    1.39
  -6  -7   1   12.57    2.11
   5   7  -1  207.17    8.27
  -5  -7   1  211.64    8.73
   4   7  -1   21.27    1.86
  -4  -7   1   22.90    2.28
   3   7  -1    9.99    1.30
  -3  -7   1   11.27    1.76
   2   7  -1    1.23    0.80
  -2  -7   1    1.08    0.97
   1   7  -1  224.95    8.30
  -1  -7   1  212.02    8.56
   0   7  -1   43.30    2.32
  -1   7  -1  128.98    5.14
   1  -7   1  118.37    5.18
  -2   7  -1  315.89   11.45
  -2   7  -1  319.74   11.80
   2  -7   1  313.92   11.80
  -3   7  -1   12.80    1.17
  -3   7  -1   13.62    1.59
   3  -7   1    9.05    1.29
   3  -7   1   10.68    1.12
  -4   7  -1   67.48    3.54
   4  -7   1   62.47    3.07
   4  -7   1   68.29    3.37
  -5   7  -1  140.16    6.23
   5  -7   1  144.55    5.80
   5  -7   1  141.56    6.02
  -6   7  -1   46.61    3.15
   6  -7   1   45.63    2.79
   6  -7   1   43.87    2.74
  -7   7  -1    3.09    1.37
   7  -7   1    5.00    1.38
   7  -7   1    4.47    1.32
  -8   7  -1   71.02    4.17
   8  -7   1   59.70    3.62
   8  -7   1   62.24    3.59
  -9   7  -1   29.42    3.05
   9  -7   1   30.53    2.86
   9  -7   1   30.04    2.83
  10  -7   1    5.63    1.83
   8   6  -1   19.06    1.90
   7   6  -1   76.16    4.02
   7   6  -1   77.43    3.86
  -7  -6   1   79.67    4.46
   6   6  -1  386.51   14.16
   6   6  -1  383.70   14.04
  -6  -6   1  369.04   14.46
   5   6  -1   36.19    2.26
   5   6  -1   34.24    2.25
  -5  -6   1   37.75    2.69
   4   6  -1    6.64    1.06
   4   6  -1    5.91    1.10
  -4  -6   1    5.98    1.28
   3   6  -1    5.86    1.03
  -3  -6   1    3.40    0.81
  -3  -6   1    5.74    1.22
   2   6  -1  234.65    8.87
  -2  -6   1  243.12    9.12
  -2  -6   1  236.50    8.75
   1   6  -1  378.73   13.53
   1   6  -1  375.51   13.41
  -1  -6   1  377.90   13.76
  -1  -6   1  373.98   13.37
   0   6  -1  555.28   19.54
   0   6  -1  552.68   19.56
   0  -6   1  558.12   19.78
   0  -6   1  553.70   19.38
   1  -6   1   33.24    1.65
  -2   6  -1  209.60    7.27
  -2   6  -1  201.55    7.61
   2  -6   1  182.99    7.19
   2  -6   1  193.37    7.54
  -3   6  -1    3.81    0.62
  -3   6  -1    3.69    0.96
   3  -6   1    3.25    0.73
   3  -6   1    2.71    0.81
  -4   6  -1  196.98    7.66
   4  -6   1  191.55    7.26
   4  -6   1  184.15    7.40
  -5   6  -1  152.41    6.48
   5  -6   1  144.42    6.20
   5  -6   1  162.90    6.17
  -6   6  -1  175.52    7.26
   6  -6   1  188.86    6.93
   6  -6   1  149.07    6.84
  -7   6  -1   49.71    3.40
   7  -6   1   65.61    3.24
   7  -6   1   48.87    3.06
  -8   6  -1   37.60    2.98
   8  -6   1   29.12    2.45
   8  -6   1   23.51    2.39
  -9   6  -1   11.95    2.25
   9  -6   1   13.87    2.09
   9  -6   1   16.55    2.11
 -10   6  -1   19.80    2.69
  10  -6   1   21.33    2.40
  10  -6   1   19.55    2.55
   9   5  -1    1.38    1.29
   8   5  -1    0.37    1.09
  -8  -5   1    0.68    1.38
   7   5  -1  140.43    5.92
   7   5  -1  146.03    6.26
  -7  -5   1  149.89    6.57
   6   5  -1  323.59   12.11
   6   5  -1  316.20   11.95
  -6  -5   1  330.93   12.39
   5   5  -1  262.44    9.68
   5   5  -1  259.54    9.76
  -5  -5   1  254.23   10.01
   4   5  -1   37.10    2.10
   4   5  -1   36.46    2.07
  -4  -5   1   35.89    2.31
   3   5  -1    8.02    1.03
  -3  -5   1    8.63    1.26
  -3  -5   1    6.08    0.89
   2   5  -1    1.80    0.60
   2   5  -1    1.50    0.47
  -2  -5   1    0.69    0.44
   1   5  -1   88.55    3.53
   1   5  -1   92.13    3.64
  -1  -5   1   86.85    3.48
   0   5  -1 2245.64   71.06
   0   5  -1 1886.87   71.01
   0  -5   1 2263.01   71.26
   0  -5   1 1894.67   70.85
  -1   5  -1  155.15    5.78
  -1   5  -1  148.93    5.55
   1  -5   1  139.86    5.45
   1  -5   1  154.35    5.79
  -2   5  -1   42.06    1.91
  -2   5  -1   42.34    2.24
   2  -5   1   44.87    2.19
   2  -5   1   45.34    1.98
  -3   5  -1   29.06    1.86
  -3   5  -1   29.00    1.37
   3  -5   1   28.99    1.71
   3  -5   1   28.61    1.59
  -4   5  -1   74.16    2.81
   4  -5   1   69.08    3.31
   4  -5   1   80.17    3.27
  -5   5  -1  102.90    4.81
   5  -5   1  104.01    4.63
   5  -5   1  120.45    4.63
  -6   5  -1  309.13   11.83
   6  -5   1  313.23   11.58
   6  -5   1  306.82   11.53
  -7   5  -1  150.39    6.59
   7  -5   1  151.14    6.31
   7  -5   1  151.65    6.31
  -8   5  -1   35.46    2.96
   8  -5   1   33.36    2.55
  -9   5  -1   -1.16    1.30
  -9   5  -1    0.07    1.06
   9  -5   1   -0.54    1.04
 -10   5  -1   34.85    3.33
 -10   5  -1   40.48    3.34
  10  -5   1   35.02    3.17
 -11   5  -1   33.83    5.02
   9   4  -1   22.41    2.35
  -9  -4   1   21.37    2.46
   8   4  -1   42.60    2.89
  -8  -4   1   42.96    3.07
   7   4  -1    1.70    1.00
   7   4  -1    1.15    0.74
  -7  -4   1    2.93    1.23
   6   4  -1   20.83    1.61
   6   4  -1   17.23    1.64
  -6  -4   1   17.39    1.88
   5   4  -1   94.90    3.98
   5   4  -1   93.61    4.09
  -5  -4   1   96.66    4.31
   4   4  -1   75.41    3.20
   4   4  -1   72.76    3.22
  -4  -4   1   73.98    3.45
   3   4  -1   14.62    1.20
  -3  -4   1   16.81    1.37
  -3  -4   1   18.30    0.94
   2   4  -1  125.07    4.53
   2   4  -1  116.51    4.70
  -2  -4   1  126.30    4.89
  -2  -4   1  123.23    4.65
   1   4  -1  120.17    4.58
   1   4  -1  123.29    4.67
  -1  -4   1  131.90    4.84
  -1  -4   1  118.60    4.53
  -1   4  -1  624.90   21.78
  -1   4  -1  605.98   21.56
   1  -4   1  635.90   21.52
   1  -4   1  625.15   21.77
  -2   4  -1  210.17    7.76
  -2   4  -1  210.57    7.39
   2  -4   1  204.27    7.66
   2  -4   1  208.02    7.49
  -4   4  -1   54.05    2.90
  -4   4  -1   63.29    2.26
   4  -4   1   60.27    2.79
   4  -4   1   67.75    2.78
  -5   4  -1   11.71    1.41
  -6   4  -1   55.08    2.99
  -6   4  -1   51.33    2.77
   6  -4   1   50.90    2.71
  -7   4  -1  154.32    6.48
  -7   4  -1  159.89    6.71
   7  -4   1  156.23    6.47
  -8   4  -1   63.01    3.63
  -8   4  -1   63.18    3.48
   8  -4   1   59.82    3.42
  -9   4  -1    0.02    1.04
  -9   4  -1    0.07    1.22
   9  -4   1   -0.01    1.14
 -10   4  -1   18.33    2.35
 -10   4  -1   21.37    2.57
  10  -4   1   18.20    2.31
  10   3  -1    1.07    1.32
   9   3  -1   84.10    4.31
  -9  -3   1   74.90    4.30
   8   3  -1  100.07    4.82
  -8  -3   1  103.81    4.96
   7   3  -1  190.32    7.75
   7   3  -1  189.46    7.28
  -7  -3   1  199.75    7.86
   6   3  -1  197.10    7.65
   6   3  -1  197.14    7.33
  -6  -3   1  192.26    7.72
   5   3  -1   42.98    2.25
   5   3  -1   43.03    2.12
  -5  -3   1   45.93    2.44
   4   3  -1   96.18    3.77
   4   3  -1   92.37    3.85
  -4  -3   1   96.05    3.57
  -4  -3   1   91.01    3.96
   3   3  -1  188.98    7.22
   3   3  -1  191.01    7.20
  -3  -3   1  217.45    7.43
  -3  -3   1  195.13    7.00
   2   3  -1 1537.52   53.81
  -2  -3   1 1672.86   53.97
  -2  -3   1 1637.22   53.66
  -2  -3   1 1429.20   53.77
   1   3  -1  790.29   26.69
   1   3  -1  767.41   26.62
  -1  -3   1  778.23   26.79
  -1  -3   1  758.06   26.57
   0   3  -1   82.20    3.22
   0   3  -1   82.34    3.17
   0  -3   1   84.16    3.06
   0  -3   1   88.57    3.31
  -1   3  -1   55.90    2.38
  -1   3  -1   55.26    2.17
   1  -3   1   56.47    2.16
   1  -3   1   57.73    2.35
  -2   3  -1   22.48    1.29
   2  -3   1   20.56    1.18
  -3   3  -1    3.74    0.72
  -3   3  -1    3.56    0.30
   3  -3   1    3.40    0.59
   3  -3   1    3.25    0.54
  -4   3  -1  585.01   20.44
  -4   3  -1  578.38   20.55
   4  -3   1  578.53   20.38
  -5   3  -1   80.93    3.70
  -5   3  -1   83.83    3.63
   5  -3   1   83.95    3.60
  -6   3  -1  138.01    5.48
  -6   3  -1  130.37    5.52
   6  -3   1  127.43    5.41
  -7   3  -1    0.27    0.77
  -7   3  -1    1.01    0.89
   7  -3   1    1.68    0.90
  -8   3  -1    3.09    1.13
  -8   3  -1    3.73    1.22
   8  -3   1    2.21    1.05
  -9   3  -1   -0.28    1.05
  -9   3  -1    0.39    1.16
   9  -3   1    0.10    1.05
 -10   3  -1   16.93    2.15
  10  -3   1   16.71    2.26
  10   2  -1    0.20    1.34
 -10  -2   1    0.33    1.22
   9   2  -1    4.20    1.26
  -9  -2   1    3.50    1.38
   8   2  -1   63.09    3.49
  -8  -2   1   64.90    3.56
   7   2  -1  466.16   16.62
   7   2  -1  475.43   17.15
  -7  -2   1  469.85   17.16
   6   2  -1  591.25   21.14
   6   2  -1  610.82   21.57
  -6  -2   1  615.16   21.60
   5   2  -1   82.80    3.36
   5   2  -1   80.65    3.62
  -5  -2   1   86.24    3.37
  -5  -2   1   87.12    3.71
   4   2  -1   56.14    2.46
   4   2  -1   55.66    2.32
  -4  -2   1   55.16    2.28
  -4  -2   1   54.19    2.53
   3   2  -1   32.36    1.57
   3   2  -1   32.40    1.47
  -3  -2   1   31.47    1.40
  -3  -2   1   33.98    1.65
   2   2  -1  534.32   17.69
   2   2  -1  510.62   17.67
  -2  -2   1  517.38   17.78
  -2  -2   1  479.50   17.56
   1   2  -1 1915.92   67.59
   1   2  -1 1964.67   67.79
  -1  -2   1 1988.77   67.67
  -1  -2   1 2045.06   67.72
   0   2  -1 1967.48   68.18
   0   2  -1 1974.52   67.61
   0  -2   1 1966.94   68.26
   0  -2   1 1984.74   67.52
  -1   2  -1  102.97    3.78
  -1   2  -1  102.07    3.56
   1  -2   1  102.47    3.73
   1  -2   1   95.07    3.59
  -2   2  -1    4.56    0.55
  -2   2  -1    4.88    0.62
  -2   2  -1    4.14    0.29
   2  -2   1    5.99    0.54
  -3   2  -1    9.63    0.88
  -3   2  -1   10.70    0.90
  -4   2  -1  239.86    8.67
  -4   2  -1  234.60    8.68
   4  -2   1  232.11    8.60
  -5   2  -1  540.48   19.17
  -5   2  -1  554.17   19.17
   5  -2   1  524.38   19.11
  -6   2  -1  354.26   12.99
  -6   2  -1  359.86   12.98
   6  -2   1  346.34   12.97
  -7   2  -1   26.67    2.07
  -7   2  -1   27.55    2.01
   7  -2   1   29.78    2.11
  -8   2  -1   35.89    2.55
  -8   2  -1   37.42    2.45
   8  -2   1   34.89    2.51
  -9   2  -1    0.13    0.99
   9  -2   1    0.32    1.11
 -10   2  -1   68.74    4.07
  10  -2   1   71.68    4.23
  10   1  -1   27.66    2.74
 -10  -1   1   22.67    2.57
   9   1  -1   43.36    2.94
  -9  -1   1   44.46    3.01
   8   1  -1   52.40    3.08
  -8  -1   1   52.52    3.08
   7   1  -1  111.98    5.05
  -7  -1   1  130.69    5.44
  -7  -1   1  115.15    5.11
   6   1  -1   78.98    3.56
   6   1  -1   79.00    3.08
  -6  -1   1   78.12    3.33
  -6  -1   1   72.63    3.48
   5   1  -1   38.85    1.73
   5   1  -1   43.22    2.13
  -5  -1   1   41.75    2.12
  -5  -1   1   37.44    1.91
   4   1  -1   82.49    2.87
   4   1  -1   84.97    3.16
  -4  -1   1   65.53    2.92
  -4  -1   1   65.23    3.06
   3   1  -1  516.93   17.51
   3   1  -1  554.76   17.71
  -3  -1   1  500.75   17.69
  -3  -1   1  457.47   17.55
   2   1  -1    8.25    0.51
   2   1  -1    7.48    0.56
  -2  -1   1    8.49    0.55
  -2  -1   1    7.74    0.59
   1   1  -1  423.34   15.14
   1   1  -1  448.52   15.17
  -1  -1   1  436.98   15.17
  -1  -1   1  457.43   15.21
   0   1  -1  180.60    6.32
   0  -1   1  181.16    6.30
  -1   1  -1  836.90   29.26
  -1   1  -1  881.97   29.34
  -1   1  -1  845.31   29.31
  -2   1  -1   58.28    2.35
  -2   1  -1   57.53    2.34
   2  -1   1   57.51    2.31
   2  -1   1   61.15    2.09
  -3   1  -1  115.70    4.28
  -3   1  -1  113.98    4.32
   3  -1   1  107.73    4.27
   3  -1   1  111.82    3.94
  -4   1  -1   39.76    1.98
  -4   1  -1   39.57    1.89
   4  -1   1   39.87    1.51
   4  -1   1   37.07    1.92
  -5   1  -1  125.12    5.12
  -5   1  -1  128.61    5.03
   5  -1   1  127.29    4.54
   5  -1   1  128.61    5.13
  -6   1  -1  281.46   10.04
  -6   1  -1  260.95    9.82
   6  -1   1  253.17    9.93
  -7   1  -1  135.60    5.77
  -7   1  -1  135.12    5.58
   7  -1   1  137.09    5.77
  -8   1  -1    8.69    1.46
   8  -1   1   12.31    1.65
  -9   1  -1    8.08    1.56
   9  -1   1    6.33    1.49
 -10   1  -1   17.95    2.17
  10  -1   1   15.45    2.17
 -11   0   1    0.58    1.33
  10   0  -1   34.97    2.83
 -10   0   1   37.32    3.08
   9   0  -1  143.59    6.36
  -9   0   1  139.13    6.18
   8   0  -1  174.57    7.38
  -8   0   1  172.00    7.32
  -8   0   1  192.77    7.36
   7   0  -1  197.58    8.19
  -7   0   1  201.21    8.15
  -7   0   1  230.28    8.08
   6   0  -1   13.87    0.82
  -6   0   1   14.64    1.28
  -6   0   1   13.49    1.41
   5   0  -1   21.72    1.03
  -5   0   1   28.23    1.52
  -5   0   1   19.02    1.39
   4   0  -1   57.70    2.39
   4   0  -1   52.43    2.00
  -4   0   1   50.20    2.28
  -4   0   1   52.47    2.34
   3   0  -1  559.33   18.74
   3   0  -1  580.95   19.02
  -3   0   1  533.83   18.96
  -3   0   1  510.99   18.95
   2   0  -1 1748.36   60.02
   2   0  -1 1694.39   60.30
  -2   0   1 1829.34   60.14
  -2   0   1 1731.93   60.47
   1   0  -1 1097.53   37.00
   1   0  -1 1039.12   36.76
  -1   0   1 1089.27   36.91
   0   0  -1    3.83    0.22
   0   0  -1    4.10    0.24
   0   0  -1    3.91    0.26
   0   0   1    5.48    0.26
  -1   0  -1  164.92    5.82
  -1   0  -1  159.44    5.71
  -1   0  -1  168.91    5.81
   1   0   1  163.81    5.71
  -2   0  -1  602.63   20.18
  -2   0  -1  583.47   20.31
   2   0   1  569.10   20.28
   2   0   1  587.88   20.11
  -3   0  -1  525.82   18.09
  -3   0  -1  523.12   18.28
   3   0   1  534.07   17.98
   3   0   1  502.66   18.24
  -4   0  -1  442.44   15.77
  -4   0  -1  452.05   16.01
   4   0   1  455.16   15.61
   4   0   1  452.20   15.98
  -5   0  -1  114.21    4.47
  -5   0  -1  114.47    4.72
   5   0   1  113.17    4.22
   5   0   1  116.59    4.71
  -6   0  -1    1.02    0.56
  -6   0  -1    2.10    0.83
   6   0   1    0.17    0.68
  -7   0  -1   52.18    2.91
   7   0   1   46.25    2.74
  -8   0  -1   27.82    2.45
   8   0   1   27.54    2.22
  -9   0  -1    1.19    1.24
   9   0   1   -0.34    1.10
 -10   0  -1   96.74    5.16
  10   0   1  105.94    5.37
 -11   1   1    3.09    1.42
  10  -1  -1    3.91    1.47
 -10   1   1    4.20    1.35
   9  -1  -1  284.97   11.11
  -9   1   1  271.68   10.85
  -9   1   1  285.56   10.95
   8  -1  -1  207.10    8.11
  -8   1   1  188.51    7.86
  -8   1   1  201.81    7.94
   7  -1  -1  387.93   14.89
  -7   1   1  413.11   14.84
  -7   1   1  421.73   14.89
   6  -1  -1  663.85   20.58
  -6   1   1  572.20   20.38
  -6   1   1  492.42   20.27
   5  -1  -1    1.48    0.60
   5  -1  -1    0.42    0.22
  -5   1   1    1.26    0.56
  -5   1   1    0.63    0.52
  -4   1   1   26.83    1.53
  -4   1   1   30.69    1.52
   3  -1  -1   72.82    3.01
   3  -1  -1   76.82    2.68
  -3   1   1   78.59    2.96
  -3   1   1   76.39    3.05
   2  -1  -1 1609.68   55.33
   2  -1  -1 1590.02   55.70
  -2   1   1 1623.16   55.63
  -2   1   1 1654.76   55.77
   1  -1  -1  194.29    6.65
   1  -1  -1  193.60    6.74
  -1   1   1  194.90    6.64
  -1   1   1  182.93    6.73
   0  -1  -1  187.49    6.57
   0  -1  -1  188.17    6.51
   0   1   1  184.86    6.46
   0   1   1  185.71    6.51
  -1  -1  -1  704.26   25.36
  -1  -1  -1  769.98   25.41
   1   1   1  737.70   25.31
  -2  -1  -1   88.20    3.60
  -2  -1  -1   96.66    3.30
  -2  -1  -1   95.47    3.63
   2   1   1   93.62    3.47
  -3  -1  -1  166.20    6.43
  -3  -1  -1  175.40    6.10
   3   1   1  170.60    6.20
   3   1   1  177.28    6.43
  -4  -1  -1  428.90   15.34
  -4  -1  -1  426.34   14.95
   4   1   1  429.24   15.33
   4   1   1  433.70   15.02
  -5  -1  -1  432.54   15.28
  -5  -1  -1  436.82   15.72
   5   1   1  431.22   15.28
   5   1   1  443.87   15.72
  -6  -1  -1  262.19    9.80
   6   1   1  255.68    9.21
   6   1   1  249.74    9.69
  -7  -1  -1   -0.17    0.84
   7   1   1    0.70    0.81
  -8  -1  -1    2.01    1.11
   8   1   1    2.63    1.10
  -9  -1  -1  125.46    5.98
   9   1   1  130.84    6.05
  11  -2  -1    0.13    1.46
 -11   2   1    0.08    1.24
  10  -2  -1   72.12    4.31
 -10   2   1   76.94    4.16
 -10   2   1   82.90    4.49
   9  -2  -1    0.48    1.08
  -9   2   1    1.45    1.19
  -9   2   1    0.54    1.00
   8  -2  -1   10.89    1.50
  -8   2   1   15.06    1.68
   7  -2  -1  273.40   10.56
  -7   2   1  280.09   10.46
  -7   2   1  282.31   10.56
   6  -2  -1  243.99    9.00
  -6   2   1  238.75    8.89
  -6   2   1  228.98    8.95
   5  -2  -1  214.80    7.77
  -5   2   1  184.03    7.61
  -5   2   1  220.46    7.81
   4  -2  -1  184.50    6.88
  -4   2   1  190.69    6.81
  -4   2   1  182.49    6.35
  -4   2   1  180.64    6.92
   3  -2  -1  154.40    5.63
  -3   2   1  147.67    5.66
  -3   2   1  148.66    5.26
  -3   2   1  153.57    5.53
   2  -2  -1  166.77    6.06
   2  -2  -1  151.72    5.96
  -2   2   1  188.33    6.15
  -2   2   1  163.20    5.85
   1  -2  -1  612.41   21.17
   1  -2  -1  615.34   21.23
  -1   2   1  622.87   21.13
  -1   2   1  606.94   21.22
   0  -2  -1  787.23   25.99
   0  -2  -1  737.36   25.97
   0   2   1  740.62   25.92
   0   2   1  750.10   25.86
  -1  -2  -1   38.50    1.68
  -1  -2  -1   37.22    1.69
   1   2   1   37.06    1.61
  -2  -2  -1   18.58    1.13
  -2  -2  -1   18.28    1.13
   2   2   1   18.14    1.01
  -3  -2  -1   15.19    1.16
  -3  -2  -1   17.94    1.22
   3   2   1   15.18    0.98
  -4  -2  -1  183.13    6.86
   4   2   1  171.74    6.78
   4   2   1  177.95    6.56
  -5  -2  -1  184.85    7.31
   5   2   1  190.89    7.28
   5   2   1  184.20    6.92
  -6  -2  -1  245.78    9.50
   6   2   1  243.88    8.99
   6   2   1  247.36    9.45
  -7  -2  -1   99.16    4.79
   7   2   1  107.20    4.80
  -8  -2  -1    0.07    1.14
   8   2   1    0.74    1.08
  -9  -2  -1    9.22    1.80
   9   2   1   10.39    1.92
  11  -3  -1   12.64    2.36
 -11   3   1    9.99    1.73
  10  -3  -1   26.14    2.69
 -10   3   1   25.22    2.47
 -10   3   1   29.08    2.87
   9  -3  -1  104.28    5.07
  -9   3   1  107.66    4.95
  -9   3   1  107.67    5.22
   8  -3  -1  228.95    9.13
  -8   3   1  216.64    8.89
  -8   3   1  244.30    9.24
  -7   3   1   71.71    3.43
   6  -3  -1   97.92    4.26
  -6   3   1  100.03    4.18
  -6   3   1   95.57    4.36
   5  -3  -1   27.67    1.75
  -5   3   1   27.85    1.83
  -5   3   1   28.62    1.66
   4  -3  -1  327.95   11.32
   4  -3  -1  301.92   11.36
  -4   3   1  315.65   11.49
  -4   3   1  317.28   10.91
   3  -3  -1  802.48   27.87
   3  -3  -1  821.11   27.96
  -3   3   1  798.64   28.02
  -3   3   1  798.48   27.62
   2  -3  -1  634.68   22.76
   2  -3  -1  645.99   22.73
  -2   3   1  659.82   22.60
  -2   3   1  683.22   22.87
   1  -3  -1    2.26    0.43
   1  -3  -1    2.54    0.45
  -1   3   1    1.98    0.38
  -1   3   1    4.03    0.54
   0  -3  -1   60.84    2.49
   0  -3  -1   60.88    2.54
   0   3   1   60.59    2.45
   0   3   1   60.48    2.38
  -1  -3  -1   57.94    2.44
  -1  -3  -1   57.19    2.48
   1   3   1   56.57    2.14
   1   3   1   58.40    2.40
  -2  -3  -1   75.77    3.28
  -2  -3  -1   79.12    3.25
   2   3   1   79.41    3.17
  -3  -3  -1  370.68   13.28
  -3  -3  -1  359.52   13.22
   3   3   1  371.72   13.08
  -4  -3  -1   40.43    2.33
   4   3   1   44.72    2.12
  -5  -3  -1    2.27    0.95
   5   3   1    3.22    0.90
   5   3   1    1.69    0.61
  -6  -3  -1   32.35    2.37
   6   3   1   38.63    2.39
   6   3   1   32.42    1.95
  -7  -3  -1    3.97    1.28
   7   3   1    2.18    1.09
   7   3   1    4.44    1.31
  -8  -3  -1    1.88    1.26
   8   3   1    1.57    1.17
  -9  -3  -1   18.51    2.72
   9   3   1   17.69    2.24
 -11   4   1    4.97    1.55
 -11   4   1    2.53    1.77
  10  -4  -1   10.08    2.01
 -10   4   1   20.37    2.28
 -10   4   1   15.98    2.27
   9  -4  -1  268.91   11.06
  -9   4   1  289.13   10.91
  -9   4   1  282.72   11.19
   8  -4  -1  296.77   11.69
  -8   4   1  308.57   11.86
  -8   4   1  306.71   11.54
   7  -4  -1  242.13    9.36
  -7   4   1  242.80    9.51
  -7   4   1  236.89    9.20
   6  -4  -1  110.06    4.76
   6  -4  -1  108.05    4.62
  -6   4   1  115.70    4.98
   5  -4  -1    8.87    1.16
   5  -4  -1    9.71    1.09
  -5   4   1    8.42    1.25
   4  -4  -1  149.44    5.55
   4  -4  -1  139.29    5.58
  -4   4   1  143.14    5.74
  -4   4   1  141.67    5.15
   3  -4  -1  830.78   29.15
   3  -4  -1  869.99   29.21
  -3   4   1  847.69   29.32
  -3   4   1  809.33   28.88
   2  -4  -1  864.24   30.41
   2  -4  -1  887.15   30.42
  -2   4   1  869.50   30.50
  -2   4   1  889.33   30.26
   1  -4  -1   12.93    1.01
   1  -4  -1   12.42    0.97
  -1   4   1   13.47    0.90
  -1   4   1   13.88    0.98
   0  -4  -1  118.36    4.50
   0  -4  -1  116.67    4.57
   0   4   1  117.74    4.37
   0   4   1  111.82    4.44
  -1  -4  -1    0.34    0.49
  -1  -4  -1    0.91    0.47
   1   4   1    0.20    0.26
   1   4   1    0.48    0.42
  -2  -4  -1   44.83    2.32
  -2  -4  -1   50.25    2.29
   2   4   1   42.20    2.15
  -3  -4  -1  236.30    8.83
  -3  -4  -1  232.06    8.72
   3   4   1  228.05    8.58
  -4  -4  -1  507.15   18.13
  -4  -4  -1  505.99   18.22
   4   4   1  497.97   17.89
  -5  -4  -1  189.01    7.57
   5   4   1  183.86    7.39
   5   4   1  184.70    7.12
  -6  -4  -1   36.85    2.60
   6   4   1   33.94    2.39
   6   4   1   32.63    2.11
  -7  -4  -1    0.83    1.24
   7   4   1   -1.45    0.89
   7   4   1    0.24    0.83
  -8  -4  -1    2.76    1.46
   8   4   1    2.36    1.29
 -11   5   1   11.91    3.11
  10  -5  -1   12.38    2.13
 -10   5   1   19.78    2.54
   8  -5  -1  324.57   12.70
   8  -5  -1  343.82   12.61
  -8   5   1  335.91   12.95
   7  -5  -1  233.52    9.26
   7  -5  -1  243.48    9.17
  -7   5   1  237.56    9.51
   6  -5  -1    7.89    1.16
   6  -5  -1    8.12    1.33
  -6   5   1    7.37    1.41
   5  -5  -1  249.65    9.43
   5  -5  -1  255.56    9.38
  -5   5   1  245.97    9.63
   3  -5  -1   20.94    1.38
   3  -5  -1   18.28    1.35
   2  -5  -1  170.95    6.58
   2  -5  -1  176.87    6.55
  -2   5   1  170.07    6.39
  -2   5   1  174.10    6.65
   1  -5  -1  361.93   13.57
   1  -5  -1  392.17   13.55
  -1   5   1  376.46   13.54
  -1   5   1  386.16   13.47
   0  -5  -1   41.03    2.20
   0  -5  -1   40.89    2.09
   0   5   1   43.62    2.08
   0   5   1   45.38    2.01
  -1  -5  -1    2.99    0.69
  -1  -5  -1    3.37    0.84
   1   5   1    2.06    0.58
  -2  -5  -1    1.81    0.83
  -2  -5  -1    2.69    0.72
   2   5   1    1.82    0.66
  -3  -5  -1    6.71    1.18
  -3  -5  -1    4.98    0.94
   3   5   1    5.10    0.89
  -4  -5  -1  316.26   11.86
  -4  -5  -1  314.30   11.72
   4   5   1  306.11   11.47
  -5  -5  -1   45.05    2.96
   5   5   1   50.85    2.63
   5   5   1   45.41    2.75
  -6  -5  -1  174.58    7.58
   6   5   1  174.31    7.07
   6   5   1  181.88    7.41
  -7  -5  -1   13.36    2.08
   7   5   1   10.08    1.46
   7   5   1   11.59    1.83
   8   5   1   -0.69    1.14
  11  -6  -1   28.99    3.42
  10  -6  -1  107.41    5.15
  10  -6  -1   94.03    5.25
 -10   6   1  110.03    5.79
   9  -6  -1   51.10    3.19
   9  -6  -1   50.53    3.45
  -9   6   1   55.89    3.86
   8  -6  -1   14.43    1.72
  -8   6   1   17.19    2.21
   7  -6  -1  311.87   11.86
   7  -6  -1  312.78   11.73
  -7   6   1  306.59   12.11
   6  -6  -1   16.48    1.78
   6  -6  -1   15.63    1.60
  -6   6   1   17.23    2.02
   5  -6  -1   71.89    3.37
   5  -6  -1   67.87    3.43
  -5   6   1   69.03    3.63
   4  -6  -1  220.76    8.23
   4  -6  -1  218.73    8.24
  -4   6   1  214.13    8.45
  -4   6   1  208.98    7.82
   3  -6  -1  239.34    8.03
   3  -6  -1  194.96    7.83
  -3   6   1  189.64    7.98
   2  -6  -1    1.96    0.68
   2  -6  -1    3.85    0.85
  -2   6   1    2.24    0.77
   1  -6  -1  108.23    4.55
   1  -6  -1  108.40    4.39
  -1   6   1  107.24    4.40
  -1   6   1  104.93    4.33
   0  -6  -1   31.69    2.06
   0  -6  -1   31.94    1.83
   0   6   1   34.54    1.89
   0   6   1   31.78    1.79
  -1  -6  -1   11.03    1.41
  -1  -6  -1   13.98    1.33
   1   6   1   13.42    1.31
  -2  -6  -1  142.25    5.75
  -2  -6  -1  141.49    5.97
   2   6   1  143.38    5.73
  -3  -6  -1   90.77    4.35
  -3  -6  -1   89.11    4.10
   3   6   1   90.96    4.02
  -4  -6  -1   14.52    1.85
  -4  -6  -1   17.19    1.75
   4   6   1   13.96    1.53
  -5  -6  -1    3.48    1.38
   5   6   1    2.80    1.10
   5   6   1    2.20    1.09
  -6  -6  -1   62.59    4.06
   6   6   1   61.80    3.35
   6   6   1   66.43    3.67
   7   6   1    0.40    1.19
   7   6   1   -1.58    0.88
  10  -7  -1   92.53    4.93
  10  -7  -1  102.13    5.32
   9  -7  -1  183.39    7.84
   9  -7  -1  178.10    7.62
  -9   7   1  177.42    8.17
   8  -7  -1  133.20    6.01
   8  -7  -1  137.24    6.25
  -8   7   1  137.64    6.56
   7  -7  -1   28.70    2.24
   7  -7  -1   30.67    2.47
  -7   7   1   32.80    2.83
   6  -7  -1   41.65    2.74
   6  -7  -1   38.73    2.52
  -6   7   1   37.87    2.90
   5  -7  -1   10.00    1.34
  -5   7   1    8.80    1.45
   4  -7  -1   47.36    2.63
  -4   7   1   47.11    2.85
   3  -7  -1  704.61   24.99
   3  -7  -1  705.50   25.14
  -3   7   1  711.08   24.78
  -3   7   1  712.29   25.22
   2  -7  -1  124.02    5.25
   2  -7  -1  122.38    5.08
  -2   7   1  123.73    4.98
  -2   7   1  126.04    5.21
   1  -7  -1   23.77    2.03
   1  -7  -1   21.58    1.63
  -1   7   1   21.39    1.61
  -1   7   1   22.06    1.60
   0  -7  -1   11.38    1.47
   0  -7  -1    9.15    1.18
   0   7   1    8.30    1.11
  -1  -7  -1    6.90    1.33
  -1  -7  -1    6.38    1.06
   1   7   1    6.49    1.10
  -2  -7  -1  140.30    5.71
  -2  -7  -1  134.63    5.95
   2   7   1  135.17    5.64
  -3  -7  -1  268.56   10.24
  -3  -7  -1  268.41   10.53
   3   7   1  264.52   10.17
  -4  -7  -1  194.08    8.34
  -4  -7  -1  203.06    8.11
   4   7   1  201.49    7.98
  -5  -7  -1    5.09    1.63
   5   7   1    4.57    1.45
   5   7   1    2.95    1.19
  -6  -7  -1    2.94    2.48
   6   7   1    4.38    1.34
   9  -8  -1   97.93    5.79
   8  -8  -1   96.22    5.07
   8  -8  -1   95.62    4.75
  -8   8   1   93.41    5.25
   7  -8  -1   13.46    1.91
   7  -8  -1   15.74    1.95
  -7   8   1   10.44    1.93
   6  -8  -1    1.71    1.24
   6  -8  -1    0.06    1.01
  -6   8   1    1.78    1.26
   5  -8  -1    8.97    1.47
  -5   8   1    7.82    1.54
  -4   8   1   26.96    2.28
   3  -8  -1  289.85   11.14
  -3   8   1  286.39   11.19
  -3   8   1  305.16   10.85
   2  -8  -1  187.54    7.49
  -2   8   1  173.63    7.72
  -2   8   1  189.99    7.16
   1  -8  -1  144.09    6.17
  -1   8   1  144.43    5.83
   0  -8  -1    0.49    1.01
   0   8   1    1.43    0.86
  -1  -8  -1   16.73    1.98
   1   8   1   18.80    1.78
  -2  -8  -1    0.46    1.21
   2   8   1    1.35    0.94
  -3  -8  -1  161.89    7.33
   3   8   1  172.36    7.00
  -4  -8  -1  180.12    7.95
   4   8   1  183.74    7.52
   7  -9  -1    6.29    1.63
  -7   9   1    5.64    1.69
   6  -9  -1   11.35    1.77
  -6   9   1   11.16    1.87
   5  -9  -1   75.35    4.07
  -5   9   1   73.93    4.24
   4  -9  -1   20.42    2.25
  -4   9   1   26.03    2.49
   3  -9  -1    4.59    1.31
  -3   9   1    2.56    0.92
   2  -9  -1   18.94    2.10
  -2   9   1   16.25    1.63
   1  -9  -1   25.58    2.54
  -1   9   1   28.17    2.17
   0  -9  -1    1.28    1.24
   0   9   1    1.50    1.03
  -1  -9  -1   43.55    3.18
   1   9   1   44.10    2.81
  -2  -9  -1  120.91    5.93
   2   9   1  127.34    5.60
  -3  -9  -1    4.53    1.71
  -6  10   1    1.16    1.46
   5 -10  -1   81.60    4.36
  -5  10   1   70.30    4.32
   4 -10  -1  144.54    6.50
   3 -10  -1  169.51    7.39
   2 -10  -1    4.81    1.64
  -2  10   1    3.78    1.17
   1 -10  -1    3.50    1.50
  -1  10   1    4.93    1.32
   0 -10  -1   -0.07    1.30
   0  10   1    0.91    1.13
  -1 -10  -1   35.80    3.03
   3 -11  -1   97.64    5.89
   2 -11  -1   49.46    3.70
  -2  11   1   55.75    3.26
   0  11  -2  138.91    6.07
   0 -11   2  137.90    6.56
  -3  11  -2    4.08    2.73
   3 -11   2    5.69    1.80
  -4  11  -2   60.74    3.97
   4 -11   2   61.10    4.03
  -5  11  -2   87.03    5.23
   3  10  -2   13.51    1.84
  -3 -10   2   13.19    2.28
   2  10  -2    4.72    1.37
  -2 -10   2    5.64    1.72
   1  10  -2  121.55    5.47
  -1 -10   2  127.01    5.95
   0  10  -2  139.22    6.05
   0 -10   2  145.52    6.54
  -1  10  -2  119.69    4.97
   1 -10   2  101.02    5.27
  -2  10  -2   41.08    3.01
  -2  10  -2   46.89    2.77
   2 -10   2   44.48    3.13
  -3  10  -2    2.75    1.49
   3 -10   2    3.26    1.53
  -4  10  -2    5.87    1.75
   4 -10   2    3.31    1.53
  -5  10  -2   10.64    2.07
   5 -10   2   13.46    2.08
  -6  10  -2  121.49    6.18
   6 -10   2  127.85    6.07
   5   9  -2   22.57    3.03
   4   9  -2    2.35    1.23
  -4  -9   2    2.41    1.55
   3   9  -2   34.96    2.54
  -3  -9   2   37.23    3.12
   2   9  -2  155.31    6.38
  -2  -9   2  149.78    6.68
   0  -9   2   87.33    4.41
  -1   9  -2   64.37    3.20
  -1   9  -2   57.89    3.25
   1  -9   2   64.75    3.53
  -2   9  -2    1.77    1.18
  -2   9  -2    2.83    1.00
   2  -9   2    2.13    1.23
  -3   9  -2    9.12    1.65
   3  -9   2    9.19    1.65
  -4   9  -2  130.55    6.17
   4  -9   2  142.71    6.16
  -5   9  -2  139.12    6.49
   6  -9   2   17.01    1.99
  -7   9  -2   23.54    2.79
   7  -9   2   27.46    2.71
   8  -9   2   32.73    3.07
   6   8  -2  117.30    5.40
  -6  -8   2  121.27    5.95
   5   8  -2   -0.47    0.99
  -5  -8   2    3.10    1.51
   4   8  -2    5.46    1.20
  -4  -8   2    5.88    1.53
   3   8  -2  116.99    5.17
  -3  -8   2  122.81    5.54
   2   8  -2  234.75    9.05
  -2  -8   2  236.23    9.34
   1   8  -2  258.07   10.09
  -1  -8   2  280.53   10.48
   0   8  -2  113.61    4.86
   1  -8   2  119.67    5.26
  -2   8  -2   11.83    1.54
  -2   8  -2   15.12    1.41
   2  -8   2    9.94    1.45
  -3   8  -2    7.64    1.47
  -3   8  -2    7.88    1.19
   3  -8   2    7.70    1.39
  -4   8  -2  305.17   11.93
   4  -8   2  313.18   11.81
  -5   8  -2  193.20    8.14
  -6   8  -2   75.70    4.19
   6  -8   2   62.44    3.68
  -7   8  -2   19.32    2.49
  -8   8  -2    0.58    1.54
   8  -8   2    3.01    1.37
   8   7  -2   45.77    3.04
   7   7  -2   98.53    4.79
  -7  -7   2  107.21    5.47
   6   7  -2  166.67    6.90
  -6  -7   2  171.22    7.48
   5   7  -2    9.06    1.36
  -5  -7   2    9.62    1.74
   4   7  -2    9.82    1.34
  -4  -7   2    9.13    1.63
   3   7  -2   21.34    1.85
  -3  -7   2   23.86    2.19
   2   7  -2  156.70    6.68
  -2  -7   2  187.53    7.09
   1   7  -2  402.39   15.53
   1   7  -2  452.86   15.67
  -1  -7   2  453.37   15.91
   0   7  -2  286.24   10.47
   0   7  -2  294.54   10.58
   0  -7   2  273.47   10.68
  -1   7  -2   89.70    3.74
  -1   7  -2   85.83    3.95
   1  -7   2   88.85    4.04
  -2   7  -2   29.51    2.10
  -2   7  -2   26.64    1.61
   2  -7   2   26.11    1.93
  -3   7  -2   25.76    2.03
  -3   7  -2   21.36    1.47
   3  -7   2   27.85    1.96
  -4   7  -2  192.65    7.55
   4  -7   2  172.15    7.28
  -5   7  -2  175.89    7.41
   5  -7   2  176.51    7.20
  -6   7  -2  119.02    5.58
   6  -7   2  114.75    5.78
   6  -7   2  121.98    5.37
  -7   7  -2   15.36    2.19
   7  -7   2   17.21    2.03
   7  -7   2   15.07    1.89
  -8   7  -2  157.26    7.05
   8  -7   2  147.93    6.91
   8  -7   2  143.81    6.59
  -9   7  -2   -1.72    1.49
   9  -7   2    0.87    1.28
   9  -7   2    0.23    2.22
   8   6  -2    8.07    1.41
  -8  -6   2    8.46    1.94
   7   6  -2    2.56    1.06
  -7  -6   2    1.70    1.31
   6   6  -2   12.52    1.48
   6   6  -2   11.93    2.14
  -6  -6   2   14.34    1.97
   5   6  -2    3.23    0.93
   5   6  -2    2.24    0.82
  -5  -6   2    3.20    1.21
   4   6  -2   49.58    2.53
   4   6  -2   53.03    2.72
  -4  -6   2   55.34    3.02
   3   6  -2  273.68   10.01
   3   6  -2  283.48   10.25
  -3  -6   2  271.49   10.43
  -2  -6   2   22.20    1.31
   0   6  -2  479.75   16.91
   0   6  -2  491.32   16.81
   0  -6   2  470.35   17.00
   0  -6   2  458.84   16.51
  -1   6  -2  182.06    6.91
  -1   6  -2  171.08    6.61
   1  -6   2  178.75    6.93
   1  -6   2  180.68    6.45
  -2   6  -2   16.17    1.14
  -2   6  -2   17.87    1.62
   2  -6   2   16.82    1.09
   2  -6   2   17.67    1.43
  -3   6  -2   73.91    3.03
  -3   6  -2   72.51    3.59
   3  -6   2   76.95    3.51
   3  -6   2   78.78    3.18
  -4   6  -2   12.06    1.48
   4  -6   2   14.71    1.46
  -5   6  -2   18.74    1.99
   5  -6   2   15.92    1.63
  -6   6  -2  378.90   14.51
   6  -6   2  383.87   14.30
   6  -6   2  392.70   14.17
  -7   6  -2  137.96    6.22
   7  -6   2  134.29    5.90
   7  -6   2  135.37    5.87
  -8   6  -2    0.76    1.30
   8  -6   2   -0.13    1.05
   8  -6   2   -1.75    0.98
  -9   6  -2   39.90    3.33
   9  -6   2   39.77    2.98
   9  -6   2   37.75    2.99
 -10   6  -2    0.36    1.69
  10  -6   2    5.68    1.72
   9   5  -2  163.78    7.14
  -9  -5   2  158.67    7.40
   8   5  -2  224.83    8.89
   8   5  -2  201.89    8.43
  -8  -5   2  231.91    9.15
   7   5  -2   70.22    3.56
   7   5  -2   63.70    3.25
  -7  -5   2   67.78    3.83
   6   5  -2    3.25    0.94
   6   5  -2    2.22    0.84
  -6  -5   2    2.38    1.17
   5   5  -2   15.07    1.39
   5   5  -2   13.07    1.32
  -5  -5   2   11.73    1.58
   4   5  -2   20.97    1.52
   4   5  -2   21.87    1.45
  -4  -5   2   22.79    1.80
   3   5  -2  340.40   12.55
   3   5  -2  336.08   12.39
  -3  -5   2  365.80   12.79
  -3  -5   2  352.85   12.32
   2   5  -2  378.47   13.64
   2   5  -2  393.35   13.79
  -2  -5   2  401.99   14.00
  -2  -5   2  372.31   13.57
   1   5  -2  285.07   10.37
   1   5  -2  289.11   10.37
  -1  -5   2  287.84   10.12
  -1  -5   2  289.57   10.57
   0   5  -2   92.72    3.63
   0   5  -2   90.05    3.75
   0  -5   2   92.10    3.39
   0  -5   2   90.89    3.82
  -1   5  -2   47.96    2.13
  -1   5  -2   49.55    2.38
   1  -5   2   46.90    2.33
   1  -5   2   50.83    1.99
  -2   5  -2  184.02    6.56
  -2   5  -2  177.52    6.96
   2  -5   2  171.86    6.86
   2  -5   2  188.74    6.57
  -3   5  -2  248.53    9.95
  -3   5  -2  278.52    9.38
   3  -5   2  251.30    9.81
   3  -5   2  283.07    9.61
  -4   5  -2  384.18   13.92
   4  -5   2  370.18   13.54
   4  -5   2  380.89   13.75
  -5   5  -2  134.61    5.77
   5  -5   2  136.42    5.61
   5  -5   2  137.95    5.48
  -6   5  -2    1.80    1.01
   6  -5   2    2.24    0.84
   6  -5   2   -0.48    0.76
  -7   5  -2    1.09    1.14
   7  -5   2    1.53    0.86
  -8   5  -2    1.71    1.30
  -8   5  -2    2.32    1.16
   8  -5   2    0.40    1.00
  -9   5  -2   56.34    3.82
  -9   5  -2   60.35    3.68
   9  -5   2   65.68    3.73
 -10   5  -2  119.18    5.84
 -10   5  -2  121.03    6.00
  10  -5   2  111.98    5.82
  10   4  -2    2.73    1.47
   9   4  -2   98.35    4.78
  -9  -4   2   87.80    4.84
   8   4  -2  119.78    5.47
  -8  -4   2  122.42    5.66
   7   4  -2  207.43    8.35
   7   4  -2  212.14    8.06
  -7  -4   2  216.10    8.56
   6   4  -2  145.40    5.84
   6   4  -2  148.76    6.05
  -6  -4   2  154.64    6.25
   5   4  -2   10.56    1.16
   5   4  -2    9.02    1.01
  -5  -4   2   13.45    1.52
   4   4  -2   15.04    1.17
   4   4  -2   17.86    1.24
  -4  -4   2   15.16    1.43
  -4  -4   2   17.48    1.08
   3   4  -2   60.25    2.57
   3   4  -2   56.81    2.45
  -3  -4   2   57.65    2.39
  -3  -4   2   57.18    2.71
   2   4  -2  967.12   33.52
   2   4  -2  984.56   33.70
  -2  -4   2  973.42   33.85
   1   4  -2  925.25   32.14
   1   4  -2  907.06   32.11
  -1  -4   2  952.49   31.91
  -1  -4   2  936.99   32.28
   0   4  -2  194.73    7.22
   0   4  -2  203.20    7.38
   0  -4   2  202.18    7.40
   0  -4   2  203.33    7.01
  -1   4  -2   68.09    2.57
  -1   4  -2   60.98    2.78
   1  -4   2   65.29    2.78
   1  -4   2   65.35    2.46
  -2   4  -2    2.92    0.72
   2  -4   2    2.73    0.60
   2  -4   2    2.14    0.39
  -3   4  -2  269.07    8.15
  -3   4  -2  216.74    8.66
   3  -4   2  228.39    8.38
   3  -4   2  209.52    8.53
  -4   4  -2  507.26   17.66
  -4   4  -2  526.01   18.45
   4  -4   2  531.38   18.30
   4  -4   2  495.06   18.13
  -5   4  -2  445.32   15.73
  -5   4  -2  437.23   15.83
   5  -4   2  421.37   15.58
  -6   4  -2   67.11    3.52
  -6   4  -2   70.26    3.45
   6  -4   2   72.06    3.38
  -7   4  -2    1.61    1.06
  -7   4  -2    0.40    0.90
   7  -4   2    1.40    0.94
  -8   4  -2   17.76    2.07
  -8   4  -2   18.98    2.14
   8  -4   2   18.47    2.06
  -9   4  -2   73.37    4.08
  -9   4  -2   70.08    3.99
   9  -4   2   69.60    4.06
 -10   4  -2   48.09    3.39
  10  -4   2   44.64    3.39
  10   3  -2   33.78    3.01
 -10  -3   2   30.27    2.92
   9   3  -2    1.46    1.17
  -9  -3   2    1.17    1.23
   8   3  -2    1.50    1.01
  -8  -3   2    0.55    1.11
   7   3  -2   40.90    2.52
   7   3  -2   39.99    2.13
  -7  -3   2   44.20    2.71
   6   3  -2   25.56    1.82
   6   3  -2   21.92    1.48
  -6  -3   2   23.24    1.88
   5   3  -2    1.53    0.54
  -5  -3   2    1.41    0.52
  -5  -3   2    1.69    0.65
   4   3  -2   83.42    3.34
   4   3  -2   84.46    3.27
  -4  -3   2   76.40    3.16
  -4  -3   2   78.27    3.44
   3   3  -2  300.97   11.03
   3   3  -2  325.94   11.11
  -3  -3   2  311.58   11.00
  -3  -3   2  313.77   11.25
   2   3  -2  188.24    6.71
   2   3  -2  187.24    6.82
  -2  -3   2  193.78    6.96
  -2  -3   2  187.12    6.77
   1   3  -2  831.97   27.69
   1   3  -2  778.56   27.63
  -1  -3   2  794.84   27.72
   0   3  -2  317.02   12.42
   0  -3   2  371.10   12.12
   0  -3   2  371.94   12.48
  -1   3  -2    1.26    0.44
  -1   3  -2    1.15    0.28
   1  -3   2    1.43    0.23
   1  -3   2    1.05    0.37
  -2   3  -2   67.90    2.88
  -2   3  -2   64.32    2.47
   2  -3   2   65.03    2.60
   2  -3   2   72.36    2.81
  -3   3  -2   54.85    1.99
  -3   3  -2   52.73    2.42
  -3   3  -2   52.91    2.48
   3  -3   2   53.63    2.30
  -4   3  -2    0.59    0.53
  -4   3  -2    0.33    0.53
   4  -3   2    0.23    0.41
  -5   3  -2  198.31    7.40
  -5   3  -2  190.18    7.40
   5  -3   2  183.61    7.26
  -6   3  -2  471.06   17.14
  -6   3  -2  480.55   17.13
   6  -3   2  466.03   17.06
  -7   3  -2    3.51    1.06
  -7   3  -2    3.20    1.06
   7  -3   2    0.93    0.82
  -8   3  -2    4.01    1.18
  -8   3  -2    6.62    1.35
   8  -3   2    5.53    1.28
  -9   3  -2    1.96    1.28
   9  -3   2    0.09    1.18
 -10   3  -2    2.25    1.33
  10  -3   2   -0.03    1.28
  10   2  -2   39.79    3.10
 -10  -2   2   37.39    2.97
   9   2  -2  334.33   13.00
  -9  -2   2  340.97   12.95
   8   2  -2  502.56   18.50
  -8  -2   2  509.16   18.46
   7   2  -2    6.23    0.82
   7   2  -2    5.15    1.05
  -7  -2   2    7.72    1.24
   6   2  -2   19.11    1.54
   6   2  -2   17.72    1.22
  -6  -2   2   22.89    1.69
  -6  -2   2   20.46    1.42
   5   2  -2   91.91    3.84
   5   2  -2   89.39    3.59
  -5  -2   2   90.92    3.89
  -5  -2   2   95.24    3.71
   4   2  -2  192.82    6.86
   4   2  -2  197.71    6.71
  -4  -2   2  166.67    6.70
  -4  -2   2  182.77    6.88
   3   2  -2  684.62   23.67
   3   2  -2  693.36   23.73
  -3  -2   2  668.84   23.68
  -3  -2   2  695.30   23.80
   2   2  -2  906.39   31.29
   2   2  -2  903.03   31.34
  -2  -2   2  928.06   31.41
  -2  -2   2  911.76   31.35
   1   2  -2    5.53    0.46
   1   2  -2    5.77    0.32
   1   2  -2    4.80    0.48
  -1  -2   2    3.59    0.43
   0   2  -2  199.40    6.92
   0   2  -2  198.09    7.06
   0  -2   2  196.01    7.02
  -1   2  -2   11.58    0.77
  -1   2  -2   10.53    0.59
   1  -2   2   11.86    0.73
  -2   2  -2   25.25    1.33
  -2   2  -2   25.09    1.02
  -2   2  -2   24.66    1.29
   2  -2   2   25.91    1.21
  -3   2  -2  569.95   19.95
  -3   2  -2  580.55   19.95
   3  -2   2  556.73   19.85
  -4   2  -2  123.50    5.05
  -4   2  -2  132.30    5.06
   4  -2   2  128.52    4.51
   4  -2   2  128.19    5.00
  -5   2  -2    1.47    0.66
  -5   2  -2    2.49    0.69
   5  -2   2    3.07    0.72
  -6   2  -2   72.42    3.47
  -6   2  -2   72.07    3.39
   6  -2   2   71.88    3.44
  -7   2  -2   15.60    1.77
  -7   2  -2    9.72    1.34
   7  -2   2   11.39    1.40
  -8   2  -2   32.74    2.73
   8  -2   2   35.04    2.56
  -9   2  -2   52.90    3.42
   9  -2   2   54.60    3.53
 -10   2  -2   95.10    5.12
  10  -2   2  104.02    5.31
 -11  -1   2    1.92    1.43
  10   1  -2   38.05    3.12
 -10  -1   2   41.01    3.02
   9   1  -2  373.60   14.08
  -9  -1   2  365.26   13.92
   8   1  -2  158.57    6.73
  -8  -1   2  162.98    6.68
   7   1  -2   72.40    3.38
  -7  -1   2   63.63    3.30
  -6  -1   2    1.21    0.65
   5   1  -2   17.47    0.95
   5   1  -2   16.24    1.27
  -5  -1   2   18.99    1.26
  -5  -1   2   15.49    1.23
   4   1  -2  113.66    4.39
   4   1  -2  108.42    4.13
  -4  -1   2  112.26    4.34
  -4  -1   2  118.69    4.38
   3   1  -2  909.15   31.89
   3   1  -2  906.46   31.74
  -3  -1   2  962.48   31.89
  -3  -1   2  925.36   31.89
   2   1  -2 1828.52   63.13
   2   1  -2 1823.05   63.21
  -2  -1   2 1904.29   63.33
  -2  -1   2 1823.74   63.08
   1   1  -2   29.04    1.15
   1   1  -2   27.72    1.10
  -1  -1   2   27.50    1.11
   0   1  -2   93.33    3.35
   0   1  -2   95.58    3.32
   0   1  -2   92.01    3.42
   0  -1   2   93.08    3.35
  -1   1  -2    3.42    0.42
  -1   1  -2    1.87    0.24
  -1   1  -2    2.63    0.38
  -1   1  -2    2.36    0.32
  -2   1  -2   26.43    1.30
  -2   1  -2   26.57    1.25
   2  -1   2   24.60    1.27
   2  -1   2   27.26    1.07
  -3   1  -2  357.23   13.36
  -3   1  -2  388.59   13.31
   3  -1   2  382.14   13.35
   3  -1   2  378.14   13.02
  -4   1  -2  671.85   22.84
  -4   1  -2  659.55   22.68
   4  -1   2  624.30   22.74
   4  -1   2  642.47   22.34
  -5   1  -2  299.42   11.01
  -5   1  -2  318.73   11.26
   5  -1   2  304.78   11.19
   5  -1   2  295.17   10.62
  -6   1  -2   90.14    3.90
  -6   1  -2   91.59    4.17
   6  -1   2   94.35    4.16
  -7   1  -2    9.46    1.45
   7  -1   2    7.22    1.31
  -8   1  -2   79.25    4.11
   8  -1   2   80.31    4.15
  -9   1  -2   77.52    4.29
   9  -1   2   82.38    4.39
 -10   1  -2  127.88    6.69
  10  -1   2  131.05    6.86
  11   0  -2   44.07    3.49
 -11   0   2   39.17    3.25
  10   0  -2   62.82    3.88
 -10   0   2   61.55    3.66
   9   0  -2   12.03    1.81
   8   0  -2  113.77    5.20
  -8   0   2  117.33    5.10
  -8   0   2  114.97    5.04
   7   0  -2  101.48    4.51
  -7   0   2  100.99    4.42
  -7   0   2  100.35    4.41
   6   0  -2    1.26    0.34
   6   0  -2    2.33    0.75
  -6   0   2    1.24    0.69
  -6   0   2    1.82    0.69
   5   0  -2   41.69    2.12
   5   0  -2   41.74    1.71
  -5   0   2   43.80    2.09
  -5   0   2   43.85    2.15
   4   0  -2  151.27    5.78
   4   0  -2  154.64    5.46
  -4   0   2  157.76    5.71
  -4   0   2  152.67    5.79
   3   0  -2  106.14    4.19
   3   0  -2  113.43    3.98
  -3   0   2  114.17    4.11
  -3   0   2  111.15    4.23
   2   0  -2  456.15   15.28
   2   0  -2  433.52   15.39
  -2   0   2  452.39   15.26
  -2   0   2  432.40   15.43
   1   0  -2  165.51    5.81
   1   0  -2  168.26    5.87
  -1   0   2  164.29    5.88
   0   0  -2    8.48    0.50
   0   0  -2    8.99    0.47
   0   0  -2    9.00    0.56
   0   0   2   10.41    0.52
  -1   0  -2   71.12    2.57
  -1   0  -2   67.42    2.69
  -1   0  -2   69.71    2.67
   1   0   2   70.74    2.58
  -2   0  -2  219.73    7.92
  -2   0  -2  216.69    7.70
  -2   0  -2  222.36    7.90
   2   0   2  217.46    7.69
  -3   0  -2    0.33    0.42
  -3   0  -2    0.37    0.28
   3   0   2    0.22    0.23
   3   0   2    0.06    0.34
  -4   0  -2  372.47   12.99
  -4   0  -2  359.34   13.26
   4   0   2  373.50   13.27
   4   0   2  366.54   12.87
  -5   0  -2  152.64    5.94
  -5   0  -2  142.80    5.55
   5   0   2  148.27    5.41
   5   0   2  145.73    5.88
  -6   0  -2  165.03    6.66
   6   0   2  161.95    6.59
  -7   0  -2   33.91    2.41
   7   0   2   33.24    2.28
  -8   0  -2    5.88    1.39
   8   0   2    9.25    1.49
  -9   0  -2   29.17    2.77
   9   0   2   28.41    2.74
  11  -1  -2   25.57    2.71
 -11   1   2   32.18    2.86
  10  -1  -2   82.41    4.49
 -10   1   2   79.55    4.19
   9  -1  -2  306.76   12.48
  -9   1   2  333.59   12.32
  -9   1   2  332.27   12.37
   6  -1  -2   38.46    2.13
  -6   1   2   32.27    1.91
  -6   1   2   36.73    2.12
   5  -1  -2   86.62    3.73
   5  -1  -2   90.00    3.22
  -5   1   2   86.93    3.76
  -5   1   2   92.00    3.62
   4  -1  -2  696.42   25.04
   4  -1  -2  721.68   24.65
  -4   1   2  726.86   24.91
  -4   1   2  731.92   25.10
   3  -1  -2 1118.81   36.92
  -3   1   2 1179.24   36.98
  -3   1   2  917.96   36.69
   2  -1  -2   49.16    1.91
   2  -1  -2   55.08    2.14
   2  -1  -2   48.39    1.93
  -2   1   2   54.20    2.16
   1  -1  -2   43.07    1.80
   1  -1  -2   45.02    1.62
  -1   1   2   42.58    1.68
  -1   1   2   42.82    1.76
   0  -1  -2  123.04    4.54
   0  -1  -2  122.78    4.42
   0   1   2  122.52    4.38
   0   1   2  125.51    4.44
  -1  -1  -2  386.92   13.21
  -1  -1  -2  371.06   13.26
   1   1   2  379.47   13.14
   1   1   2  373.35   12.96
  -2  -1  -2  201.69    6.98
  -2  -1  -2  196.78    7.33
  -2  -1  -2  201.67    7.38
   2   1   2  204.58    7.19
  -3  -1  -2  156.01    5.93
  -3  -1  -2  160.34    5.99
  -3  -1  -2  153.08    5.49
   3   1   2  153.45    5.68
  -4  -1  -2   47.10    2.40
  -4  -1  -2   46.80    1.93
   4   1   2   49.80    2.43
   4   1   2   48.48    2.09
  -5  -1  -2    1.87    0.78
   5   1   2    0.69    0.65
   5   1   2    0.90    0.44
  -6  -1  -2   18.01    1.76
   6   1   2   18.02    1.21
   6   1   2   14.24    1.56
  -7  -1  -2   43.30    2.83
   7   1   2   47.34    2.83
  -8  -1  -2  160.74    6.82
   8   1   2  148.54    6.75
  -9  -1  -2   39.94    3.07
   9   1   2   35.28    3.01
  11  -2  -2   31.98    3.14
 -11   2   2   34.32    2.94
  10  -2  -2  131.26    6.39
 -10   2   2  141.53    6.21
 -10   2   2  142.95    6.45
   9  -2  -2  194.79    8.13
  -9   2   2  191.63    8.05
  -9   2   2  198.13    7.91
   8  -2  -2  175.35    7.24
  -8   2   2  169.99    7.16
  -8   2   2  178.89    7.03
   7  -2  -2   94.07    4.30
  -7   2   2   94.49    4.12
  -7   2   2   93.90    4.35
   6  -2  -2    7.60    1.05
  -6   2   2    6.32    0.87
  -6   2   2    6.78    1.04
   5  -2  -2   69.63    3.27
  -5   2   2   75.31    3.37
  -5   2   2   77.18    2.72
  -5   2   2   77.71    3.16
   4  -2  -2  231.49    8.10
  -4   2   2  228.50    7.90
  -4   2   2  225.33    8.15
  -4   2   2  193.59    7.60
   3  -2  -2 1716.22   58.38
   3  -2  -2 1607.25   58.55
  -3   2   2 1783.86   58.65
  -3   2   2 1715.01   58.26
   2  -2  -2  407.86   14.30
   2  -2  -2  404.70   14.11
  -2   2   2  409.67   14.10
  -2   2   2  405.58   14.31
   1  -2  -2  192.89    6.94
   1  -2  -2  192.49    6.81
  -1   2   2  190.83    6.88
  -1   2   2  191.04    6.81
   0  -2  -2   20.51    1.12
   0  -2  -2   18.44    1.01
   0   2   2   19.42    0.91
   0   2   2   19.54    1.01
  -1  -2  -2    0.65    0.33
  -1  -2  -2    0.38    0.36
   1   2   2    0.46    0.31
   1   2   2    0.45    0.15
  -2  -2  -2  303.18   10.68
  -2  -2  -2  289.89   10.62
   2   2   2  292.95   10.49
  -3  -2  -2 1299.58   45.12
  -3  -2  -2 1321.06   45.12
   3   2   2 1289.90   44.87
  -4  -2  -2  543.21   19.32
   4   2   2  539.21   18.99
  -5  -2  -2   22.20    1.79
   5   2   2   21.15    1.40
   5   2   2   22.58    1.76
  -6  -2  -2    5.11    1.22
   6   2   2    4.70    1.19
   6   2   2    5.02    0.86
  -7  -2  -2   67.97    3.67
   7   2   2   60.93    3.49
  -8  -2  -2   55.86    3.50
   8   2   2   52.48    3.41
  -9  -2  -2   61.67    4.19
   9   2   2   62.98    3.93
  11  -3  -2    2.69    1.62
 -11   3   2    3.71    1.77
 -11   3   2    0.65    1.27
  10  -3  -2    2.25    1.40
   8  -3  -2  140.08    6.11
  -8   3   2  144.00    5.92
  -8   3   2  140.90    6.17
   7  -3  -2   42.61    2.60
  -7   3   2   40.34    2.63
  -7   3   2   43.12    2.39
   6  -3  -2    2.67    0.81
  -6   3   2    5.24    0.86
  -6   3   2    2.85    0.93
   5  -3  -2   55.04    2.65
  -5   3   2   54.33    2.74
  -5   3   2   53.82    2.05
   3  -3  -2  268.54    9.65
   3  -3  -2  267.11    9.45
  -3   3   2  265.16    9.31
  -3   3   2  259.42    9.66
   2  -3  -2  390.67   13.42
   2  -3  -2  365.26   13.24
  -2   3   2  377.86   13.19
  -2   3   2  377.66   13.39
   1  -3  -2   73.67    2.96
   1  -3  -2   73.86    3.04
  -1   3   2   76.29    2.92
  -1   3   2   73.47    2.94
   0  -3  -2    6.03    0.70
   0  -3  -2    5.86    0.74
   0   3   2    4.82    0.58
   0   3   2    5.12    0.53
  -1  -3  -2   45.80    2.15
  -1  -3  -2   42.63    2.10
   1   3   2   46.90    2.05
   1   3   2   45.39    1.72
  -2  -3  -2   45.11    2.32
  -2  -3  -2   51.89    2.40
   2   3   2   50.04    2.23
  -3  -3  -2  182.37    7.08
  -3  -3  -2  177.23    7.06
   3   3   2  191.02    6.89
  -4  -3  -2  133.04    5.47
  -4  -3  -2  130.75    5.48
   4   3   2  130.04    5.15
  -5  -3  -2   82.83    4.06
   5   3   2   86.62    3.71
   5   3   2   87.90    4.04
  -6  -3  -2    1.44    1.06
   6   3   2    1.69    0.73
   6   3   2    0.47    0.89
  -7  -3  -2    5.26    1.40
   7   3   2    3.88    1.28
  -8  -3  -2    4.59    1.58
   8   3   2    2.50    1.32
  11  -4  -2   86.57    7.41
 -11   4   2   68.19    4.43
 -11   4   2   74.72    4.10
  10  -4  -2  115.48    5.76
 -10   4   2  113.61    5.82
 -10   4   2  117.56    5.41
   9  -4  -2  203.83    8.56
  -9   4   2  198.62    8.23
  -9   4   2  216.56    8.74
  -8   4   2  180.71    7.67
   7  -4  -2   43.79    2.42
   7  -4  -2   43.73    2.67
  -7   4   2   40.12    2.80
   6  -4  -2   32.13    2.22
   6  -4  -2   41.21    2.11
  -6   4   2   33.85    2.35
   5  -4  -2  217.66    7.87
   5  -4  -2  214.43    8.05
  -5   4   2  198.87    7.46
  -5   4   2  211.05    8.13
   4  -4  -2  235.62    9.00
   4  -4  -2  220.17    8.79
  -4   4   2  274.16    9.19
  -4   4   2  241.36    8.58
   3  -4  -2   84.87    3.52
   3  -4  -2   78.54    3.36
  -3   4   2   84.73    3.57
  -3   4   2   84.88    3.23
   2  -4  -2    2.11    0.52
   2  -4  -2    1.05    0.54
  -2   4   2    0.59    0.38
  -2   4   2    1.44    0.54
   1  -4  -2  101.46    4.09
   1  -4  -2  105.76    4.15
  -1   4   2  105.15    4.02
  -1   4   2  100.33    4.02
   0  -4  -2   18.14    1.30
   0  -4  -2   18.21    1.28
   0   4   2   19.16    1.05
   0   4   2   16.94    1.16
  -1  -4  -2  728.17   25.75
  -1  -4  -2  746.55   25.76
   1   4   2  714.95   25.27
   1   4   2  752.76   25.65
  -2  -4  -2   48.80    2.46
  -2  -4  -2   50.43    2.53
   2   4   2   46.47    2.32
  -3  -4  -2   17.59    1.60
  -3  -4  -2   18.54    1.67
   3   4   2   18.87    1.47
  -4  -4  -2   18.58    1.71
  -4  -4  -2   15.48    1.68
   4   4   2   19.25    1.53
  -5  -4  -2   18.02    1.96
   5   4   2   17.54    1.84
   5   4   2   20.01    1.67
  -6  -4  -2    0.80    1.20
   6   4   2   -0.53    0.72
   6   4   2   -0.33    0.93
  -7  -4  -2   33.81    2.88
   7   4   2   35.71    2.82
   7   4   2   35.63    2.29
   8   4   2   58.17    3.62
  10  -5  -2  108.41    5.58
  10  -5  -2  107.51    5.16
 -10   5   2  117.98    5.92
   9  -5  -2  254.21    9.81
   9  -5  -2  244.57   10.02
  -9   5   2  251.34   10.30
   8  -5  -2   36.22    2.31
   8  -5  -2   29.98    2.60
  -8   5   2   34.45    2.87
   7  -5  -2   81.11    3.74
   7  -5  -2   80.22    3.99
  -7   5   2   77.08    4.15
   6  -5  -2   43.09    2.60
   6  -5  -2   41.93    2.33
  -6   5   2   40.66    2.74
   5  -5  -2  188.66    7.66
   5  -5  -2  223.51    7.60
  -5   5   2  179.56    7.78
   4  -5  -2  334.24   12.01
   4  -5  -2  340.23   12.16
  -4   5   2  330.40   12.29
  -4   5   2  321.24   11.71
   3  -5  -2  567.40   19.55
   3  -5  -2  537.58   19.40
  -3   5   2  553.92   19.23
  -3   5   2  542.24   19.59
   2  -5  -2  123.18    4.98
   2  -5  -2  124.50    4.91
  -2   5   2  121.39    4.78
  -2   5   2  127.73    4.99
   1  -5  -2    9.99    1.06
   1  -5  -2    8.71    1.04
  -1   5   2    8.54    0.90
  -1   5   2    9.85    1.00
   0  -5  -2   17.05    1.44
   0  -5  -2   14.18    1.30
   0   5   2   14.21    1.20
   0   5   2   13.25    0.98
  -1  -5  -2  270.18    9.84
  -1  -5  -2  250.84    9.85
   1   5   2  271.00    9.74
  -2  -5  -2  326.47   12.08
  -2  -5  -2  325.22   12.15
   2   5   2  330.97   11.96
  -3  -5  -2  399.19   14.51
  -3  -5  -2  389.92   14.40
   3   5   2  388.37   14.24
  -4  -5  -2   54.88    3.19
  -4  -5  -2   57.93    3.11
   4   5   2   55.34    2.91
  -5  -5  -2   11.53    1.77
   5   5   2   10.60    1.39
  -6  -5  -2   10.32    1.83
   6   5   2   11.98    1.74
   6   5   2   10.27    1.40
  -7  -5  -2  121.31    5.79
   7   5   2  110.14    5.50
   7   5   2  112.78    5.07
 -10   6   2   81.18    5.06
   9  -6  -2  152.98    6.84
   9  -6  -2  151.43    6.50
  -9   6   2  146.58    6.96
   8  -6  -2   71.55    3.98
   8  -6  -2   71.76    3.58
  -8   6   2   60.85    3.98
   7  -6  -2   15.25    1.55
   7  -6  -2   18.31    1.91
  -7   6   2   15.64    1.91
   6  -6  -2    1.60    1.06
   6  -6  -2    2.55    0.92
  -6   6   2    2.28    1.15
   5  -6  -2   13.48    1.58
   5  -6  -2   15.01    1.45
  -5   6   2   12.81    1.68
   4  -6  -2    4.50    0.94
   4  -6  -2    6.64    1.13
  -4   6   2    5.09    0.74
  -4   6   2    7.64    1.23
   3  -6  -2  466.46   16.35
   3  -6  -2  451.18   16.28
  -3   6   2  444.23   16.39
  -3   6   2  450.97   16.04
   2  -6  -2  237.78    9.15
   2  -6  -2  239.74    9.15
  -2   6   2  252.99    9.01
  -2   6   2  246.65    9.18
   1  -6  -2    6.19    0.97
   1  -6  -2    6.18    1.04
  -1   6   2    4.27    0.84
  -1   6   2    5.15    0.84
   0  -6  -2   13.51    1.47
   0  -6  -2   14.14    1.40
   0   6   2   12.33    1.26
  -1  -6  -2   31.56    2.08
  -1  -6  -2   32.05    2.18
   1   6   2   32.95    2.01
  -2  -6  -2  288.49   11.07
  -2  -6  -2  285.44   10.93
   2   6   2  299.49   10.88
  -3  -6  -2  104.04    4.97
  -3  -6  -2  110.22    4.87
   3   6   2  108.89    4.71
  -4  -6  -2  110.51    5.36
  -4  -6  -2  115.83    5.22
   4   6   2  117.82    5.01
  -5  -6  -2   38.02    2.98
   5   6   2   39.54    2.52
  -6  -6  -2   54.93    3.72
   6   6   2   56.00    3.52
   6   6   2   54.25    3.16
   7   6   2   15.55    3.23
   7   6   2   13.78    1.80
  10  -7  -2    5.35    1.94
   9  -7  -2   24.37    2.61
  -9   7   2   22.56    2.82
   8  -7  -2   24.37    2.53
  -8   7   2   24.03    2.64
   7  -7  -2   10.71    1.54
   7  -7  -2    9.52    1.67
  -7   7   2    7.64    1.68
   6  -7  -2  127.97    5.51
   6  -7  -2  126.63    5.62
  -6   7   2  131.57    5.95
   5  -7  -2   27.78    2.13
   5  -7  -2   23.46    1.98
  -5   7   2   25.83    2.25
   4  -7  -2  133.35    5.72
   4  -7  -2  134.96    5.70
  -4   7   2  142.12    5.40
  -4   7   2  137.27    5.91
   3  -7  -2   10.91    1.41
   3  -7  -2   19.44    1.76
  -3   7   2   16.96    1.70
  -3   7   2   19.05    1.55
   2  -7  -2   23.83    1.90
   2  -7  -2   23.91    1.80
  -2   7   2   24.29    1.79
  -2   7   2   24.91    1.71
   1  -7  -2    3.22    1.03
   1  -7  -2    2.79    0.89
  -1   7   2    2.20    0.85
   0  -7  -2    5.85    1.21
   0  -7  -2    2.88    0.94
   0   7   2    4.63    1.01
  -1  -7  -2   43.49    2.66
  -1  -7  -2   49.70    2.95
   1   7   2   45.49    2.62
  -2  -7  -2  129.97    5.77
  -2  -7  -2  143.62    6.10
   2   7   2  136.26    5.73
  -3  -7  -2   22.73    2.17
  -3  -7  -2   25.34    2.36
   3   7   2   23.67    2.07
  -4  -7  -2   51.74    3.53
  -4  -7  -2   54.34    3.29
   4   7   2   58.98    3.19
  -5  -7  -2    4.05    1.63
   5   7   2    5.42    1.42
   5   7   2    3.72    1.29
   6   7   2   31.87    2.89
   9  -8  -2   28.96    2.93
   8  -8  -2    1.20    1.34
  -8   8   2   -0.95    1.36
   7  -8  -2    4.89    1.38
  -7   8   2    3.08    1.53
   6  -8  -2   43.58    2.90
  -6   8   2   35.54    2.94
   5  -8  -2  224.57    8.79
   5  -8  -2  221.38    8.73
  -5   8   2  212.27    8.97
   4  -8  -2  158.89    6.48
   4  -8  -2  149.29    6.40
  -4   8   2  154.91    6.64
   3  -8  -2   31.86    2.33
   3  -8  -2   31.48    2.24
  -3   8   2   29.59    2.04
  -3   8   2   29.46    2.25
   2  -8  -2   24.66    2.07
   2  -8  -2   22.46    1.89
  -2   8   2   26.76    2.04
   1  -8  -2    3.21    1.19
   1  -8  -2    0.92    1.21
  -1   8   2    2.09    0.96
   0  -8  -2   44.63    2.90
   0   8   2   49.06    2.75
  -1  -8  -2  125.20    5.84
   1   8   2  135.22    5.65
  -2  -8  -2  208.69    8.82
   2   8   2  217.87    8.47
  -3  -8  -2   83.76    4.63
   3   8   2   80.29    4.11
  -4  -8  -2    1.44    1.42
  -7   9   2    0.63    1.41
  -6   9   2    4.54    1.56
  -5   9   2   32.82    2.84
   4  -9  -2  100.71    5.27
  -4   9   2   97.53    5.80
   3  -9  -2   96.98    4.73
  -3   9   2   95.76    4.31
   2  -9  -2    7.63    1.55
  -2   9   2    6.81    1.24
   1  -9  -2    2.41    1.35
  -1   9   2    2.82    1.07
   0  -9  -2    3.39    1.35
   0   9   2    2.42    1.08
  -1  -9  -2   27.76    2.67
   1   9   2   29.13    2.43
  -2  -9  -2  104.17    5.30
  -6  10   2   36.53    3.33
  -2  10   2    5.75    1.37
   1 -10  -2    3.42    1.55
  -1  10   2    2.97    1.28
   0 -10  -2   41.59    3.17
  -1 -10  -2    8.09    2.18
  -1  12  -3   41.18    4.12
  -1 -11   3    0.62    1.92
   0  11  -3   74.54    3.87
   0 -11   3   59.27    4.02
  -1  11  -3   30.44    2.58
   1 -11   3   31.44    3.01
   2 -11   3   20.95    2.55
  -3  11  -3   88.00    4.84
   3 -11   3   84.15    4.84
  -4  11  -3   83.12    4.72
   4 -11   3   80.28    4.65
   3  10  -3   91.57    4.59
  -3 -10   3   91.14    4.89
   2  10  -3  202.43    8.44
  -2 -10   3  215.73    8.82
   1  10  -3  200.18    8.03
  -1 -10   3  197.25    8.41
  -1  10  -3  114.99    5.10
   1 -10   3  114.94    5.48
  -2  10  -3   29.63    2.70
  -2  10  -3   28.16    2.40
   2 -10   3   30.23    2.77
  -3  10  -3   42.36    3.08
   3 -10   3   39.05    3.05
  -4  10  -3   94.15    4.92
   4 -10   3   90.14    4.76
  -5  10  -3  144.90    6.96
   5 -10   3  159.46    6.93
   5   9  -3   -0.45    1.15
  -5  -9   3   -0.39    1.55
   4   9  -3   11.97    1.72
  -4  -9   3   12.24    2.09
  -3  -9   3   17.18    2.13
   2   9  -3  210.29    8.28
  -2  -9   3  207.69    8.60
   1   9  -3   94.56    4.27
  -1  -9   3   83.92    4.50
   0   9  -3   92.51    4.35
   0   9  -3   90.60    4.25
   0  -9   3   98.00    4.64
  -1   9  -3   29.11    2.08
  -1   9  -3   26.49    2.30
   1  -9   3   29.98    2.59
  -2   9  -3   16.22    1.94
  -2   9  -3   15.83    1.62
   2  -9   3   18.22    2.10
  -3   9  -3   48.19    3.13
   3  -9   3   44.86    3.01
  -4   9  -3  262.42   10.31
   4  -9   3  249.37   10.14
  -5   9  -3  253.73   10.34
   5  -9   3  252.48   10.14
  -6   9  -3   60.48    4.16
   6  -9   3   82.72    4.27
  -7   9  -3    0.98    1.50
   7  -9   3   -0.72    1.22
   7   8  -3   16.30    1.92
   6   8  -3   13.46    1.75
  -6  -8   3   16.64    2.40
   5   8  -3   15.92    1.81
  -5  -8   3   20.61    2.50
   4   8  -3   33.31    2.34
  -4  -8   3   34.45    2.74
   3   8  -3  195.97    7.65
  -3  -8   3  190.41    7.92
   1   8  -3  559.89   19.46
   1   8  -3  528.05   19.40
   0   8  -3  503.76   18.08
   0   8  -3  506.03   17.94
   0  -8   3  492.40   18.21
  -1   8  -3   22.29    1.78
  -1   8  -3   23.08    2.03
   1  -8   3   17.51    1.91
  -2   8  -3   85.33    4.11
  -2   8  -3   86.45    3.68
   2  -8   3   80.63    4.03
  -3   8  -3  113.21    5.27
   3  -8   3  116.93    5.21
   4  -8   3    3.94    1.19
  -5   8  -3   65.79    3.88
   5  -8   3   67.36    3.66
  -6   8  -3  289.44   11.64
   6  -8   3  295.39   11.39
  -7   8  -3   54.27    3.74
   7  -8   3   53.75    3.44
  -8   8  -3   36.52    3.35
   8  -8   3   35.87    2.94
   8   7  -3   93.30    4.58
   7   7  -3    9.79    1.50
  -7  -7   3    9.24    1.90
   6   7  -3    6.59    1.32
  -6  -7   3    6.64    1.65
   5   7  -3   87.81    4.06
  -5  -7   3   82.65    4.40
   4   7  -3   57.77    3.04
  -4  -7   3   61.36    3.41
   3   7  -3  399.41   13.93
  -3  -7   3  362.76   14.09
   2   7  -3  220.64    8.47
   2   7  -3  222.91    8.41
  -2  -7   3  229.16    8.79
   1   7  -3  103.92    4.40
   1   7  -3  102.37    4.36
  -1  -7   3  106.28    4.65
   0   7  -3   23.36    1.77
   0   7  -3   21.54    1.57
   0  -7   3   22.86    1.78
  -1   7  -3    0.02    0.65
  -1   7  -3    0.01    0.72
   1  -7   3   -0.19    0.72
  -2   7  -3  107.87    4.42
  -2   7  -3  118.66    4.96
   2  -7   3  109.58    4.84
  -3   7  -3  431.11   15.71
  -3   7  -3  459.98   16.44
   3  -7   3  450.26   16.30
  -4   7  -3  260.96   10.10
   4  -7   3  254.24    9.89
  -5   7  -3   59.66    3.56
   5  -7   3   63.17    3.34
  -6   7  -3    1.25    1.26
   6  -7   3    1.00    1.01
  -7   7  -3   12.06    2.04
   7  -7   3   17.00    2.05
  -8   7  -3    2.53    1.60
   8  -7   3    6.46    1.58
  -9   7  -3   49.80    3.80
   9  -7   3   45.38    4.86
   8   6  -3  162.91    6.81
  -8  -6   3  167.13    7.46
   7   6  -3   81.05    3.89
  -7  -6   3   82.48    4.41
   6   6  -3    7.66    1.26
  -6  -6   3    6.72    1.49
   5   6  -3    1.62    0.83
  -5  -6   3    3.28    1.19
   3   6  -3  619.98   21.60
  -3  -6   3  585.25   21.38
  -3  -6   3  629.52   21.82
   2   6  -3  506.40   18.07
   2   6  -3  511.10   18.03
  -2  -6   3  510.92   18.30
   1   6  -3  372.83   13.21
   1   6  -3  364.98   13.27
  -1  -6   3  366.74   13.42
   0   6  -3   12.86    1.13
   0   6  -3   12.61    1.29
   0  -6   3    9.84    1.16
  -1   6  -3   33.70    1.99
  -1   6  -3   29.57    1.63
   1  -6   3   27.24    1.80
  -2   6  -3  181.91    5.92
  -2   6  -3  159.64    6.34
   2  -6   3  144.33    5.75
   2  -6   3  147.69    6.22
  -3   6  -3  186.25    6.60
  -3   6  -3  184.46    7.25
   3  -6   3  173.50    6.71
   3  -6   3  182.44    7.11
  -4   6  -3  313.55   11.68
   4  -6   3  301.18   11.15
   4  -6   3  308.94   11.49
  -5   6  -3  254.45    9.91
   5  -6   3  258.64    9.75
   5  -6   3  246.72    9.45
  -6   6  -3   51.14    3.18
   6  -6   3   47.92    2.89
   6  -6   3   49.52    2.71
  -7   6  -3   19.95    2.35
   7  -6   3   18.64    1.91
   7  -6   3   17.49    1.93
  -8   6  -3    0.76    1.31
   8  -6   3    0.18    1.05
   8  -6   3    1.52    1.12
  -9   6  -3   32.68    3.16
   9  -6   3   35.28    3.03
   9  -6   3   33.16    2.88
 -10   6  -3   94.94    6.03
  10  -6   3  109.89    5.53
   9   5  -3    5.01    1.40
  -9  -5   3    2.96    1.54
   8   5  -3   65.61    3.58
   8   5  -3   63.63    3.23
  -8  -5   3   62.50    3.77
   7   5  -3   23.91    1.96
   7   5  -3   24.20    1.90
  -7  -5   3   24.34    2.36
   6   5  -3    0.22    0.67
   6   5  -3    0.80    0.76
  -6  -5   3    0.74    1.01
   5   5  -3   95.26    4.09
   5   5  -3  101.23    4.17
  -5  -5   3   97.54    4.43
   4   5  -3  170.39    6.56
   4   5  -3  177.19    6.73
  -4  -5   3  174.81    6.54
  -4  -5   3  181.08    6.97
  -3  -5   3   36.65    2.11
   2   5  -3  251.01    8.81
   2   5  -3  255.66    9.12
   2   5  -3  242.91    9.11
  -2  -5   3  249.59    9.30
   1   5  -3  462.02   15.86
   1   5  -3  440.06   15.74
  -1  -5   3  436.94   15.90
   0   5  -3   23.93    1.44
   0  -5   3   15.94    0.77
   0  -5   3   24.12    1.40
  -1   5  -3    5.55    0.66
  -1   5  -3    5.48    0.85
   1  -5   3    6.38    0.50
   1  -5   3    5.29    0.78
  -2   5  -3  146.05    5.59
  -2   5  -3  130.45    5.06
   2  -5   3  145.10    5.49
   2  -5   3  134.70    5.07
  -3   5  -3   86.55    3.44
  -3   5  -3   96.21    4.11
   3  -5   3   91.35    3.64
   3  -5   3   94.50    3.96
  -4   5  -3   44.59    2.54
   4  -5   3   39.74    2.06
   4  -5   3   41.90    2.31
  -5   5  -3  258.54    9.95
   5  -5   3  260.28    9.60
   5  -5   3  252.72    9.74
  -6   5  -3   30.47    2.29
   6  -5   3   23.19    1.82
  -7   5  -3   15.75    1.83
  -7   5  -3   15.18    1.92
   7  -5   3   13.90    1.65
  -8   5  -3   17.51    2.18
  -8   5  -3   15.76    1.97
   8  -5   3   16.47    1.96
  -9   5  -3    1.27    1.43
  -9   5  -3    4.05    1.44
   9  -5   3    2.28    1.31
  10  -5   3   38.18    3.24
  10   4  -3  126.64    5.99
 -10  -4   3  120.04    5.96
   9   4  -3  158.86    7.03
  -9  -4   3  162.56    7.09
   8   4  -3   32.63    2.43
   8   4  -3   32.87    2.09
  -8  -4   3   35.88    2.81
   7   4  -3    0.42    0.70
   7   4  -3    0.79    0.81
  -7  -4   3    1.41    1.05
   6   4  -3    6.59    0.97
   6   4  -3    7.26    1.08
  -6  -4   3    6.76    1.22
   5   4  -3  151.53    5.99
   5   4  -3  161.37    5.98
  -5  -4   3  148.87    5.86
  -5  -4   3  159.92    6.23
   4   4  -3  921.58   32.13
   4   4  -3  928.36   32.08
  -4  -4   3  942.42   32.32
  -4  -4   3  911.76   32.03
   3   4  -3  807.84   28.25
   3   4  -3  822.84   28.10
  -3  -4   3  812.08   28.38
  -3  -4   3  811.81   28.19
   2   4  -3   23.39    1.08
   2   4  -3   23.17    1.32
  -2  -4   3   23.84    1.44
   1   4  -3   66.46    2.85
   1   4  -3   77.72    2.82
  -1  -4   3   61.63    2.84
   0   4  -3   21.12    1.31
   0  -4   3   22.16    1.29
  -1   4  -3  471.52   14.87
  -1   4  -3  406.46   15.15
   1  -4   3  410.83   14.72
   1  -4   3  418.28   15.10
  -2   4  -3  527.43   18.60
  -2   4  -3  513.31   18.15
   2  -4   3  552.02   18.54
   2  -4   3  508.11   18.20
  -3   4  -3  297.85   10.18
  -3   4  -3  292.48   10.76
   3  -4   3  282.73   10.39
   3  -4   3  291.76   10.63
  -4   4  -3   93.09    3.84
  -4   4  -3   70.32    3.08
   4  -4   3   88.92    3.49
  -5   4  -3   27.08    1.83
  -5   4  -3   26.40    1.94
   5  -4   3   23.53    1.63
  -6   4  -3    0.22    0.74
  -6   4  -3    1.04    0.90
   6  -4   3    0.13    0.68
  -7   4  -3   10.92    1.59
  -7   4  -3    7.40    1.42
   7  -4   3   11.16    1.49
  -8   4  -3  124.01    5.80
  -8   4  -3  132.80    5.87
   8  -4   3  125.86    5.74
  -9   4  -3   60.80    3.82
   9  -4   3   67.36    3.96
  10  -4   3   15.73    2.36
  10   3  -3   84.66    4.56
 -10  -3   3   79.63    4.48
   9   3  -3  106.96    5.10
  -9  -3   3  103.82    5.06
   8   3  -3  170.07    7.08
  -8  -3   3  168.75    7.05
   7   3  -3   49.68    2.65
  -7  -3   3   38.94    2.65
   6   3  -3    8.53    0.94
   6   3  -3    8.68    1.13
  -6  -3   3   10.08    1.12
  -6  -3   3    8.75    1.23
   4   3  -3  933.94   32.20
   4   3  -3  920.75   32.16
  -4  -3   3  956.07   32.34
  -4  -3   3  911.76   32.17
   3   3  -3  455.28   16.15
   3   3  -3  462.20   16.23
  -3  -3   3  472.20   16.35
  -3  -3   3  466.00   16.25
   2   3  -3  571.97   19.75
   2   3  -3  564.57   19.58
  -2  -3   3  559.10   19.84
  -2  -3   3  580.60   19.81
   1   3  -3  353.69   12.59
  -1  -3   3  358.70   12.57
   0   3  -3   20.45    1.02
   0   3  -3   20.64    1.19
   0  -3   3   21.43    1.14
  -1   3  -3   19.13    1.17
  -1   3  -3   17.34    0.90
   1  -3   3   18.19    0.84
   1  -3   3   16.32    1.05
  -2   3  -3  291.75   10.49
  -2   3  -3  293.51   10.11
   2  -3   3  296.12   10.41
   2  -3   3  278.00   10.21
  -3   3  -3 1063.91   36.02
  -3   3  -3 1051.71   35.56
  -3   3  -3 1040.24   36.07
   3  -3   3  997.11   35.83
  -4   3  -3  547.20   19.23
  -4   3  -3  553.52   19.21
   4  -3   3  520.71   19.04
  -5   3  -3  135.58    5.54
  -5   3  -3  136.32    5.54
   5  -3   3  133.60    5.43
  -6   3  -3   12.48    1.53
  -6   3  -3   13.50    1.51
   6  -3   3   12.96    1.46
  -7   3  -3   15.44    1.77
  -7   3  -3   15.99    1.72
   7  -3   3   18.91    1.86
  -8   3  -3   76.53    4.06
   8  -3   3   74.66    4.00
  -9   3  -3  125.66    5.97
   9  -3   3  126.07    5.98
  11   2  -3   21.40    2.63
 -11  -2   3   17.85    2.38
  10   2  -3    6.37    1.72
 -10  -2   3    9.26    1.70
   9   2  -3    4.57    1.35
  -9  -2   3    6.45    1.44
   8   2  -3   82.87    4.17
  -8  -2   3   89.92    4.18
  -7  -2   3   27.88    1.88
   6   2  -3   39.21    1.92
   6   2  -3   39.29    2.22
  -6  -2   3   42.16    2.17
  -6  -2   3   43.30    2.30
   5   2  -3  644.64   22.79
   5   2  -3  675.12   23.06
  -5  -2   3  654.76   23.04
  -5  -2   3  652.97   22.99
   4   2  -3   40.82    1.88
   4   2  -3   37.90    1.72
  -4  -2   3   38.24    1.89
  -4  -2   3   39.80    1.88
   3   2  -3  246.66    9.13
   3   2  -3  265.53    9.20
  -3  -2   3  261.07    9.22
  -3  -2   3  261.64    9.25
   2   2  -3  461.78   15.85
   2   2  -3  471.48   15.80
  -2  -2   3  458.33   15.94
  -2  -2   3  435.76   15.88
   1   2  -3   80.29    2.83
  -1  -2   3   77.44    2.98
   0   2  -3  569.19   20.06
   0   2  -3  583.25   20.22
   0   2  -3  582.83   19.97
   0  -2   3  593.21   20.13
  -1   2  -3   47.00    1.86
  -1   2  -3   47.92    2.07
  -2   2  -3    9.88    0.58
  -2   2  -3   10.09    0.83
  -2   2  -3   10.21    0.93
   2  -2   3    9.26    0.75
  -3   2  -3  147.48    5.59
  -3   2  -3  147.24    5.55
   3  -2   3  140.53    5.48
  -4   2  -3  290.41   10.45
  -4   2  -3  288.64   10.53
   4  -2   3  288.31    9.98
   4  -2   3  276.82   10.40
  -5   2  -3   20.55    1.55
  -5   2  -3   18.06    1.42
   5  -2   3   19.61    1.51
  -6   2  -3    1.36    0.78
  -6   2  -3    1.28    0.72
   6  -2   3    1.55    0.80
  -7   2  -3   11.00    1.56
   7  -2   3    9.84    1.50
  -8   2  -3    7.40    1.57
   8  -2   3    9.91    1.62
  -9   2  -3   27.15    2.66
   9  -2   3   29.47    2.67
  11   1  -3   93.22    5.10
 -11  -1   3   89.21    4.81
  10   1  -3   79.81    4.47
 -10  -1   3   77.21    4.20
   9   1  -3  224.00    9.45
  -9  -1   3  246.22    9.34
   7   1  -3   19.18    1.83
   7   1  -3   16.73    1.14
  -7  -1   3   19.70    1.70
  -7  -1   3   19.25    1.74
   6   1  -3  111.12    4.24
   6   1  -3  117.76    4.74
  -6  -1   3  112.43    4.63
  -6  -1   3  110.07    4.58
   5   1  -3  563.96   19.98
   5   1  -3  571.45   20.32
  -5  -1   3  600.28   20.25
  -5  -1   3  571.64   20.29
   4   1  -3  847.66   30.04
   4   1  -3  839.58   29.81
  -4  -1   3  911.77   29.98
  -4  -1   3  869.45   30.07
   2   1  -3   16.34    0.85
   2   1  -3   10.81    0.75
  -2  -1   3   19.32    0.96
  -2  -1   3   14.38    0.72
   1   1  -3  823.20   28.96
   1   1  -3  843.25   28.94
  -1  -1   3  864.09   28.87
   0   1  -3   46.11    1.79
   0   1  -3   43.86    1.76
   0   1  -3   45.03    1.75
   0   1  -3   43.93    1.85
  -1   1  -3 9603.74  330.50
  -1   1  -3 9568.45  330.47
  -1   1  -3 9425.11  330.46
  -1   1  -3 9999.00  329.93
  -2   1  -3  172.00    6.37
  -2   1  -3  178.84    6.41
  -2   1  -3  172.69    6.31
   2  -1   3  169.98    6.14
  -3   1  -3   17.74    1.23
  -3   1  -3   16.11    1.07
   3  -1   3   18.44    1.22
   3  -1   3   18.01    0.90
  -4   1  -3   20.64    1.41
  -4   1  -3   15.60    1.13
   4  -1   3   17.08    0.93
   4  -1   3   16.97    1.27
  -5   1  -3    0.91    0.52
  -5   1  -3    0.21    0.63
   5  -1   3    0.54    0.65
   5  -1   3    0.86    0.34
  -6   1  -3    4.96    1.09
   6  -1   3    3.21    0.94
  -7   1  -3   90.49    4.33
   7  -1   3   87.86    4.31
  -8   1  -3   91.97    4.64
   8  -1   3   95.21    4.72
  -9   1  -3    8.19    1.74
   9  -1   3    7.62    1.73
  11   0  -3  118.25    5.92
 -11   0   3  113.01    5.52
  10   0  -3   29.52    2.79
 -10   0   3   31.91    2.58
   9   0  -3  443.68   16.96
  -9   0   3  465.62   16.77
  -9   0   3  459.22   16.83
   8   0  -3  104.91    4.64
  -8   0   3  105.51    4.54
  -8   0   3   82.46    4.25
   7   0  -3    9.61    1.28
  -7   0   3    7.74    1.14
  -7   0   3    5.95    1.02
   6   0  -3   12.37    0.87
   6   0  -3   16.06    1.46
  -6   0   3   12.87    1.24
  -6   0   3   15.00    1.47
   5   0  -3  132.24    4.75
   5   0  -3  126.64    5.14
  -5   0   3  128.36    5.17
  -5   0   3  134.05    5.00
   4   0  -3 1052.67   37.13
   4   0  -3 1098.25   36.83
  -4   0   3 1068.04   37.15
  -4   0   3 1076.52   36.94
   3   0  -3 1527.46   57.11
   3   0  -3 1890.25   57.38
  -3   0   3 1472.11   57.08
  -3   0   3 1799.70   57.41
   2   0  -3  418.12   14.22
   2   0  -3  413.44   14.34
  -2   0   3  414.46   14.05
  -2   0   3  395.40   14.35
   1   0  -3   88.41    3.25
   1   0  -3   89.67    3.32
  -1   0   3   86.09    3.31
   0   0  -3    5.23    0.52
   0   0  -3    5.35    0.47
   0   0  -3    4.95    0.42
   0   0   3    4.66    0.45
  -1   0  -3 1500.13   52.30
  -1   0  -3 1525.95   52.39
   1   0   3 1552.75   52.23
  -2   0  -3  478.76   16.60
  -2   0  -3  466.27   16.38
  -2   0  -3  480.32   16.65
   2   0   3  465.03   16.39
  -3   0  -3  463.03   16.39
  -3   0  -3  469.95   16.35
  -3   0  -3  444.73   16.03
   3   0   3  465.15   16.04
  -4   0  -3   42.63    2.27
  -4   0  -3   42.86    1.92
   4   0   3   43.51    2.28
   4   0   3   43.83    1.89
  -5   0  -3   13.92    1.48
   5   0   3   12.76    1.40
   5   0   3   11.97    0.96
  -6   0  -3    0.77    0.89
   6   0   3    0.96    0.76
  -7   0  -3   73.10    3.86
   7   0   3   75.28    3.87
  -8   0  -3  102.62    5.13
   8   0   3  112.06    5.28
  -9   0  -3  127.48    6.16
   9   0   3  134.58    6.31
 -12   1   3   20.11    2.49
  11  -1  -3    1.44    1.47
  10  -1  -3    4.23    1.34
   9  -1  -3  119.96    5.72
  -9   1   3  130.52    5.49
  -9   1   3  126.20    5.69
   7  -1  -3    0.54    0.80
  -7   1   3    1.15    0.83
  -7   1   3    1.07    0.72
   6  -1  -3  178.11    7.02
   6  -1  -3  180.88    6.40
  -6   1   3  185.79    6.81
  -6   1   3  175.79    7.05
   5  -1  -3  116.35    4.82
   5  -1  -3  123.77    4.35
  -5   1   3  118.44    4.85
  -5   1   3  120.24    4.59
  -4   1   3   20.11    1.06
   3  -1  -3  488.24   17.20
   3  -1  -3  498.01   17.48
  -3   1   3  493.93   17.48
  -3   1   3  510.87   17.17
   2  -1  -3  309.92   10.70
   2  -1  -3  308.80   10.53
   2  -1  -3  298.47   10.84
  -2   1   3  305.89   10.85
   1  -1  -3   84.34    3.12
   1  -1  -3   87.60    3.40
  -1   1   3   89.06    3.33
  -1   1   3   89.14    3.26
   0  -1  -3  149.30    5.48
   0  -1  -3  154.46    5.68
   0   1   3  156.32    5.54
   0   1   3  153.84    5.48
  -1  -1  -3    8.83    0.72
  -1  -1  -3    8.58    0.82
   1   1   3    8.64    0.52
   1   1   3    9.89    0.76
  -2  -1  -3   46.51    2.14
  -2  -1  -3   48.04    2.23
   2   1   3   47.42    2.01
   2   1   3   45.49    1.77
  -3  -1  -3  118.32    4.30
  -3  -1  -3  120.41    4.85
  -3  -1  -3  115.91    4.76
   3   1   3  124.17    4.55
  -4  -1  -3  198.49    7.57
   4   1   3  194.34    7.20
  -5  -1  -3   60.42    3.13
   5   1   3   60.09    3.13
   5   1   3   64.30    2.72
  -6  -1  -3   84.51    4.11
   6   1   3   84.57    4.08
  -7  -1  -3    0.45    1.00
   7   1   3    1.58    1.02
  -8  -1  -3   67.88    3.94
   8   1   3   65.73    3.89
  -9  -1  -3   68.93    5.59
  11  -2  -3  190.65    8.61
 -11   2   3  197.77    8.19
 -11   2   3  196.66    8.54
  10  -2  -3   47.71    3.52
 -10   2   3   55.86    3.59
 -10   2   3   59.05    3.35
   8  -2  -3   59.97    3.27
  -8   2   3   51.39    3.17
  -8   2   3   54.62    2.91
   7  -2  -3   35.87    2.36
  -7   2   3   38.84    2.46
  -7   2   3   35.31    2.08
   6  -2  -3  307.25   11.39
  -6   2   3  305.94   11.11
  -6   2   3  308.69   11.44
   5  -2  -3  228.73    8.49
  -5   2   3  213.22    8.18
  -5   2   3  238.31    8.59
   4  -2  -3  550.42   18.92
  -4   2   3  539.32   18.80
   3  -2  -3    0.87    0.29
   3  -2  -3    0.80    0.47
  -3   2   3    0.31    0.27
  -3   2   3    0.62    0.45
   2  -2  -3   39.85    1.90
   2  -2  -3   40.77    1.61
  -2   2   3   37.56    1.66
  -2   2   3   38.99    1.85
   1  -2  -3    6.65    0.57
   1  -2  -3    7.83    0.81
  -1   2   3    7.36    0.65
  -1   2   3    6.68    0.62
   0  -2  -3  299.81   10.83
   0  -2  -3  316.07   11.05
   0   2   3  308.81   10.75
   0   2   3  304.79   10.86
  -1  -2  -3  579.78   20.19
  -1  -2  -3  570.41   20.06
   1   2   3  573.36   20.01
   1   2   3  574.36   19.74
  -2  -2  -3  233.60    8.78
  -2  -2  -3  245.83    8.74
   2   2   3  230.63    8.56
  -3  -2  -3    0.47    0.59
  -3  -2  -3   -0.18    0.48
   3   2   3    0.17    0.42
  -4  -2  -3  154.59    6.22
  -4  -2  -3  152.01    6.17
   4   2   3  153.18    5.87
  -5  -2  -3   11.19    1.47
   5   2   3   12.00    1.48
   5   2   3    8.67    1.03
  -6  -2  -3  103.90    4.84
   6   2   3  104.46    4.30
   6   2   3   99.98    4.79
  -7  -2  -3  104.94    5.07
   7   2   3  103.18    5.03
  -8  -2  -3   21.77    2.39
   8   2   3   14.62    1.98
  11  -3  -3  117.07    5.98
 -11   3   3  121.14    6.08
  10  -3  -3  122.34    6.00
 -10   3   3  130.47    6.09
 -10   3   3  121.56    5.54
   9  -3  -3   74.30    4.06
  -9   3   3   72.66    3.65
  -9   3   3   70.97    4.04
   8  -3  -3    3.53    1.22
  -8   3   3    3.56    1.00
  -8   3   3    3.76    1.31
   7  -3  -3   19.57    1.89
  -7   3   3   16.62    1.87
  -7   3   3   19.25    1.53
   6  -3  -3  193.56    7.31
  -6   3   3  174.15    7.27
   5  -3  -3  519.65   17.96
   5  -3  -3  510.11   18.26
  -5   3   3  504.47   17.68
  -5   3   3  510.43   18.32
   4  -3  -3  517.13   18.38
   4  -3  -3  517.54   18.06
  -4   3   3  513.00   18.41
  -4   3   3  520.90   17.93
   3  -3  -3   22.57    1.45
   3  -3  -3   21.44    1.17
  -3   3   3   22.28    1.44
  -3   3   3   24.01    1.16
   2  -3  -3   14.98    0.94
   2  -3  -3   16.20    1.18
  -2   3   3   16.34    0.96
  -2   3   3   16.40    1.13
   1  -3  -3  103.16    4.11
   1  -3  -3  105.14    4.29
  -1   3   3  116.79    4.16
  -1   3   3  106.40    4.12
   0  -3  -3  225.37    8.18
   0  -3  -3  231.59    8.35
   0   3   3  228.95    8.17
   0   3   3  214.86    7.98
  -1  -3  -3  543.57   18.59
  -1  -3  -3  523.64   18.47
   1   3   3  522.91   18.39
   1   3   3  506.58   18.02
  -2  -3  -3  500.02   17.66
  -2  -3  -3  471.20   17.56
   2   3   3  510.74   17.46
  -3  -3  -3  126.87    5.31
  -3  -3  -3  127.40    5.29
   3   3   3  130.65    5.08
  -4  -3  -3   12.53    1.51
  -4  -3  -3   11.34    1.41
   4   3   3   11.20    1.15
  -5  -3  -3    1.02    0.97
   5   3   3    1.64    0.75
   5   3   3    2.12    1.01
  -6  -3  -3   58.13    3.46
   6   3   3   62.42    3.01
   6   3   3   59.08    3.45
  -7  -3  -3  107.83    5.31
   7   3   3  103.27    5.15
  -8  -3  -3  141.28    6.60
   8   3   3  129.93    6.28
 -11   4   3   53.37    4.01
  10  -4  -3   82.98    4.69
 -10   4   3   86.52    4.88
   9  -4  -3   97.41    4.77
  -9   4   3   89.54    4.85
   8  -4  -3    7.50    1.51
   8  -4  -3    6.24    1.14
  -8   4   3    7.94    1.66
   7  -4  -3   21.52    1.70
   7  -4  -3   24.80    2.22
  -7   4   3   26.48    2.37
   5  -4  -3  155.14    5.45
  -5   4   3  133.23    5.74
  -5   4   3  131.62    5.11
   4  -4  -3  225.80    8.22
   4  -4  -3  216.96    8.47
  -4   4   3  227.70    8.56
  -4   4   3  228.32    8.08
   3  -4  -3  194.60    7.35
   3  -4  -3  203.39    7.63
  -3   4   3  203.52    7.29
  -3   4   3  200.26    7.59
   2  -4  -3  125.05    4.87
   2  -4  -3  119.71    4.64
  -2   4   3  117.19    4.72
  -2   4   3  119.58    4.60
   1  -4  -3    1.74    0.58
   1  -4  -3    2.03    0.66
  -1   4   3    1.76    0.50
  -1   4   3    1.95    0.52
   0  -4  -3   72.23    3.20
   0  -4  -3   79.94    3.37
   0   4   3   70.58    2.93
   0   4   3   76.74    3.17
  -1  -4  -3   29.87    1.88
  -1  -4  -3   29.83    1.80
   1   4   3   33.00    1.77
  -2  -4  -3  267.91   10.29
  -2  -4  -3  278.85   10.29
   2   4   3  278.79   10.13
  -3  -4  -3  247.00    9.49
  -3  -4  -3  241.95    9.44
   3   4   3  252.38    9.25
  -4  -4  -3   24.04    2.16
  -4  -4  -3   21.94    2.07
   4   4   3   22.50    1.79
  -5  -4  -3   29.69    2.56
   5   4   3   27.08    2.01
  -6  -4  -3    2.28    1.26
   6   4   3    2.47    1.23
   6   4   3    1.16    0.93
  -7  -4  -3   27.53    2.70
   7   4   3   30.21    2.78
  10  -5  -3    8.25    1.99
 -10   5   3    7.92    2.01
   9  -5  -3   21.69    2.45
  -9   5   3   18.47    2.47
   8  -5  -3   31.51    2.71
   8  -5  -3   40.42    3.33
  -8   5   3   35.52    2.98
   7  -5  -3   31.89    2.53
   7  -5  -3   38.36    2.21
  -7   5   3   34.14    2.70
   6  -5  -3   56.64    3.11
   6  -5  -3   55.97    2.72
  -6   5   3   52.66    3.12
   5  -5  -3  158.55    6.24
   5  -5  -3  152.81    5.91
  -5   5   3  161.97    6.33
  -5   5   3  132.50    5.93
   4  -5  -3   13.79    1.45
   4  -5  -3   11.05    1.11
  -4   5   3   11.05    1.33
  -4   5   3    9.81    0.91
   3  -5  -3   11.01    1.09
   3  -5  -3   10.26    1.21
  -3   5   3   11.78    1.01
  -3   5   3   10.56    1.22
   2  -5  -3   -0.04    0.49
   2  -5  -3    0.62    0.66
  -2   5   3   -0.18    0.45
  -2   5   3    0.64    0.57
   1  -5  -3  121.73    4.97
   1  -5  -3  117.48    4.85
  -1   5   3  129.50    4.83
  -1   5   3  114.08    4.70
   0  -5  -3  207.91    8.04
   0  -5  -3  214.01    8.12
   0   5   3  213.14    7.96
  -1  -5  -3  325.38   12.03
  -1  -5  -3  317.40   11.98
   1   5   3  332.14   11.89
  -2  -5  -3   65.40    3.29
  -2  -5  -3   63.18    3.26
   2   5   3   65.93    3.13
  -3  -5  -3  142.53    6.12
  -3  -5  -3  152.44    6.23
   3   5   3  140.77    5.87
  -4  -5  -3   13.80    1.80
  -4  -5  -3   12.64    1.69
   4   5   3   11.75    1.40
  -5  -5  -3   25.29    2.47
   5   5   3   26.15    2.11
  -6  -5  -3   39.85    3.12
   6   5   3   34.11    2.47
   6   5   3   42.82    3.14
   7   5   3   47.68    3.13
  10  -6  -3   51.81    3.75
 -10   6   3   49.95    3.89
   9  -6  -3    2.60    1.64
  -9   6   3    3.94    1.77
   8  -6  -3    4.87    1.46
  -8   6   3    3.82    1.57
   6  -6  -3  288.66   11.46
   6  -6  -3  296.72   11.74
  -6   6   3  348.04   12.11
   5  -6  -3  631.22   22.23
   5  -6  -3  617.71   21.95
  -5   6   3  608.54   22.31
   4  -6  -3   23.21    1.92
   4  -6  -3   20.32    1.61
  -4   6   3   23.73    1.95
  -4   6   3   20.57    1.38
   3  -6  -3   56.34    2.85
   3  -6  -3   62.12    3.08
  -3   6   3   61.05    3.03
  -3   6   3   57.64    2.69
   2  -6  -3    7.00    1.18
   2  -6  -3    6.47    1.05
  -2   6   3    6.56    0.94
  -2   6   3    7.55    1.07
   1  -6  -3   35.76    2.21
   1  -6  -3   36.52    2.24
  -1   6   3   36.08    2.05
   0  -6  -3  355.97   13.21
   0  -6  -3  359.31   13.23
   0   6   3  359.88   13.09
  -1  -6  -3  353.39   12.98
  -1  -6  -3  351.16   12.96
   1   6   3  339.61   12.78
  -2  -6  -3    8.08    1.35
  -2  -6  -3    9.22    1.51
   2   6   3   11.32    1.43
  -3  -6  -3   -0.05    0.94
  -3  -6  -3    1.27    1.08
   3   6   3    1.54    0.95
  -4  -6  -3    5.05    1.48
  -4  -6  -3    4.16    1.27
   4   6   3    6.81    1.30
  -5  -6  -3   21.27    2.50
   5   6   3   19.98    1.98
   6   6   3   20.74    2.43
   6   6   3   17.04    1.87
   9  -7  -3    7.29    1.85
  -9   7   3    9.60    2.05
   8  -7  -3    4.20    1.49
  -8   7   3    5.36    1.65
   7  -7  -3   25.34    2.45
  -7   7   3   28.60    2.70
  -6   7   3    3.07    1.26
   5  -7  -3  318.90   12.25
  -5   7   3  326.80   12.36
   4  -7  -3  138.93    5.69
   4  -7  -3  120.14    5.39
  -4   7   3  130.61    5.69
  -4   7   3  136.07    5.25
   3  -7  -3    2.85    1.00
   3  -7  -3    4.03    1.00
  -3   7   3    3.37    0.98
  -3   7   3    3.32    0.84
   2  -7  -3   12.38    1.51
   2  -7  -3   12.84    1.51
  -2   7   3   10.23    1.26
   1  -7  -3    0.58    0.87
   1  -7  -3    1.96    0.94
  -1   7   3    1.33    0.82
   0  -7  -3    1.28    0.89
   0  -7  -3    1.27    1.00
   0   7   3    1.27    0.84
  -1  -7  -3   73.67    3.73
  -1  -7  -3   70.88    3.77
   1   7   3   75.38    3.65
  -2  -7  -3   71.17    3.88
  -2  -7  -3   67.27    3.64
   2   7   3   69.75    3.54
  -3  -7  -3   90.02    4.44
  -3  -7  -3   84.74    4.57
   3   7   3   82.96    4.18
  -4  -7  -3    0.30    1.29
  -4  -7  -3    1.25    1.22
   4   7   3    1.29    1.08
   9  -8  -3   17.39    2.41
   8  -8  -3   26.91    2.55
  -8   8   3   21.95    2.70
   7  -8  -3   91.97    4.72
  -7   8   3   92.29    4.97
   6  -8  -3   62.24    3.69
  -6   8   3   59.17    3.73
   5  -8  -3    0.42    1.07
  -5   8   3    0.42    1.07
   4  -8  -3    7.20    1.40
  -4   8   3    8.23    1.47
   3  -8  -3    2.33    1.08
  -3   8   3    1.97    0.88
   2  -8  -3   14.09    1.70
   2  -8  -3   17.53    1.93
  -2   8   3   16.04    1.66
   1  -8  -3   68.42    3.66
   1  -8  -3   68.50    3.61
  -1   8   3   66.78    3.46
   0  -8  -3   85.09    4.12
   0  -8  -3   80.85    4.23
   0   8   3   82.02    4.00
  -1  -8  -3   14.72    1.85
  -1  -8  -3   22.22    2.26
   1   8   3   18.53    1.91
  -2  -8  -3   17.58    2.30
   2   8   3   13.97    1.72
  -3  -8  -3    3.12    1.50
  -7   9   3   58.81    4.08
  -6   9   3  180.42    7.93
  -5   9   3   77.11    4.28
  -3   9   3    0.72    1.01
  -2   9   3    0.31    0.91
  -1   9   3   69.58    3.71
   0  -9  -3  213.81   10.32
   0   9   3  247.92    9.28
  -1  -9  -3   56.19    3.62
  -2  -9  -3    1.20    1.49
  -2  10   3    0.39    1.13
   2  11  -4  159.81    8.37
   1  11  -4  101.48    4.92
  -1 -11   4   98.30    5.27
   0  11  -4   41.49    2.81
   0 -11   4   35.84    3.26
  -1  11  -4   14.11    1.87
   1 -11   4   14.53    2.30
  -2  11  -4   18.52    2.28
   2 -11   4   18.81    2.38
  -3  11  -4   60.91    4.00
   3 -11   4   55.81    3.83
  -4  11  -4   88.19    4.95
   4 -11   4   86.23    6.49
   4  10  -4   82.76    4.81
  -4 -10   4   95.61    5.87
  -2 -10   4  139.69    6.46
   1  10  -4  127.81    5.57
  -1 -10   4  123.85    5.88
   0  10  -4   16.54    1.87
   0 -10   4   13.36    2.10
  -1  10  -4   30.79    2.51
  -1  10  -4   32.80    2.44
   1 -10   4   35.09    2.81
  -2  10  -4   84.24    4.43
   2 -10   4   81.65    4.47
  -3  10  -4   76.55    4.36
   3 -10   4   77.92    4.28
  -5  10  -4   48.98    3.58
   5 -10   4   43.50    3.26
   6 -10   4    8.25    1.93
   5   9  -4   13.78    1.86
  -5  -9   4   15.32    2.31
   4   9  -4  232.51    9.43
  -4  -9   4  248.71    9.85
   3   9  -4  196.24    7.96
  -3  -9   4  199.95    8.28
   2   9  -4   37.82    2.60
  -2  -9   4   40.56    2.88
   1   9  -4   45.32    2.75
  -1  -9   4   46.79    3.06
   0   9  -4   58.05    3.07
   0   9  -4   59.21    3.33
   0  -9   4   59.11    3.42
  -1   9  -4   26.89    1.93
  -1   9  -4   23.00    2.18
   1  -9   4   22.08    2.22
  -2   9  -4   68.32    3.21
  -2   9  -4   63.16    3.67
   2  -9   4   66.79    3.68
  -3   9  -4  392.88   14.89
   3  -9   4  393.08   14.80
   4  -9   4   93.59    4.68
  -5   9  -4    3.47    1.52
   5  -9   4    1.94    1.28
  -6   9  -4    2.06    1.49
   6  -9   4    1.59    1.32
  -7   9  -4    0.73    1.47
   7  -9   4   -0.06    1.20
   7   8  -4   11.32    1.77
  -7  -8   4    9.50    2.07
   6   8  -4   16.46    1.92
  -6  -8   4   16.90    2.42
   5   8  -4    5.40    1.29
  -5  -8   4    2.76    1.53
   4   8  -4  420.66   15.25
  -4  -8   4  408.51   15.51
   3   8  -4  197.93    7.74
  -3  -8   4  193.45    7.98
   2   8  -4  413.08   15.49
   2   8  -4  440.73   16.01
  -2  -8   4  427.37   15.81
   1   8  -4  252.80    9.74
   1   8  -4  261.95    9.84
  -1  -8   4  260.91   10.05
   0   8  -4  132.57    5.61
   0   8  -4  134.08    5.42
   0  -8   4  130.64    5.67
  -1   8  -4   32.06    2.33
  -1   8  -4   35.48    2.10
   1  -8   4   35.29    2.40
  -2   8  -4   17.88    1.92
  -3   8  -4  337.41   12.44
   3  -8   4  309.94   12.23
  -4   8  -4  181.58    7.74
   4  -8   4  186.03    7.60
  -5   8  -4   25.94    2.57
   5  -8   4   30.40    2.48
  -6   8  -4   23.31    2.60
   6  -8   4   20.10    2.21
  -7   8  -4   13.06    2.20
   7  -8   4   10.89    1.78
  -8   8  -4    2.24    1.64
   8  -8   4    1.54    1.55
   8   7  -4   15.05    1.82
  -8  -7   4   14.29    2.15
   7   7  -4   30.26    2.46
  -7  -7   4   27.88    2.80
   6   7  -4    4.91    1.22
  -6  -7   4    8.81    1.80
   5   7  -4  383.44   14.26
  -5  -7   4  392.97   14.57
   4   7  -4   58.59    3.00
  -4  -7   4   55.14    3.28
   3   7  -4  197.37    7.39
  -3  -7   4  182.39    7.21
  -3  -7   4  188.44    7.59
   2   7  -4  203.27    7.71
   2   7  -4  199.95    7.70
  -2  -7   4  199.18    7.90
   1   7  -4   23.19    1.66
   1   7  -4   22.04    1.69
  -1  -7   4   23.42    1.83
   0   7  -4   15.00    1.54
   0   7  -4   17.55    1.48
   0  -7   4   18.12    1.75
  -1   7  -4  261.57    9.84
  -1   7  -4  248.29    9.39
   1  -7   4  261.78    9.79
  -2   7  -4   86.79    3.15
  -2   7  -4   64.14    3.52
   2  -7   4   63.02    3.39
  -3   7  -4   30.48    2.28
   3  -7   4   26.39    2.01
  -4   7  -4   94.87    4.65
   4  -7   4   99.92    4.48
  -5   7  -4    0.65    1.13
   5  -7   4    0.92    0.89
  -6   7  -4    4.17    1.46
   6  -7   4    8.46    1.48
  -7   7  -4   18.00    2.33
   7  -7   4   17.74    2.14
  -8   7  -4   36.27    3.26
   8  -7   4   37.65    2.95
  -9   7  -4    9.79    2.68
  -9  -6   4  115.24    5.81
   8   6  -4    1.42    1.01
  -8  -6   4    0.89    1.36
   7   6  -4   20.51    1.92
  -7  -6   4   21.08    2.23
   6   6  -4   44.96    2.57
  -6  -6   4   44.40    2.95
   5   6  -4  459.78   16.69
  -5  -6   4  467.20   16.96
   4   6  -4  742.80   25.82
  -4  -6   4  724.05   25.65
  -4  -6   4  733.07   26.01
   3   6  -4  168.04    6.56
  -3  -6   4  174.18    6.79
  -3  -6   4  167.15    6.49
   2   6  -4   87.26    3.72
   2   6  -4   86.83    3.76
  -2  -6   4   88.26    3.90
   1   6  -4   68.58    3.23
   1   6  -4   74.07    3.13
  -1  -6   4   71.21    3.29
   0   6  -4    2.15    0.73
   0   6  -4    1.87    0.61
   0  -6   4    1.68    0.72
  -1   6  -4  912.81   31.54
  -1   6  -4  890.25   31.09
   1  -6   4  890.88   31.44
  -2   6  -4  164.33    6.48
  -2   6  -4  181.72    7.07
   2  -6   4  186.85    6.99
  -3   6  -4   41.46    1.93
  -3   6  -4   44.10    2.61
   3  -6   4   44.89    2.43
  -4   6  -4   27.06    2.13
   4  -6   4   28.92    1.95
   4  -6   4   24.82    1.63
  -5   6  -4   -0.27    0.96
   5  -6   4    0.02    0.77
   5  -6   4    0.39    0.63
  -6   6  -4    1.17    1.19
   6  -6   4    0.71    0.90
   6  -6   4    1.99    0.90
  -7   6  -4   57.28    3.54
   7  -6   4   54.70    3.27
   7  -6   4   49.76    3.02
  -8   6  -4   62.52    3.94
   8  -6   4   69.11    3.81
   8  -6   4   57.56    3.61
  -9   6  -4   39.05    3.29
   9  -6   4   36.99    3.00
  -9  -5   4  167.31    7.40
   8   5  -4   32.37    3.17
   8   5  -4   41.33    2.44
  -8  -5   4   36.04    2.88
   7   5  -4    2.92    0.88
   7   5  -4    4.48    1.09
  -7  -5   4    2.78    1.21
   6   5  -4    0.46    0.74
   6   5  -4    1.42    0.76
  -6  -5   4    0.79    0.96
   5   5  -4   56.80    2.59
   5   5  -4   55.78    2.68
  -5  -5   4   53.11    2.58
  -5  -5   4   52.00    2.89
   4   5  -4  433.78   15.50
   4   5  -4  430.74   15.30
  -4  -5   4  430.09   15.44
  -4  -5   4  443.48   15.70
   3   5  -4 1202.03   41.31
   3   5  -4 1174.49   41.00
  -3  -5   4 1224.01   41.50
  -3  -5   4 1177.94   41.28
   2   5  -4  624.84   21.85
   2   5  -4  627.01   21.94
   2   5  -4  598.78   21.43
  -2  -5   4  649.62   22.06
   1   5  -4    2.05    0.63
  -1  -5   4    2.11    0.62
   0   5  -4   86.29    3.70
   0   5  -4   83.51    3.43
   0  -5   4   90.56    3.69
  -1   5  -4  123.22    5.03
  -1   5  -4  141.04    4.70
   1  -5   4  118.80    4.91
   1  -5   4  113.77    4.39
  -2   5  -4  406.81   14.00
  -2   5  -4  365.07   13.42
   2  -5   4  394.75   13.83
   2  -5   4  368.22   13.38
  -3   5  -4  386.58   13.69
  -3   5  -4  371.05   13.02
   3  -5   4  358.98   13.16
   3  -5   4  371.83   13.52
  -4   5  -4  192.08    7.44
   4  -5   4  184.68    7.24
   4  -5   4  179.46    6.96
  -5   5  -4    3.23    1.07
   5  -5   4    2.90    0.93
   5  -5   4    3.48    0.82
  -6   5  -4    0.90    1.00
   6  -5   4    0.31    0.70
  -7   5  -4   20.00    2.17
  -7   5  -4   20.84    2.09
   7  -5   4   16.12    1.77
  -8   5  -4  101.19    5.06
  -8   5  -4  103.74    5.11
   8  -5   4  100.20    4.98
  -9   5  -4  108.08    5.56
  -9   5  -4  110.17    5.74
   9  -5   4  115.27    5.62
  10   4  -4   -2.30    1.20
 -10  -4   4    1.25    1.44
   9   4  -4   46.79    3.17
  -9  -4   4   45.33    3.24
   8   4  -4    2.03    1.02
   8   4  -4    0.04    0.74
  -8  -4   4    0.78    1.06
   6   4  -4  124.73    5.00
   6   4  -4  124.77    5.12
  -6  -4   4  122.31    5.04
  -6  -4   4  130.86    5.34
   5   4  -4  287.49   10.33
   5   4  -4  272.13   10.28
  -5  -4   4  292.26   10.55
  -5  -4   4  281.22   10.32
   4   4  -4  138.01    5.35
   4   4  -4  139.21    5.26
  -4  -4   4  140.35    5.38
  -4  -4   4  140.44    5.52
   3   4  -4  944.30   32.09
   3   4  -4  910.39   31.89
  -3  -4   4  935.02   32.22
  -3  -4   4  918.38   32.12
   2   4  -4  162.18    6.00
   2   4  -4  178.37    5.73
  -2  -4   4  141.60    6.07
  -2  -4   4  163.34    6.10
   1   4  -4   97.46    3.64
   1   4  -4   92.09    3.80
  -1  -4   4   91.64    3.77
   0   4  -4  265.23    9.49
   0   4  -4  267.14    9.75
   0  -4   4  268.04    9.66
  -1   4  -4   28.36    1.37
  -1   4  -4   29.43    1.65
   1  -4   4   28.36    1.54
   1  -4   4   27.56    1.19
  -2   4  -4    0.87    0.35
  -2   4  -4    1.41    0.62
   2  -4   4    0.91    0.33
   2  -4   4    0.14    0.42
  -3   4  -4  210.67    7.85
  -3   4  -4  209.40    7.26
   3  -4   4  198.52    7.46
   3  -4   4  196.61    7.66
  -4   4  -4  174.42    6.86
  -4   4  -4  178.65    6.82
   4  -4   4  166.91    6.57
  -5   4  -4    2.25    0.90
  -5   4  -4    2.55    0.80
   5  -4   4    1.82    0.70
  -6   4  -4    1.08    0.89
  -6   4  -4    1.80    0.95
   6  -4   4    0.77    0.78
  -7   4  -4   56.70    3.24
  -7   4  -4   52.43    3.13
   7  -4   4   52.54    3.09
  -8   4  -4    4.72    1.41
  -8   4  -4    3.75    1.27
   8  -4   4    4.25    1.37
  -9   4  -4   34.81    3.16
   9  -4   4   33.01    2.95
  11   3  -4  203.56    8.73
 -11  -3   4  183.20    8.37
  10   3  -4  120.17    5.59
 -10  -3   4  101.38    5.31
   8   3  -4   28.44    2.36
  -8  -3   4   27.29    2.29
   7   3  -4    1.03    0.83
   7   3  -4    0.90    0.64
  -7  -3   4    0.45    0.88
  -7  -3   4    0.15    0.76
   6   3  -4  364.99   13.26
   6   3  -4  385.84   13.53
  -6  -3   4  367.97   13.45
  -6  -3   4  369.34   13.52
   5   3  -4 1293.85   45.81
   5   3  -4 1351.82   45.97
  -5  -3   4 1324.60   45.96
  -5  -3   4 1351.02   46.02
   4   3  -4  656.72   22.20
   4   3  -4  618.45   22.15
  -4  -3   4  629.80   22.27
  -4  -3   4  641.56   22.28
   3   3  -4  233.25    8.45
   3   3  -4  230.37    8.38
  -3  -3   4  235.06    8.57
  -3  -3   4  244.31    8.55
  -2  -3   4    1.14    0.41
  -2  -3   4    1.45    0.41
   1   3  -4   65.88    2.64
   1   3  -4   67.50    2.81
   1   3  -4   67.01    2.38
  -1  -3   4   65.15    2.68
   0   3  -4  640.86   21.78
   0   3  -4  634.17   21.97
   0   3  -4  626.02   22.18
   0  -3   4  638.23   22.06
  -1   3  -4  596.92   20.76
  -1   3  -4  609.44   21.06
   1  -3   4  600.31   20.71
   1  -3   4  593.49   20.93
  -2   3  -4  336.79   11.99
  -2   3  -4  321.22   11.59
   2  -3   4  336.74   11.72
  -3   3  -4   30.38    1.31
  -3   3  -4   30.10    1.74
  -3   3  -4   28.11    1.70
   3  -3   4   28.18    1.51
  -4   3  -4    7.29    1.06
  -4   3  -4    5.87    0.94
   4  -3   4    5.34    0.82
  -5   3  -4   -0.32    0.58
  -5   3  -4    0.07    0.67
   5  -3   4   -0.38    0.58
  -6   3  -4   62.42    3.29
  -6   3  -4   60.72    3.17
   6  -3   4   63.54    3.23
  -7   3  -4  141.67    6.16
  -7   3  -4  134.88    5.92
   7  -3   4  143.91    6.08
  -8   3  -4   38.22    2.83
   8  -3   4   30.67    2.63
  -9   3  -4   40.37    3.11
   9  -3   4   38.35    3.06
  11   2  -4  115.34    5.76
 -11  -2   4  104.62    5.42
  10   2  -4  171.64    7.43
 -10  -2   4  160.71    7.10
   9   2  -4   36.68    2.81
  -9  -2   4   34.50    2.68
   7   2  -4  101.38    4.32
   7   2  -4   89.41    3.79
  -7  -2   4   94.27    4.19
  -7  -2   4   93.65    4.18
   6   2  -4  154.79    5.85
   6   2  -4  159.41    6.20
  -6  -2   4  160.11    6.12
  -6  -2   4  152.86    6.13
   5   2  -4  364.65   13.03
   5   2  -4  371.14   13.25
  -5  -2   4  376.72   13.20
  -5  -2   4  365.01   13.26
   4   2  -4  979.34   33.88
   4   2  -4  977.73   33.77
  -4  -2   4  977.64   33.96
  -4  -2   4  985.39   33.84
   3   2  -4 1471.49   51.43
   3   2  -4 1552.38   51.46
  -3  -2   4 1522.75   51.42
  -3  -2   4 1452.43   51.56
   2   2  -4   46.21    1.94
   2   2  -4   48.78    2.02
  -2  -2   4   51.39    2.16
  -2  -2   4   47.98    1.97
   1   2  -4  132.94    4.83
   1   2  -4  132.84    4.71
  -1  -2   4  129.60    4.93
  -1  -2   4  131.12    4.78
   0   2  -4   73.05    3.00
   0   2  -4   74.86    2.78
   0   2  -4   73.30    2.84
   0  -2   4   73.34    2.85
  -1   2  -4  224.45    7.93
  -1   2  -4  223.20    8.14
  -1   2  -4  223.33    8.05
  -1   2  -4  223.27    7.99
  -2   2  -4  875.56   30.58
  -2   2  -4  899.16   30.87
  -2   2  -4  893.83   30.84
  -3   2  -4  335.52   12.63
  -3   2  -4  368.24   12.75
   3  -2   4  354.56   12.64
  -4   2  -4    6.37    0.88
  -4   2  -4    8.90    1.11
   4  -2   4    8.55    0.68
   4  -2   4    7.43    0.97
  -5   2  -4    5.92    1.07
  -5   2  -4    6.36    0.96
   5  -2   4    5.92    0.96
  -6   2  -4   36.81    2.19
  -6   2  -4   39.40    2.49
   6  -2   4   39.11    2.44
  -7   2  -4  136.93    6.09
   7  -2   4  141.27    6.09
  -8   2  -4  121.29    5.72
   8  -2   4  124.51    5.76
  -9   2  -4   72.20    4.21
   9  -2   4   70.39    4.18
  10   1  -4   34.68    2.96
 -10  -1   4   36.70    2.82
   9   1  -4   61.45    3.49
  -9  -1   4   54.03    3.26
  -9  -1   4   54.88    3.14
   8   1  -4    2.29    0.99
  -8  -1   4    1.74    0.92
  -8  -1   4    1.95    0.97
   7   1  -4   37.93    1.83
   7   1  -4   35.67    2.29
  -7  -1   4   38.35    2.34
  -7  -1   4   38.32    2.23
   6   1  -4  289.90   10.60
   6   1  -4  290.26   10.17
  -6  -1   4  290.47   10.43
  -6  -1   4  272.29   10.53
   5   1  -4  165.24    6.04
   4   1  -4   75.99    3.31
  -4  -1   4   86.52    3.43
   3   1  -4  272.31   10.05
   3   1  -4  285.48    9.97
  -3  -1   4  286.15    9.86
  -3  -1   4  285.53   10.15
   2   1  -4   16.08    0.93
   2   1  -4   15.01    0.90
  -2  -1   4   16.17    0.74
  -2  -1   4   19.09    1.07
   1   1  -4  380.25   13.22
   1   1  -4  382.77   13.23
  -1  -1   4  374.65   13.31
  -1  -1   4  378.22   13.07
   0   1  -4 1204.81   41.76
   0   1  -4 1240.66   41.81
   0   1  -4 1212.65   41.71
   0  -1   4 1211.29   41.83
  -1   1  -4   10.54    0.71
  -1   1  -4   12.33    0.81
  -1   1  -4   11.87    0.84
  -1   1  -4   11.43    0.84
  -2   1  -4  378.00   13.33
  -2   1  -4  374.38   13.26
  -2   1  -4  372.57   13.36
   2  -1   4  377.38   13.12
  -3   1  -4  918.02   31.92
  -3   1  -4  934.08   32.09
   3  -1   4  914.12   31.74
  -4   1  -4    2.92    0.78
  -4   1  -4    1.81    0.54
   4  -1   4    2.45    0.46
   4  -1   4    2.17    0.69
  -5   1  -4   20.73    1.78
  -5   1  -4   22.35    1.46
   5  -1   4   21.55    1.71
   5  -1   4   23.73    1.35
  -6   1  -4   21.85    2.00
   6  -1   4   16.05    1.69
  -7   1  -4    1.38    1.01
   7  -1   4    1.45    1.02
  -8   1  -4   53.79    3.45
   8  -1   4   58.46    3.56
  -9   1  -4  101.26    5.33
   9  -1   4  108.11    5.44
  11   0  -4  160.57    7.54
 -11   0   4  169.96    7.20
   9   0  -4   54.06    3.23
  -9   0   4   47.13    2.89
  -9   0   4   42.38    3.08
   8   0  -4  209.09    8.48
  -8   0   4  221.52    8.26
  -8   0   4  208.24    8.43
   7   0  -4   42.49    2.50
  -7   0   4   41.76    2.27
  -7   0   4   41.92    2.52
   6   0  -4  660.95   22.34
   6   0  -4  625.15   22.82
  -6   0   4  649.22   22.58
  -6   0   4  643.13   22.84
   5   0  -4 1931.88   69.46
   5   0  -4 2118.89   69.12
  -5   0   4 2078.86   69.53
  -5   0   4 1949.52   69.19
   4   0  -4   85.78    3.19
  -4   0   4   81.00    3.14
   3   0  -4   42.54    1.80
   3   0  -4   40.96    1.97
  -3   0   4   40.92    1.62
  -3   0   4   48.20    2.07
   2   0  -4   21.14    1.18
   2   0  -4   20.37    1.05
  -2   0   4   22.00    1.20
   1   0  -4  338.28   11.40
   1   0  -4  329.51   11.62
   1   0  -4  329.59   11.71
  -1   0   4  327.82   11.68
   0   0  -4   92.07    3.51
   0   0  -4   92.29    3.62
   0   0  -4   93.03    3.42
   0   0   4   91.93    3.50
  -1   0  -4  325.56   11.47
  -1   0  -4  329.06   11.35
   1   0   4  315.53   11.27
   1   0   4  312.12   11.24
  -2   0  -4  456.23   16.15
  -2   0  -4  466.96   16.08
  -2   0  -4  442.13   15.84
   2   0   4  453.81   15.87
  -3   0  -4  262.78    9.55
  -3   0  -4  255.99    9.20
  -3   0  -4  259.00    9.59
   3   0   4  255.52    9.22
  -4   0  -4    1.24    0.72
   4   0   4    0.24    0.63
   4   0   4    1.08    0.44
  -5   0  -4   41.72    2.45
   5   0   4   36.09    2.29
   5   0   4   39.92    1.92
  -6   0  -4  139.84    5.94
   6   0   4  135.62    5.92
  -7   0  -4  107.33    5.15
   7   0   4  109.75    5.10
  -8   0  -4   -0.58    1.20
   8   0   4    0.13    1.20
  11  -1  -4  216.74    9.11
 -11   1   4  198.49    8.71
  10  -1  -4  102.29    5.12
 -10   1   4   96.03    4.62
 -10   1   4   92.55    4.86
   9  -1  -4   29.76    2.63
  -9   1   4   33.90    2.86
  -9   1   4   29.33    2.23
   8  -1  -4   27.92    2.31
  -8   1   4   28.00    1.97
  -8   1   4   25.92    2.27
   7  -1  -4   67.81    3.31
  -7   1   4   64.28    2.95
  -7   1   4   59.61    3.25
   6  -1  -4  585.29   19.88
   6  -1  -4  552.31   20.41
  -6   1   4  568.09   20.49
  -6   1   4  589.77   20.13
   5  -1  -4  764.39   25.93
   5  -1  -4  731.01   25.42
  -5   1   4  734.08   25.92
  -5   1   4  721.32   25.51
   4  -1  -4   33.19    1.83
   4  -1  -4   36.36    1.57
  -4   1   4   34.80    1.48
  -4   1   4   35.71    1.93
   3  -1  -4    9.50    0.98
   3  -1  -4    7.58    0.44
   3  -1  -4    7.92    0.69
  -3   1   4    9.71    1.03
   2  -1  -4   22.49    1.32
   2  -1  -4   22.63    1.16
  -2   1   4   23.74    1.31
   1  -1  -4   41.74    1.63
   1  -1  -4   42.25    1.95
  -1   1   4   42.71    1.80
  -1   1   4   40.95    1.84
   0  -1  -4  342.41   12.10
   0  -1  -4  355.74   12.36
   0   1   4  343.18   12.16
   0   1   4  341.03   12.10
  -1  -1  -4  782.76   27.24
  -1  -1  -4  796.76   27.42
   1   1   4  762.09   27.03
   1   1   4  803.32   27.20
  -2  -1  -4  402.43   14.20
  -2  -1  -4  401.12   14.32
   2   1   4  407.08   14.05
   2   1   4  384.39   13.81
  -3  -1  -4   74.23    3.26
  -3  -1  -4   71.87    3.32
   3   1   4   69.46    2.98
  -4  -1  -4    0.11    0.60
  -4  -1  -4    0.14    0.68
   4   1   4    0.14    0.44
  -5  -1  -4   22.27    1.88
   5   1   4   22.25    1.88
   5   1   4   21.07    1.45
  -6  -1  -4   65.04    3.48
   6   1   4   59.96    3.37
  -7  -1  -4  212.19    8.97
   7   1   4  228.06    9.08
  -8  -1  -4  164.94    7.28
   8   1   4  163.19    7.27
 -11   2   4   87.61    4.88
  10  -2  -4   57.00    3.73
 -10   2   4   52.92    3.58
   9  -2  -4   31.85    2.75
  -9   2   4   25.52    2.07
  -9   2   4   33.31    2.95
   8  -2  -4   18.34    1.95
  -8   2   4   19.19    1.62
  -8   2   4   25.01    2.37
   7  -2  -4  289.38   10.81
  -7   2   4  282.25   10.43
  -7   2   4  283.91   10.85
   5  -2  -4  301.15   11.75
  -5   2   4  341.74   11.87
   4  -2  -4  400.07   14.20
   4  -2  -4  409.46   14.67
  -4   2   4  412.08   14.25
  -4   2   4  411.44   14.67
   3  -2  -4    1.81    0.32
   3  -2  -4    1.80    0.60
  -3   2   4    2.01    0.59
  -3   2   4    1.67    0.38
   2  -2  -4    6.38    0.54
   2  -2  -4    7.98    0.90
  -2   2   4    7.60    0.72
  -2   2   4    8.06    0.87
   1  -2  -4  299.40   10.55
   1  -2  -4  279.47   10.19
  -1   2   4  284.56   10.33
  -1   2   4  299.97   10.34
   0  -2  -4    1.32    0.56
   0  -2  -4    2.20    0.45
   0   2   4    1.48    0.44
   0   2   4    1.53    0.37
  -1  -2  -4  214.25    7.82
  -1  -2  -4  211.85    7.99
   1   2   4  209.66    7.50
   1   2   4  214.60    7.77
  -2  -2  -4  354.29   13.36
  -2  -2  -4  380.26   13.54
   2   2   4  381.91   13.27
  -3  -2  -4   93.84    4.16
  -3  -2  -4   93.17    4.07
   3   2   4   92.76    3.81
  -4  -2  -4    6.89    1.12
  -4  -2  -4   10.44    1.34
   4   2   4    9.26    1.06
  -5  -2  -4    0.64    0.91
   5   2   4    0.20    0.92
   5   2   4    1.39    0.71
  -6  -2  -4    0.16    1.09
   6   2   4    0.63    0.74
   6   2   4    1.61    1.17
  -7  -2  -4   51.85    3.39
   7   2   4   51.72    3.40
  -8  -2  -4   66.45    4.11
  11  -3  -4   47.26    3.61
 -11   3   4   42.28    3.75
  10  -3  -4   30.79    2.93
 -10   3   4   30.54    2.94
   9  -3  -4    9.06    1.69
  -9   3   4   12.08    1.89
   8  -3  -4  104.15    4.91
  -8   3   4  103.57    4.98
   7  -3  -4  266.55   10.26
  -7   3   4  265.77   10.30
   6  -3  -4  433.60   16.04
   6  -3  -4  484.12   16.59
  -6   3   4  447.40   16.54
   5  -3  -4   69.71    3.06
   5  -3  -4   87.21    3.64
  -5   3   4   83.55    3.62
  -5   3   4   69.42    2.94
   4  -3  -4   19.59    1.49
   4  -3  -4   19.43    1.09
  -4   3   4   18.09    1.52
  -4   3   4   19.22    1.09
   3  -3  -4   -0.25    0.52
   3  -3  -4    0.26    0.33
  -3   3   4   -0.10    0.52
  -3   3   4    0.10    0.34
   2  -3  -4  335.78   12.13
   2  -3  -4  332.26   11.79
  -2   3   4  338.90   11.87
  -2   3   4  329.70   12.00
   1  -3  -4  465.65   16.41
   1  -3  -4  473.47   16.72
  -1   3   4  474.60   16.48
  -1   3   4  460.18   16.45
   0  -3  -4   84.94    3.51
   0  -3  -4   87.58    3.76
   0   3   4   88.49    3.35
   0   3   4   83.70    3.50
  -1  -3  -4  131.88    5.30
  -1  -3  -4  131.13    5.13
   1   3   4  126.55    5.04
  -2  -3  -4   18.72    1.49
  -2  -3  -4   20.17    1.61
   2   3   4   17.20    1.31
  -3  -3  -4   24.96    1.87
  -3  -3  -4   24.21    1.93
   3   3   4   27.87    1.73
  -4  -3  -4    6.10    1.19
  -4  -3  -4    4.63    1.14
   4   3   4    4.74    0.92
  -5  -3  -4  124.30    5.69
   5   3   4  130.59    5.30
  -6  -3  -4   97.40    4.80
   6   3   4   94.60    4.79
   6   3   4   92.29    4.20
  -7  -3  -4   17.19    2.28
   7   3   4   21.24    2.41
 -11   4   4  119.32    6.21
  10  -4  -4    6.22    1.76
 -10   4   4    8.27    2.06
   9  -4  -4    6.65    1.73
  -9   4   4    7.38    1.79
   7  -4  -4  507.46   18.00
  -7   4   4  474.56   17.99
   6  -4  -4  690.87   24.74
   6  -4  -4  725.27   25.17
  -6   4   4  700.12   25.18
   5  -4  -4  132.96    5.18
   5  -4  -4  139.29    5.64
  -5   4   4  130.61    5.04
  -5   4   4  137.89    5.68
   4  -4  -4   11.63    1.36
   4  -4  -4   11.30    1.00
  -4   4   4    9.39    0.87
  -4   4   4   14.57    1.44
   3  -4  -4    2.06    0.53
   3  -4  -4    2.76    0.76
  -3   4   4    2.73    0.73
  -3   4   4    2.52    0.55
   2  -4  -4    0.00    0.58
   2  -4  -4    0.02    0.47
  -2   4   4    0.43    0.47
  -2   4   4   -0.01    0.47
   1  -4  -4   82.59    3.49
   1  -4  -4   86.59    3.76
  -1   4   4   79.81    3.41
  -1   4   4   89.31    3.54
   0  -4  -4  465.00   16.41
   0  -4  -4  438.52   16.16
   0   4   4  460.17   16.16
  -1  -4  -4  260.17    9.47
  -1  -4  -4  253.15    9.60
   1   4   4  244.64    9.33
  -2  -4  -4   86.36    3.92
  -2  -4  -4   88.94    4.06
   2   4   4   84.78    3.77
  -3  -4  -4   13.79    1.66
  -3  -4  -4   11.17    1.48
   3   4   4   12.69    1.34
  -4  -4  -4    5.08    1.31
  -4  -4  -4    4.29    1.21
   4   4   4    3.80    1.03
  -5  -4  -4   89.40    4.62
  -5  -4  -4   94.99    4.73
   5   4   4   96.18    4.26
  -6  -4  -4   59.79    3.74
   6   4   4   61.10    3.26
   6   4   4   59.00    3.71
  10  -5  -4   26.65    2.88
 -10   5   4   22.21    2.89
   9  -5  -4   19.70    2.40
  -9   5   4   20.77    2.62
   8  -5  -4   10.00    1.73
  -8   5   4   10.39    1.82
   7  -5  -4   18.03    1.98
  -7   5   4   18.21    1.99
   6  -5  -4   18.69    1.90
  -6   5   4   16.57    1.85
   5  -5  -4  126.05    5.41
  -5   5   4  130.15    4.85
  -5   5   4  120.63    5.36
   4  -5  -4   16.50    1.63
   4  -5  -4   17.66    1.33
  -4   5   4   17.69    1.22
  -4   5   4   17.95    1.67
   3  -5  -4    6.99    1.13
   3  -5  -4    9.15    1.04
  -3   5   4    7.93    1.08
  -3   5   4    9.16    0.96
   2  -5  -4   57.99    2.95
   2  -5  -4   56.39    2.68
  -2   5   4   59.03    2.67
  -2   5   4   54.67    2.68
   1  -5  -4   -0.91    0.62
   1  -5  -4   -0.08    0.59
  -1   5   4   -0.56    0.52
   0  -5  -4  108.05    4.78
   0  -5  -4  108.68    4.62
   0   5   4  112.35    4.59
  -1  -5  -4  217.21    8.26
  -1  -5  -4  202.84    8.09
   1   5   4  205.53    7.98
  -2  -5  -4  127.02    5.47
  -2  -5  -4  121.69    5.40
   2   5   4  125.32    5.22
  -3  -5  -4    4.16    1.21
  -3  -5  -4    2.39    1.11
   3   5   4    1.87    0.97
  -4  -5  -4   14.59    1.93
  -4  -5  -4   13.45    1.76
   4   5   4   10.81    1.45
  -5  -5  -4    3.18    1.43
  -5  -5  -4    6.35    1.54
   5   5   4    6.90    1.33
  -6  -5  -4    5.32    1.74
   6   5   4    5.23    1.26
   6   5   4    2.33    1.47
  10  -6  -4    4.68    1.74
   9  -6  -4   17.01    2.27
  -9   6   4   18.19    2.61
   8  -6  -4  171.78    7.48
  -8   6   4  173.50    7.67
   7  -6  -4  272.52   10.81
  -7   6   4  278.89   11.05
   6  -6  -4   82.38    4.32
  -6   6   4   91.76    4.57
   5  -6  -4   43.52    2.81
  -5   6   4   44.32    2.88
   4  -6  -4   20.94    1.95
  -4   6   4   19.46    1.44
  -4   6   4   20.78    1.98
   3  -6  -4    8.90    1.38
  -3   6   4    8.93    1.10
  -3   6   4    8.67    1.25
   2  -6  -4  347.42   13.21
   2  -6  -4  374.65   13.49
  -2   6   4  365.66   13.18
   1  -6  -4   96.65    4.45
   1  -6  -4   99.82    4.30
  -1   6   4   93.97    4.17
   0  -6  -4   24.18    1.90
   0  -6  -4   26.96    2.09
   0   6   4   25.30    1.87
  -1  -6  -4   31.53    2.43
  -1  -6  -4   37.38    2.55
   1   6   4   37.24    2.28
  -2  -6  -4   19.17    1.99
  -2  -6  -4   17.73    1.96
   2   6   4   16.88    1.72
  -3  -6  -4    0.23    1.08
  -3  -6  -4    2.29    1.19
   3   6   4   -0.22    0.93
  -4  -6  -4   39.00    2.89
  -4  -6  -4   37.89    2.98
   4   6   4   38.23    2.70
  -5  -6  -4   69.94    4.20
  -5  -6  -4   62.59    3.99
   5   6   4   72.21    3.75
   9  -7  -4    5.33    1.74
  -9   7   4    2.34    1.97
   8  -7  -4   36.70    3.08
  -8   7   4   57.78    3.84
   7  -7  -4  146.41    6.61
  -7   7   4  149.26    6.85
   6  -7  -4  134.40    6.01
  -6   7   4  129.77    6.10
   5  -7  -4   80.60    4.17
  -5   7   4   82.42    4.24
   4  -7  -4    1.92    1.11
  -4   7   4    1.36    0.95
  -4   7   4    1.63    0.74
   3  -7  -4   96.95    4.44
  -3   7   4   87.13    4.00
   2  -7  -4  219.24    8.87
  -2   7   4  231.30    8.65
   1  -7  -4  222.34    8.84
  -1   7   4  221.27    8.59
   0  -7  -4  247.05    9.63
   0  -7  -4  246.96    9.69
   0   7   4  244.43    9.47
  -1  -7  -4   61.32    3.49
  -1  -7  -4   55.61    3.39
   1   7   4   57.09    3.17
  -2  -7  -4    1.81    1.13
  -2  -7  -4    0.13    1.10
   2   7   4    0.45    1.01
  -3  -7  -4    2.53    1.32
  -3  -7  -4    1.62    1.27
   3   7   4    4.88    1.31
  -4  -7  -4   48.49    3.59
  -4  -7  -4   43.90    3.24
   8  -8  -4    6.68    1.76
  -8   8   4    4.50    1.70
   7  -8  -4   12.51    2.01
  -7   8   4    8.02    1.82
   6  -8  -4   57.33    3.61
  -6   8   4   59.18    3.77
   5  -8  -4   33.37    2.77
  -5   8   4   36.01    2.78
   4  -8  -4    2.95    1.26
  -4   8   4    2.10    0.90
   3  -8  -4    2.97    1.20
  -3   8   4    5.75    1.12
   2  -8  -4    0.54    1.06
  -2   8   4    0.91    0.91
   1  -8  -4   25.94    2.35
  -1   8   4   25.11    2.11
   0  -8  -4  113.59    5.49
   0   8   4  126.18    5.40
  -1  -8  -4  117.46    5.37
   1   8   4  105.95    5.11
  -2  -8  -4    2.72    2.10
  -2  -8  -4    5.22    1.49
  -3  -8  -4   26.45    2.78
  -3  -8  -4   27.60    3.93
  -7   9   4   89.63    5.65
  -6   9   4   10.35    1.95
  -3   9   4   41.43    2.71
  -2   9   4  115.00    5.23
  -1   9   4   16.31    1.87
   0  12  -5    4.50    2.13
  -2  12  -5   70.34    4.28
   2  11  -5  108.27    5.16
   1  11  -5   37.77    2.85
  -1 -11   5   41.83    3.42
   0  11  -5   22.88    2.30
   0 -11   5   30.00    2.98
  -1  11  -5   55.46    3.28
  -1  11  -5   54.57    3.54
   1 -11   5   54.81    3.73
  -2  11  -5  144.25    6.64
   2 -11   5  140.10    6.63
  -3  11  -5   88.35    5.10
   3 -11   5  108.55    5.34
   4  10  -5  105.43    5.06
  -4 -10   5  104.97    5.40
   3  10  -5  198.06    8.09
  -3 -10   5  198.43    8.42
   2  10  -5   44.73    2.97
  -2 -10   5   49.43    3.35
   1  10  -5   49.11    3.07
  -1 -10   5   47.92    3.43
   0  10  -5   15.43    1.95
   0  10  -5   14.69    1.75
   0 -10   5   14.74    1.99
  -1  10  -5   67.27    3.82
  -1  10  -5   69.08    3.48
   1 -10   5   66.49    3.90
  -2  10  -5   78.04    4.40
   2 -10   5   86.96    4.48
  -3  10  -5   63.53    3.98
   3 -10   5   64.23    3.80
  -4  10  -5   68.64    4.23
   4 -10   5   68.20    4.00
  -5  10  -5    4.37    1.72
   5 -10   5    4.79    1.54
   6   9  -5   85.58    4.43
  -6  -9   5   82.80    4.93
   5   9  -5  141.27    6.23
  -5  -9   5  146.63    6.65
  -4  -9   5   88.39    4.59
   3   9  -5  200.56    7.89
  -3  -9   5  191.26    8.14
   2   9  -5   27.23    2.21
  -2  -9   5   24.08    2.38
   1   9  -5   22.07    2.02
   1   9  -5   24.20    2.18
  -1  -9   5   23.29    2.28
   0   9  -5   69.30    3.45
   0   9  -5   75.78    3.81
   0  -9   5   70.46    3.83
  -1   9  -5   83.31    3.48
  -1   9  -5   63.86    3.74
   1  -9   5   69.75    3.85
  -2   9  -5    7.61    1.55
   2  -9   5    4.86    1.28
  -3   9  -5    3.84    1.47
   3  -9   5    2.61    1.22
  -4   9  -5   43.49    3.20
   4  -9   5   43.87    3.01
  -5   9  -5   11.79    2.04
   5  -9   5    8.32    1.62
  -6   9  -5    0.72    1.37
   6  -9   5    0.99    1.24
   7   8  -5   14.07    1.79
  -7  -8   5   13.55    2.15
   6   8  -5  116.69    5.36
  -6  -8   5  126.01    5.84
   5   8  -5  402.79   15.08
  -5  -8   5  415.52   15.44
   4   8  -5  135.42    5.81
  -4  -8   5  140.19    6.13
   3   8  -5   77.23    3.73
  -3  -8   5   77.96    4.01
   2   8  -5  182.20    7.08
   2   8  -5  180.97    7.16
  -2  -8   5  173.15    7.30
   1   8  -5    3.93    1.15
   1   8  -5    5.09    1.09
  -1  -8   5    4.67    1.21
   0   8  -5  135.31    5.44
   0   8  -5  137.99    5.79
   0  -8   5  130.16    5.77
  -1   8  -5  229.11    8.87
  -1   8  -5  208.64    8.32
   1  -8   5  231.93    8.83
  -2   8  -5  190.87    7.52
  -2   8  -5  211.83    8.25
   2  -8   5  199.72    8.05
  -3   8  -5   17.63    2.03
   3  -8   5   24.70    2.21
  -4   8  -5    6.89    1.54
   4  -8   5    6.52    1.33
  -5   8  -5    5.87    1.53
   5  -8   5    9.21    1.48
  -6   8  -5    9.56    1.82
   6  -8   5   10.54    1.71
  -7   8  -5   20.52    2.58
   7  -8   5   24.19    2.55
   9   7  -5   32.98    2.65
  -8  -7   5    4.51    1.62
   7   7  -5    0.64    1.06
  -7  -7   5    1.20    1.35
   6   7  -5   -0.40    0.92
  -6  -7   5    0.85    1.20
   5   7  -5  132.87    5.55
  -5  -7   5  130.57    5.83
   4   7  -5  343.15   12.36
  -4  -7   5  325.79   12.54
   3   7  -5  844.72   30.25
  -3  -7   5  880.05   30.55
  -3  -7   5  865.28   30.27
   2   7  -5   80.31    3.63
   2   7  -5   84.39    3.79
  -2  -7   5   80.48    3.87
   1   7  -5    3.04    0.95
  -1  -7   5    3.41    0.96
   0   7  -5    2.71    0.91
   0  -7   5    2.85    0.94
  -1   7  -5  187.14    7.18
  -1   7  -5  193.32    7.68
   1  -7   5  195.70    7.60
  -2   7  -5  287.46   10.57
  -2   7  -5  299.12   11.24
   2  -7   5  293.88   11.07
  -3   7  -5   87.61    4.32
   3  -7   5   87.85    4.10
  -4   7  -5    7.00    1.42
   4  -7   5    6.28    1.20
  -5   7  -5    0.98    1.15
   5  -7   5    0.93    0.96
  -6   7  -5    1.76    1.28
   6  -7   5    0.28    1.00
  -7   7  -5  190.44    8.39
   7  -7   5  200.26    8.27
  -8   7  -5   98.50    5.26
   8  -7   5   95.21    5.24
   9   6  -5    9.19    2.25
  -9  -6   5   10.20    1.99
   8   6  -5   15.03    1.68
  -8  -6   5   12.78    1.91
   7   6  -5  110.69    4.89
  -7  -6   5  112.16    5.25
   6   6  -5   95.61    4.31
  -6  -6   5  100.27    4.66
   5   6  -5   12.40    1.39
  -5  -6   5   13.60    2.08
  -5  -6   5   11.08    1.61
   4   6  -5   56.42    2.76
  -4  -6   5   53.89    2.72
  -4  -6   5   55.39    2.93
   3   6  -5  307.92   11.37
  -3  -6   5  308.34   11.59
  -3  -6   5  319.08   11.45
   1   6  -5   50.22    2.54
   1   6  -5   60.98    2.86
  -1  -6   5   57.94    2.80
   0   6  -5  189.80    7.42
   0   6  -5  201.09    7.78
   0  -6   5  212.27    7.75
  -1   6  -5   18.68    1.28
  -1   6  -5   22.43    1.72
   1  -6   5   20.78    1.57
  -2   6  -5   29.75    1.56
  -2   6  -5   29.88    2.11
   2  -6   5   28.25    1.90
  -3   6  -5  309.43   11.60
  -3   6  -5  298.04   10.86
   3  -6   5  309.03   11.41
  -4   6  -5    3.27    1.08
   4  -6   5    4.47    0.99
  -5   6  -5   16.04    1.86
   5  -6   5   14.40    1.66
  -6   6  -5   27.61    2.52
   6  -6   5   30.27    2.33
  -7   6  -5    0.40    1.22
   7  -6   5    0.32    1.04
  -8   6  -5   11.38    1.96
   8  -6   5    9.47    1.78
  -9   6  -5   26.43    2.77
 -10  -5   5   45.01    3.52
  -9  -5   5    2.70    1.39
   8   5  -5   49.09    2.81
  -8  -5   5   52.41    3.33
   7   5  -5   84.33    3.86
  -7  -5   5   87.90    4.29
   6   5  -5  438.16   15.22
  -6  -5   5  431.82   15.51
  -6  -5   5  397.60   15.33
   5   5  -5  676.05   23.50
  -5  -5   5  658.16   23.51
  -5  -5   5  669.59   23.68
   4   5  -5  249.54    9.56
  -4  -5   5  269.85    9.75
  -4  -5   5  263.37    9.66
   3   5  -5   20.01    1.41
  -3  -5   5   21.46    1.47
  -3  -5   5   21.24    1.53
  -2  -5   5    6.64    0.94
   1   5  -5   90.00    3.78
   1   5  -5  101.50    4.08
  -1  -5   5   94.32    3.96
   0   5  -5  394.42   14.31
   0   5  -5  411.67   14.67
   0  -5   5  411.95   14.57
  -1   5  -5  361.95   12.88
  -1   5  -5  339.32   12.42
   1  -5   5  363.11   12.74
   1  -5   5  341.80   12.18
  -2   5  -5  171.69    6.49
  -2   5  -5  182.99    7.04
   2  -5   5  170.57    6.42
   2  -5   5  186.54    6.89
  -3   5  -5   15.80    1.62
  -3   5  -5   11.27    0.86
   3  -5   5   11.22    1.24
   3  -5   5   12.06    0.99
  -4   5  -5    0.88    0.84
   4  -5   5    1.24    0.70
   4  -5   5    1.71    0.60
  -5   5  -5   81.31    4.04
   5  -5   5   80.63    3.85
   5  -5   5   79.61    3.64
  -6   5  -5  115.01    5.27
  -6   5  -5  109.34    5.13
   6  -5   5  113.65    4.95
  -7   5  -5   71.55    3.89
  -7   5  -5   65.19    3.86
   7  -5   5   71.52    3.70
  -8   5  -5   14.58    2.02
  -8   5  -5   17.86    2.24
   8  -5   5   15.23    1.96
   9  -5   5    4.38    1.49
  11   4  -5  139.94    7.77
  10   4  -5  157.64    7.01
 -10  -4   5  146.80    6.78
   8   4  -5   48.32    2.54
   8   4  -5   46.37    2.82
  -8  -4   5   44.03    2.87
   7   4  -5   10.20    1.17
   7   4  -5   13.04    1.44
  -7  -4   5   14.60    1.61
  -7  -4   5   11.71    1.35
   6   4  -5   96.08    4.10
   6   4  -5   93.84    4.17
  -6  -4   5   99.76    4.33
  -6  -4   5  104.28    4.28
   5   4  -5  502.15   18.04
   5   4  -5  510.07   18.05
  -5  -4   5  505.37   18.17
  -5  -4   5  527.91   18.24
   4   4  -5  783.95   26.88
   4   4  -5  791.63   26.99
  -4  -4   5  780.54   27.09
  -4  -4   5  745.16   27.08
   3   4  -5   54.46    2.44
   3   4  -5   61.48    2.24
  -3  -4   5   45.76    2.45
   2   4  -5   73.92    2.69
   2   4  -5   75.33    3.06
  -2  -4   5   73.75    3.19
  -2  -4   5   72.45    3.08
   1   4  -5   19.48    1.35
   1   4  -5   18.95    1.18
  -1  -4   5   19.51    1.21
   0   4  -5  309.38   11.21
   0   4  -5  309.19   10.94
   0  -4   5  300.59   10.63
   0  -4   5  312.30   11.08
  -1   4  -5  513.01   17.86
  -1   4  -5  527.01   18.24
   1  -4   5  516.41   18.07
   1  -4   5  492.42   17.71
  -2   4  -5  341.11   11.93
  -2   4  -5  354.26   12.43
   2  -4   5  316.82   11.93
   2  -4   5  343.55   12.25
  -3   4  -5   61.24    2.94
  -3   4  -5   56.70    2.36
   3  -4   5   55.93    2.56
   3  -4   5   58.09    2.77
  -4   4  -5    0.66    0.63
  -4   4  -5    0.10    0.70
   4  -4   5    0.78    0.55
  -5   4  -5    1.43    0.85
  -5   4  -5   -0.09    0.66
   5  -4   5    0.60    0.69
  -6   4  -5   56.33    3.20
  -6   4  -5   54.70    3.11
   6  -4   5   56.57    3.07
  -7   4  -5  258.91   10.37
  -7   4  -5  270.91   10.55
   7  -4   5  267.71   10.39
  -8   4  -5   51.14    3.51
   8  -4   5   53.34    3.42
   9  -4   5   27.46    2.75
 -11  -3   5    3.43    1.42
  10   3  -5   27.22    2.69
 -10  -3   5   25.35    2.49
   9   3  -5   67.10    3.76
  -9  -3   5   66.04    3.70
   8   3  -5  146.92    6.06
   8   3  -5  133.85    5.51
  -8  -3   5  139.20    5.88
  -8  -3   5  140.40    5.92
   7   3  -5  912.47   31.62
   7   3  -5  900.75   31.28
  -7  -3   5  879.77   31.55
  -7  -3   5  902.47   31.57
   6   3  -5  110.41    4.72
   6   3  -5  120.03    4.60
  -6  -3   5  114.21    4.78
  -6  -3   5  115.30    4.73
   5   3  -5   68.08    3.05
   5   3  -5   69.30    2.99
  -5  -3   5   71.22    3.10
  -5  -3   5   71.97    3.20
   4   3  -5   48.55    2.21
   4   3  -5   50.18    2.23
  -4  -3   5   47.37    2.36
  -4  -3   5   49.79    2.27
   3   3  -5  173.33    6.30
   3   3  -5  182.64    6.20
  -3  -3   5  157.41    6.25
  -3  -3   5  166.79    6.42
   2   3  -5   55.25    2.20
   2   3  -5   62.49    2.45
  -2  -3   5   55.50    2.36
  -2  -3   5   55.30    2.53
   1   3  -5  275.49    9.49
   1   3  -5  265.88    9.68
  -1  -3   5  273.89    9.70
   0   3  -5    8.09    0.58
   0   3  -5    7.67    0.74
   0   3  -5    9.88    1.01
   0  -3   5    8.52    0.78
  -1   3  -5    0.89    0.35
  -1   3  -5    0.95    0.52
  -1   3  -5    0.82    0.35
   1  -3   5    0.97    0.40
  -2   3  -5  171.68    6.53
  -2   3  -5  169.52    6.61
  -2   3  -5  172.94    6.27
   2  -3   5  174.50    6.39
  -3   3  -5   63.89    2.60
  -3   3  -5   65.07    3.03
  -3   3  -5   68.02    3.03
   3  -3   5   63.78    2.87
  -4   3  -5   13.83    1.39
  -4   3  -5    8.79    1.19
   4  -3   5   15.63    1.38
   4  -3   5   12.14    0.83
  -5   3  -5   19.82    1.71
  -5   3  -5   21.19    1.93
   5  -3   5   21.21    1.82
  -6   3  -5    2.52    1.05
  -6   3  -5    1.34    0.89
   6  -3   5    1.12    0.91
  -7   3  -5   84.14    4.27
   7  -3   5   78.92    4.14
  -8   3  -5   20.61    2.30
   8  -3   5   23.52    2.40
   9  -3   5   22.64    2.54
  11   2  -5  156.81    7.12
 -11  -2   5  143.86    6.71
   9   2  -5   51.62    3.33
  -9  -2   5   50.55    3.15
  -9  -2   5   50.63    3.08
   8   2  -5  305.32   11.53
  -8  -2   5  308.16   11.34
  -8  -2   5  294.09   11.41
   7   2  -5  305.90   11.24
   7   2  -5  300.64   10.80
  -7  -2   5  294.59   11.16
  -7  -2   5  296.57   11.04
   6   2  -5  458.04   16.94
   6   2  -5  482.21   16.68
  -6  -2   5  479.09   17.03
  -6  -2   5  474.71   16.81
   4   2  -5   73.02    2.85
  -4  -2   5   65.57    2.93
  -4  -2   5   60.01    2.67
   3   2  -5    3.76    0.58
   3   2  -5    2.88    0.54
  -3  -2   5    2.25    0.43
  -3  -2   5    3.72    0.65
   2   2  -5   94.89    3.78
   2   2  -5   98.80    3.73
  -2  -2   5   98.86    3.66
  -2  -2   5  102.31    3.95
   1   2  -5  414.43   14.46
   1   2  -5  408.49   14.38
  -1  -2   5  421.25   14.36
  -1  -2   5  405.20   14.58
   0   2  -5  406.79   13.91
   0   2  -5  395.29   13.88
   0   2  -5  391.97   14.07
   0  -2   5  392.86   13.87
  -1   2  -5  276.09    9.86
  -1   2  -5  276.95    9.95
  -1   2  -5  279.92    9.95
  -1   2  -5  278.75   10.07
  -2   2  -5    1.74    0.53
  -2   2  -5    1.93    0.56
  -2   2  -5    1.55    0.39
  -2   2  -5    1.08    0.48
  -3   2  -5   64.46    2.94
  -3   2  -5   63.72    2.87
   3  -2   5   63.72    2.88
   3  -2   5   61.47    2.54
  -4   2  -5    6.55    0.97
  -4   2  -5    6.00    1.03
   4  -2   5    5.83    0.99
   4  -2   5    7.37    0.70
  -5   2  -5  146.48    6.00
  -5   2  -5  138.23    5.74
   5  -2   5  146.89    5.95
  -6   2  -5  136.93    5.86
   6  -2   5  130.89    5.67
  -7   2  -5   54.06    3.29
   7  -2   5   52.71    3.21
  -8   2  -5    1.39    1.26
   8  -2   5    1.43    1.20
  11   1  -5  127.33    6.28
  10   1  -5   41.68    3.07
 -10  -1   5   41.53    2.85
 -10  -1   5   32.53    2.90
   9   1  -5   24.58    2.38
  -9  -1   5   21.85    2.05
  -9  -1   5   21.59    2.24
   8   1  -5  159.64    6.51
  -8  -1   5  145.97    6.40
  -8  -1   5  156.32    6.21
   7   1  -5  178.93    7.13
   7   1  -5  179.85    6.60
  -7  -1   5  171.47    7.09
  -7  -1   5  180.72    6.86
   6   1  -5  358.72   12.64
   6   1  -5  353.42   13.02
  -6  -1   5  355.60   12.75
  -6  -1   5  359.50   13.07
   5   1  -5  292.67   11.11
   5   1  -5  312.59   10.88
  -5  -1   5  302.77   10.87
  -5  -1   5  315.83   11.26
   4   1  -5  140.79    5.02
   4   1  -5  124.32    4.78
  -4  -1   5  119.27    4.65
   3   1  -5    9.37    0.81
   3   1  -5   10.17    0.97
  -3  -1   5    7.59    0.54
  -3  -1   5    8.99    0.96
   2   1  -5   28.59    1.44
   2   1  -5   32.39    1.52
  -2  -1   5   30.08    1.20
  -2  -1   5   31.74    1.61
   1   1  -5  138.47    5.19
   1   1  -5  137.78    5.15
  -1  -1   5  141.76    4.96
  -1  -1   5  138.73    5.25
   0   1  -5  359.95   12.67
   0   1  -5  369.78   12.84
   0   1  -5  366.67   12.76
   0  -1   5  354.02   12.82
  -1   1  -5  241.18    8.83
  -1   1  -5  247.25    8.94
  -1   1  -5  248.70    8.81
  -2   1  -5  409.38   14.52
  -2   1  -5  408.71   14.37
  -2   1  -5  396.60   14.43
   2  -1   5  409.35   14.24
  -3   1  -5   84.09    3.41
  -3   1  -5   81.44    3.62
  -3   1  -5   83.30    3.58
   3  -1   5   79.52    3.24
  -4   1  -5    5.47    0.82
  -4   1  -5    4.91    0.97
   4  -1   5    6.17    1.05
   4  -1   5    4.93    0.67
  -5   1  -5   97.04    4.48
   5  -1   5  102.67    4.54
  -6   1  -5  161.35    6.79
   6  -1   5  162.03    6.81
  -7   1  -5  243.34    9.75
   7  -1   5  243.22    9.68
  -8   1  -5  133.85    6.39
   8  -1   5  146.07    6.54
 -11   0   5   42.71    3.41
  10   0  -5   29.23    2.85
 -10   0   5   33.23    2.99
   9   0  -5   47.77    3.16
  -9   0   5   39.53    3.04
  -9   0   5   45.78    2.69
   8   0  -5  461.50   16.86
  -8   0   5  459.19   16.46
  -8   0   5  453.52   16.80
   5   0  -5  278.99    9.57
   5   0  -5  267.73    9.92
  -5   0   5  249.92    9.90
  -5   0   5  274.14    9.51
   4   0  -5  159.09    6.25
   4   0  -5  166.61    6.01
  -4   0   5  158.89    5.79
  -4   0   5  172.32    6.37
   3   0  -5    7.66    0.86
   3   0  -5   11.02    0.88
  -3   0   5    7.09    0.87
   2   0  -5  183.23    6.21
   2   0  -5  161.79    6.29
  -2   0   5  163.08    6.30
   1   0  -5   13.58    0.67
   1   0  -5   13.67    1.01
   1   0  -5   14.72    0.91
  -1   0   5   12.53    0.93
   0   0  -5   73.08    2.89
   0   0  -5   69.87    2.76
   0   0  -5   72.06    3.02
   0   0   5   69.88    2.86
  -1   0  -5  326.12   11.78
  -1   0  -5  329.03   11.60
   1   0   5  311.70   11.50
   1   0   5  337.50   11.56
  -2   0  -5   23.51    1.45
  -2   0  -5   21.50    1.49
   2   0   5   20.81    1.25
   2   0   5   22.71    1.20
  -3   0  -5   66.19    3.06
  -3   0  -5   64.60    2.70
  -3   0  -5   67.72    3.16
   3   0   5   64.03    2.76
  -4   0  -5    1.68    0.82
  -4   0  -5    0.35    0.72
   4   0   5    0.78    0.50
  -5   0  -5   21.31    1.91
   5   0   5   23.78    2.05
   5   0   5   17.52    1.32
  -6   0  -5    7.31    1.45
   6   0   5    7.03    1.43
  -7   0  -5   95.23    4.80
   7   0   5   95.91    4.83
  -8   0  -5   30.22    2.82
   8   0   5   27.19    2.71
  10  -1  -5   20.53    2.35
 -10   1   5   25.32    2.68
   9  -1  -5   35.11    2.76
  -9   1   5   34.57    2.79
   8  -1  -5  236.83    9.31
  -8   1   5  235.35    9.34
   7  -1  -5  440.65   16.22
  -7   1   5  443.41   15.78
  -7   1   5  449.98   16.28
   6  -1  -5  136.57    5.05
  -6   1   5  134.66    5.12
   5  -1  -5    2.76    0.71
   5  -1  -5    0.89    0.44
  -5   1   5    1.25    0.40
   4  -1  -5    3.13    0.53
   4  -1  -5    2.73    0.68
   4  -1  -5    3.16    0.33
  -4   1   5    3.95    0.79
   3  -1  -5    0.58    0.54
   3  -1  -5    0.48    0.38
  -3   1   5   -0.23    0.43
   2  -1  -5  741.62   25.39
   2  -1  -5  725.07   25.57
  -2   1   5  729.95   25.52
   1  -1  -5  374.38   13.17
   1  -1  -5  373.83   12.75
  -1   1   5  362.90   12.94
  -1   1   5  356.68   12.98
   0  -1  -5  318.39   11.26
   0  -1  -5  321.13   11.58
   0   1   5  325.15   11.36
   0   1   5  312.56   11.29
  -1  -1  -5    2.72    0.58
  -1  -1  -5    3.54    0.74
   1   1   5    2.58    0.45
   1   1   5    2.50    0.54
  -2  -1  -5   30.52    1.81
  -2  -1  -5   33.71    1.98
   2   1   5   33.57    1.68
  -3  -1  -5    0.45    0.61
  -3  -1  -5    0.17    0.71
   3   1   5    0.01    0.45
  -4  -1  -5  248.89    9.48
  -4  -1  -5  247.44    9.58
   4   1   5  244.53    9.07
  -5  -1  -5  220.13    8.72
   5   1   5  216.83    8.76
   5   1   5  222.40    8.24
  -6  -1  -5   49.27    3.11
   6   1   5   47.58    3.12
  -7  -1  -5   -0.48    1.19
   7   1   5   -0.33    1.17
  -8  -1  -5    1.83    2.05
  11  -2  -5   30.35    3.16
 -11   2   5   34.97    3.23
  10  -2  -5   35.11    3.09
 -10   2   5   31.65    3.02
   9  -2  -5    9.27    1.69
  -9   2   5    6.17    1.60
   7  -2  -5  329.27   12.58
  -7   2   5  341.87   12.68
   6  -2  -5  439.24   16.13
   6  -2  -5  453.49   15.55
  -6   2   5  438.20   16.16
   5  -2  -5  211.38    8.27
   5  -2  -5  217.41    7.72
  -5   2   5  218.35    8.31
   4  -2  -5   16.36    0.87
   4  -2  -5   17.30    1.42
  -4   2   5   19.09    1.49
  -4   2   5   18.15    1.06
   3  -2  -5   97.34    3.59
   3  -2  -5  101.23    4.18
  -3   2   5   98.84    4.13
  -3   2   5  100.22    3.85
   2  -2  -5  166.12    6.03
   2  -2  -5  173.68    6.55
  -2   2   5  167.01    6.41
  -2   2   5  173.60    6.29
   1  -2  -5  551.13   19.44
   1  -2  -5  566.89   19.87
  -1   2   5  555.89   19.61
  -1   2   5  569.23   19.62
   0  -2  -5  362.71   13.04
   0  -2  -5  385.80   13.40
   0   2   5  368.87   13.11
   0   2   5  357.96   12.98
  -1  -2  -5  246.34    9.12
  -1  -2  -5  253.71    9.37
   1   2   5  246.54    9.07
  -2  -2  -5    5.76    0.91
  -2  -2  -5    4.84    0.91
   2   2   5    5.10    0.79
  -3  -2  -5    8.12    1.17
  -3  -2  -5    5.67    1.11
   3   2   5    7.64    0.96
  -4  -2  -5   57.19    3.19
  -4  -2  -5   59.54    3.31
   4   2   5   63.76    2.90
  -5  -2  -5  118.43    5.40
   5   2   5  118.85    4.94
  -6  -2  -5  155.74    6.89
   6   2   5  161.39    7.02
  -7  -2  -5   32.81    2.89
   7   2   5   26.53    2.72
  11  -3  -5   61.39    4.10
 -11   3   5   53.93    4.03
  10  -3  -5    6.28    1.82
 -10   3   5    6.23    1.73
   9  -3  -5   68.03    3.88
  -9   3   5   69.01    3.99
   8  -3  -5  170.04    7.40
  -8   3   5  184.80    7.52
   6  -3  -5  136.91    5.78
  -6   3   5  142.18    5.84
  -6   3   5  130.18    5.05
   5  -3  -5  126.53    5.29
  -5   3   5  128.95    5.34
  -5   3   5  121.89    4.74
   4  -3  -5    8.39    1.19
  -4   3   5   13.06    1.39
  -4   3   5   10.34    0.93
   3  -3  -5   86.48    3.80
   3  -3  -5   83.36    3.28
  -3   3   5   86.67    3.45
  -3   3   5   85.32    3.70
   2  -3  -5   42.26    2.27
   2  -3  -5   41.39    1.84
  -2   3   5   40.55    2.08
  -2   3   5   40.87    1.98
   1  -3  -5    5.49    0.71
   1  -3  -5    5.85    0.99
  -1   3   5    5.17    0.75
  -1   3   5    6.25    0.81
   0  -3  -5  215.16    8.46
   0  -3  -5  222.36    8.17
   0   3   5  226.51    8.22
  -1  -3  -5  294.04   10.92
  -1  -3  -5  302.17   11.17
   1   3   5  298.86   10.88
  -2  -3  -5   17.51    1.51
  -2  -3  -5   22.50    1.96
   2   3   5   19.13    1.50
  -3  -3  -5    2.83    0.97
  -3  -3  -5    3.68    1.13
   3   3   5    3.78    0.88
  -4  -3  -5    8.22    1.43
  -4  -3  -5    5.48    1.28
   4   3   5    6.62    1.11
  -5  -3  -5   13.63    1.93
  -5  -3  -5   13.98    1.87
   5   3   5   14.36    1.50
  -6  -3  -5   71.64    4.05
   6   3   5   64.04    3.42
   6   3   5   75.85    4.17
  -7  -3  -5   57.47    4.30
  10  -4  -5   10.35    2.15
 -10   4   5    6.00    1.85
   9  -4  -5   66.00    4.00
  -9   4   5   70.98    4.08
   8  -4  -5  499.42   18.32
  -8   4   5  491.17   18.35
   7  -4  -5  128.77    5.73
  -7   4   5  126.85    5.75
   6  -4  -5   40.91    2.62
  -6   4   5   39.94    2.60
   5  -4  -5   30.51    2.15
  -5   4   5   25.55    2.07
  -5   4   5   29.92    1.56
   4  -4  -5    8.06    1.26
  -4   4   5    7.94    0.87
  -4   4   5    7.22    1.15
   3  -4  -5   96.66    4.31
  -3   4   5  102.27    3.96
  -3   4   5   92.23    4.14
   2  -4  -5  337.54   11.98
   2  -4  -5  315.83   11.51
  -2   4   5  322.17   11.62
  -2   4   5  311.76   11.66
   1  -4  -5  225.06    8.67
   1  -4  -5  216.83    8.28
  -1   4   5  232.89    8.40
   0  -4  -5   -0.26    0.75
   0  -4  -5    0.03    0.56
   0   4   5    0.61    0.59
  -1  -4  -5   70.87    3.33
  -1  -4  -5   71.14    3.56
   1   4   5   70.86    3.25
  -2  -4  -5    4.57    1.09
  -2  -4  -5    3.55    1.02
   2   4   5    3.12    0.86
  -3  -4  -5   19.73    2.04
  -3  -4  -5   21.76    2.04
   3   4   5   20.05    1.76
  -4  -4  -5  121.37    5.48
  -4  -4  -5  115.19    5.51
   4   4   5  118.85    5.11
  -5  -4  -5   28.06    2.60
  -5  -4  -5   25.37    2.57
   5   4   5   28.10    2.17
  -6  -4  -5   17.69    2.31
   6   4   5   14.50    2.37
   6   4   5   17.65    1.86
  10  -5  -5   11.29    2.02
 -10   5   5   10.11    2.09
   8  -5  -5  135.18    6.94
  -8   5   5  194.46    7.35
   7  -5  -5  104.94    5.03
  -7   5   5  112.05    5.20
   6  -5  -5  147.55    6.23
  -6   5   5  139.03    6.20
   5  -5  -5   25.65    2.14
  -5   5   5   27.15    2.11
  -5   5   5   26.71    1.60
   4  -5  -5    5.94    1.20
  -4   5   5    7.67    0.94
  -4   5   5    5.62    1.12
   3  -5  -5   10.21    1.38
  -3   5   5   10.99    1.31
  -3   5   5    7.53    1.00
   2  -5  -5  431.52   16.06
  -2   5   5  446.52   15.74
   1  -5  -5  464.40   16.91
  -1   5   5  460.38   16.57
   0  -5  -5   62.13    3.35
   0  -5  -5   69.65    3.25
   0   5   5   64.55    3.13
  -1  -5  -5    2.22    0.89
  -1  -5  -5    2.77    1.12
   1   5   5    1.56    0.87
  -2  -5  -5   12.55    1.59
  -2  -5  -5   12.27    1.68
   2   5   5   11.82    1.45
  -3  -5  -5  110.88    5.24
  -3  -5  -5  112.87    5.35
   3   5   5  115.22    5.00
  -4  -5  -5   63.99    3.84
  -4  -5  -5   62.71    3.81
   4   5   5   67.41    3.47
  -5  -5  -5  125.81    6.04
  -5  -5  -5  130.87    6.11
   5   5   5  118.14    5.48
   9  -6  -5    5.94    1.71
  -9   6   5    7.42    2.01
   8  -6  -5   11.02    1.86
  -8   6   5   12.83    2.11
   7  -6  -5   99.02    4.95
  -7   6   5  100.90    5.07
   6  -6  -5   80.27    4.20
  -6   6   5   77.01    4.06
   5  -6  -5    3.40    1.18
  -5   6   5    3.93    1.14
  -5   6   5    2.48    0.76
   4  -6  -5   13.67    1.73
  -4   6   5   15.57    1.39
  -4   6   5   11.84    1.49
   3  -6  -5  159.36    6.56
  -3   6   5  148.67    6.07
   2  -6  -5   13.92    1.72
  -2   6   5   15.80    1.48
   1  -6  -5  118.18    5.50
  -1   6   5  132.70    5.31
   0  -6  -5  120.61    5.40
   0   6   5  117.70    5.10
  -1  -6  -5   81.40    4.21
   1   6   5   83.14    3.93
  -2  -6  -5    4.86    1.42
  -2  -6  -5    5.75    1.41
   2   6   5    3.73    1.09
  -3  -6  -5   32.75    2.80
  -3  -6  -5   28.59    2.71
   3   6   5   31.75    2.48
  -4  -6  -5    4.99    1.57
  -4  -6  -5    5.65    1.68
   4   6   5    3.41    1.24
   9  -7  -5  103.02    5.41
   8  -7  -5   56.00    3.66
  -8   7   5   50.19    3.73
   7  -7  -5    3.72    1.51
  -7   7   5    5.14    1.64
   6  -7  -5    1.27    1.25
  -6   7   5    0.56    1.20
   5  -7  -5    1.83    1.23
  -5   7   5    3.07    1.24
   4  -7  -5   31.39    2.52
  -4   7   5   33.14    2.05
   3  -7  -5   99.03    4.73
  -3   7   5   94.49    4.28
   2  -7  -5   66.12    3.67
  -2   7   5   67.03    3.33
   1  -7  -5   40.74    2.89
  -1   7   5   38.37    2.51
   0  -7  -5   14.47    1.83
   0   7   5   10.93    1.51
  -1  -7  -5    5.80    1.49
   1   7   5    5.89    1.29
  -2  -7  -5    2.08    1.30
   2   7   5    0.63    1.11
  -3  -7  -5   81.92    4.51
   8  -8  -5   76.87    4.62
   7  -8  -5   29.90    2.88
  -7   8   5   29.78    2.92
   6  -8  -5   16.81    2.25
  -6   8   5   15.85    2.15
   5  -8  -5    4.19    1.44
   4  -8  -5   14.26    1.98
  -4   8   5   17.26    1.67
   3  -8  -5   83.89    4.39
  -3   8   5   82.67    3.97
   2  -8  -5  147.35    6.62
  -2   8   5  149.84    6.26
   1  -8  -5   98.75    4.91
  -1   8   5   97.69    4.62
   0  -8  -5   19.18    2.24
   0   8   5   18.09    2.02
  -1  -8  -5    0.41    1.22
   6  -9  -5    3.23    1.55
   5  -9  -5   -0.37    1.38
   4  -9  -5   15.96    2.54
  -3   9   5    0.09    1.06
   0  12  -6   18.59    2.20
  -1  12  -6   50.53    5.57
   2  11  -6    6.26    1.59
  -2 -11   6    4.44    2.01
   1  11  -6   80.70    4.23
  -1 -11   6   82.95    4.66
   0  11  -6  130.48    5.69
   0  11  -6  122.65    5.92
   0 -11   6  126.37    6.10
   1 -11   6   91.98    4.93
   2 -11   6   30.03    2.87
  -3  11  -6    4.61    1.68
   3 -11   6    3.82    1.99
   4  10  -6   51.57    3.21
  -4 -10   6   51.51    3.57
   3  10  -6   49.89    3.19
  -3 -10   6   49.04    3.53
   2  10  -6    8.44    1.54
  -2 -10   6   12.67    2.02
   1  10  -6   53.65    3.26
   1  10  -6   50.98    3.12
  -1 -10   6   54.37    3.47
   0  10  -6   79.03    4.18
   0  10  -6   77.15    3.84
   0 -10   6   79.41    4.28
  -1  10  -6  148.66    6.45
  -1  10  -6  165.81    7.10
   1 -10   6  163.15    7.06
  -2  10  -6    1.61    1.34
   2 -10   6    3.84    1.40
  -3  10  -6   -0.05    1.33
   3 -10   6    0.73    1.12
  -4  10  -6    2.94    1.59
   4 -10   6    1.77    1.33
  -5  10  -6   33.33    3.39
   5 -10   6   42.24    3.66
   6   9  -6   67.22    3.76
  -6  -9   6   69.78    4.21
   5   9  -6  272.76   10.79
  -5  -9   6  288.54   11.27
   4   9  -6  156.19    6.61
  -4  -9   6  158.53    6.91
   3   9  -6   12.61    1.63
  -3  -9   6   17.26    2.06
   2   9  -6   68.77    3.51
   2   9  -6   65.82    3.60
  -2  -9   6   72.65    3.84
   1   9  -6   63.57    3.26
   1   9  -6   67.66    3.57
  -1  -9   6   55.25    3.43
   0   9  -6   94.24    4.64
   0  -9   6   96.76    4.68
  -1   9  -6  367.30   13.31
  -1   9  -6  360.62   13.84
   1  -9   6  362.89   13.79
  -2   9  -6  118.31    5.66
   2  -9   6  124.87    5.59
  -3   9  -6   13.16    2.04
   3  -9   6   12.84    1.82
  -4   9  -6    1.47    1.42
   4  -9   6    0.54    1.05
  -5   9  -6    3.76    1.59
   5  -9   6    1.87    1.25
  -6   9  -6   41.26    3.60
   6  -9   6   39.53    3.06
   7   8  -6   73.94    3.96
  -7  -8   6   83.33    4.63
   6   8  -6   45.90    2.87
  -6  -8   6   41.89    3.17
   5   8  -6   76.00    3.81
  -5  -8   6   75.84    4.19
   4   8  -6   57.65    3.14
  -4  -8   6   59.16    3.40
   3   8  -6  106.76    4.78
  -3  -8   6  106.91    5.04
  -3  -8   6  115.97    4.91
   2   8  -6   72.49    3.59
   2   8  -6   78.75    3.81
  -2  -8   6   78.41    3.91
   1   8  -6  121.68    5.28
   1   8  -6  130.94    5.61
  -1  -8   6  135.26    5.65
   0   8  -6    1.96    1.07
   0  -8   6    4.40    1.17
  -1   8  -6   12.43    1.31
  -1   8  -6   11.93    1.72
   1  -8   6   10.07    1.47
  -2   8  -6   84.36    3.78
  -2   8  -6   92.34    4.49
   2  -8   6   91.74    4.30
  -3   8  -6   17.14    2.04
   3  -8   6   17.05    1.85
  -4   8  -6   36.01    2.87
   4  -8   6   38.77    2.66
  -5   8  -6   41.79    3.17
   5  -8   6   36.70    2.75
  -6   8  -6   18.08    2.42
   6  -8   6   22.73    2.36
  -7   8  -6    4.08    1.70
   7  -8   6    4.02    1.66
   9   7  -6    1.58    1.32
   8   7  -6   53.25    3.27
  -8  -7   6   56.79    3.80
   7   7  -6  228.56    8.97
  -7  -7   6  230.23    9.35
   6   7  -6  355.75   13.36
  -6  -7   6  367.71   13.71
   5   7  -6   57.37    3.07
  -5  -7   6   62.24    3.39
   4   7  -6   24.96    1.99
  -4  -7   6   27.26    2.12
  -4  -7   6   23.32    1.89
   3   7  -6   -0.24    0.74
  -3  -7   6    0.94    0.84
  -3  -7   6    0.04    0.83
   2   7  -6   86.77    3.99
   2   7  -6   88.51    3.82
  -2  -7   6   84.71    4.00
   1   7  -6  155.47    6.23
   1   7  -6  161.06    6.56
  -1  -7   6  163.71    6.51
   0   7  -6  475.65   16.97
   0   7  -6  458.59   16.55
   0  -7   6  459.38   16.84
  -1   7  -6   72.03    3.69
  -1   7  -6   70.10    3.18
   1  -7   6   75.05    3.54
  -2   7  -6   20.32    1.46
  -2   7  -6   26.09    2.12
   2  -7   6   21.26    1.80
  -3   7  -6   10.79    1.66
   3  -7   6   10.87    1.42
  -4   7  -6   25.02    2.41
   4  -7   6   20.50    1.99
  -5   7  -6  103.88    5.10
   5  -7   6   99.84    4.80
  -6   7  -6  200.08    8.43
   6  -7   6  192.74    8.16
  -7   7  -6   70.15    4.34
   7  -7   6   80.16    4.28
  -8   7  -6    0.70    1.46
   9   6  -6   26.97    2.27
  -9  -6   6   28.95    2.80
   8   6  -6    1.85    1.11
  -8  -6   6    1.51    1.29
   7   6  -6  146.38    6.30
  -7  -6   6  162.94    6.69
   6   6  -6  233.67    9.08
  -6  -6   6  244.10    9.36
   5   6  -6  381.13   13.98
  -5  -6   6  383.68   14.20
  -5  -6   6  389.58   14.05
   4   6  -6   82.94    3.63
  -4  -6   6   81.65    3.69
  -4  -6   6   76.83    3.70
   3   6  -6    3.00    0.79
  -3  -6   6    2.56    0.81
  -3  -6   6    2.05    0.80
   2   6  -6   18.37    1.51
  -2  -6   6   16.57    1.54
   1   6  -6   19.28    1.41
   1   6  -6   18.21    1.73
  -1  -6   6   17.97    1.60
   0   6  -6  294.91   10.69
   0   6  -6  278.03   10.27
   0  -6   6  275.77   10.50
  -1   6  -6  277.72   10.27
  -1   6  -6  290.48   10.79
   1  -6   6  283.90   10.59
  -2   6  -6  203.63    8.00
  -2   6  -6  199.31    7.39
   2  -6   6  198.05    7.76
  -3   6  -6    0.75    0.93
   3  -6   6    1.28    0.78
  -4   6  -6   24.06    2.24
   4  -6   6   22.80    2.02
  -5   6  -6   12.75    1.77
   5  -6   6   12.37    1.56
  -6   6  -6  173.71    7.45
   6  -6   6  170.21    7.26
  -7   6  -6   94.23    4.90
   7  -6   6   94.66    4.78
  -8   6  -6   21.32    2.46
 -10  -5   6    1.65    1.40
  -9  -5   6   44.87    3.19
   8   5  -6  176.60    7.14
  -8  -5   6  182.68    7.47
   7   5  -6   68.76    3.30
  -7  -5   6   64.39    3.53
   6   5  -6    6.64    1.10
  -6  -5   6    6.56    1.16
  -6  -5   6    7.78    1.28
   5   5  -6   59.01    2.83
  -5  -5   6   56.79    2.89
  -5  -5   6   56.21    2.90
   3   5  -6   99.99    4.09
  -3  -5   6  100.75    4.22
  -3  -5   6   96.42    4.12
   2   5  -6  284.20   10.48
  -2  -5   6  294.28   10.71
  -2  -5   6  290.80   10.59
   1   5  -6   17.30    1.37
   1   5  -6   16.27    1.53
  -1  -5   6   15.72    1.26
   0   5  -6   15.65    1.49
   0   5  -6   15.25    1.20
   0  -5   6   13.54    1.23
  -1   5  -6  122.33    4.99
  -1   5  -6  115.29    4.53
   1  -5   6  113.92    4.75
  -2   5  -6    2.71    0.58
  -2   5  -6    2.16    0.83
   2  -5   6    2.58    0.51
   2  -5   6    2.19    0.72
  -3   5  -6    4.38    0.63
  -3   5  -6    5.85    1.11
   3  -5   6    3.05    0.86
   3  -5   6    2.91    0.65
  -4   5  -6   34.61    2.37
   4  -5   6   32.77    2.19
   4  -5   6   33.19    1.94
  -5   5  -6   36.41    2.63
   5  -5   6   34.07    2.36
   5  -5   6   34.67    2.18
  -6   5  -6   19.17    2.14
  -6   5  -6   23.58    2.31
   6  -5   6   23.40    1.97
  -7   5  -6   22.04    2.31
  -7   5  -6   26.44    2.54
   7  -5   6   23.14    2.17
  -8   5  -6   17.58    2.24
   8  -5   6   20.25    2.26
   9  -5   6    3.99    2.52
 -10  -4   6   21.60    2.27
   9   4  -6   45.10    3.06
  -9  -4   6   39.90    2.95
   8   4  -6  104.89    4.56
   8   4  -6  109.74    4.92
  -8  -4   6  107.84    4.90
   7   4  -6  426.35   15.60
   7   4  -6  435.77   15.81
  -7  -4   6  443.27   15.85
  -7  -4   6  434.44   15.86
   6   4  -6  586.25   20.04
   6   4  -6  545.23   20.05
  -6  -4   6  559.69   20.21
  -6  -4   6  574.08   20.16
   5   4  -6  112.69    4.36
  -5  -4   6  101.50    4.39
   4   4  -6    9.81    1.05
   4   4  -6   10.91    0.94
  -4  -4   6    6.67    0.97
  -4  -4   6    7.74    0.94
   3   4  -6  102.04    3.79
   3   4  -6  101.61    4.04
  -3  -4   6   98.88    4.03
  -3  -4   6   98.80    4.19
   2   4  -6  129.30    4.70
   2   4  -6  132.66    5.06
  -2  -4   6  129.29    5.04
  -2  -4   6  135.56    5.26
   1   4  -6  353.43   12.51
   1   4  -6  365.82   13.11
   1   4  -6  350.99   12.83
  -1  -4   6  375.67   12.91
   0   4  -6  346.77   12.18
   0   4  -6  347.35   12.40
   0   4  -6  352.50   12.72
   0  -4   6  350.25   12.51
  -1   4  -6    1.59    0.66
  -1   4  -6    1.38    0.49
   1  -4   6    2.05    0.58
   1  -4   6    1.10    0.39
  -2   4  -6    1.36    0.45
  -2   4  -6    1.26    0.71
   2  -4   6    1.57    0.47
   2  -4   6    1.14    0.57
  -3   4  -6    5.95    0.69
  -3   4  -6    5.69    1.05
   3  -4   6    7.16    0.89
  -4   4  -6  177.18    7.10
  -4   4  -6  180.45    7.19
   4  -4   6  176.50    6.89
  -5   4  -6  262.47   10.14
  -5   4  -6  260.26   10.14
   5  -4   6  264.21    9.98
  -6   4  -6  145.96    6.27
  -6   4  -6  138.12    6.13
   6  -4   6  143.63    6.10
  -7   4  -6   11.42    1.77
   7  -4   6   10.09    1.60
  -8   4  -6   12.85    1.99
   8  -4   6   14.17    1.93
  11   3  -6    5.73    1.75
 -10  -3   6   14.30    1.80
   9   3  -6   14.27    1.83
  -9  -3   6   13.38    1.77
   8   3  -6   51.57    2.93
   8   3  -6   50.29    2.57
  -8  -3   6   45.21    2.75
  -8  -3   6   48.86    2.92
   7   3  -6  281.91   10.64
   7   3  -6  285.24   10.35
  -7  -3   6  280.11   10.70
  -7  -3   6  282.23   10.54
   6   3  -6  617.13   22.66
   6   3  -6  643.61   22.52
  -6  -3   6  636.13   22.79
  -6  -3   6  669.47   22.63
   5   3  -6  226.65    8.11
   5   3  -6  221.89    8.16
  -5  -3   6  197.67    8.04
  -5  -3   6  232.02    8.36
   4   3  -6   86.92    3.48
   4   3  -6   82.54    3.50
  -4  -3   6   86.83    3.72
  -4  -3   6   84.97    3.43
   3   3  -6   53.04    2.27
   3   3  -6   53.72    2.40
  -3  -3   6   54.04    2.30
  -3  -3   6   53.34    2.55
   2   3  -6   96.15    3.66
   2   3  -6   96.37    3.84
  -2  -3   6   95.88    4.00
  -2  -3   6   99.64    3.76
   1   3  -6  176.14    6.43
   1   3  -6  171.20    6.24
  -1  -3   6  172.39    6.60
  -1  -3   6  174.32    6.36
   0   3  -6  347.74   12.36
   0   3  -6  358.19   12.73
   0   3  -6  344.05   12.45
   0  -3   6  356.34   12.48
  -1   3  -6  947.33   32.34
  -1   3  -6  919.43   32.61
  -1   3  -6  952.70   32.36
   1  -3   6  921.72   32.42
  -2   3  -6   49.22    2.52
  -2   3  -6   50.16    2.40
  -2   3  -6   50.80    2.20
  -3   3  -6    0.40    0.64
  -3   3  -6    0.78    0.62
  -3   3  -6    0.11    0.37
   3  -3   6    1.12    0.59
  -4   3  -6   75.08    3.52
  -4   3  -6   71.11    3.51
   4  -3   6   76.59    3.47
  -5   3  -6  234.11    9.13
  -5   3  -6  239.42    9.27
   5  -3   6  237.22    9.14
  -6   3  -6  118.60    5.35
   6  -3   6  116.48    5.25
  -7   3  -6   55.32    3.45
   7  -3   6   58.43    3.41
  -8   3  -6    5.46    1.52
   8  -3   6    5.25    1.52
  11   2  -6    8.64    2.00
  10   2  -6   12.08    2.00
   9   2  -6   41.98    2.95
  -9  -2   6   43.10    2.74
  -9  -2   6   42.23    2.97
   8   2  -6  337.03   12.74
   8   2  -6  369.45   13.23
  -8  -2   6  349.06   12.85
  -8  -2   6  345.00   13.11
   6   2  -6  156.94    6.22
   6   2  -6  163.56    6.01
  -6  -2   6  154.31    6.00
  -6  -2   6  155.35    6.34
   5   2  -6   42.26    2.26
   5   2  -6   41.46    2.09
  -5  -2   6   44.70    2.03
  -5  -2   6   45.92    2.40
   4   2  -6   23.39    1.36
   4   2  -6   22.76    1.44
  -4  -2   6   24.21    1.61
  -4  -2   6   22.90    1.21
   3   2  -6  109.76    4.18
   3   2  -6  107.14    4.15
  -3  -2   6  105.00    4.34
  -3  -2   6  105.42    3.94
   2   2  -6   38.07    1.80
   2   2  -6   40.23    1.86
  -2  -2   6   39.70    1.66
  -2  -2   6   41.23    2.05
   1   2  -6   19.63    1.11
   1   2  -6   16.99    1.05
  -1  -2   6   16.43    1.20
  -1  -2   6   19.30    0.98
   0   2  -6  712.33   24.61
   0   2  -6  709.48   24.62
   0  -2   6  696.72   24.74
   0  -2   6  714.71   24.54
  -1   2  -6  486.44   17.39
  -1   2  -6  500.46   17.45
  -1   2  -6  492.35   17.34
  -1   2  -6  500.01   17.54
  -2   2  -6  745.39   26.06
  -2   2  -6  733.22   25.84
  -2   2  -6  752.66   26.07
  -2   2  -6  745.83   26.03
  -3   2  -6    1.20    0.60
  -3   2  -6    1.03    0.66
   3  -2   6    1.26    0.45
  -4   2  -6   12.81    1.32
  -4   2  -6   14.17    1.49
   4  -2   6   14.72    1.08
   4  -2   6   14.29    1.51
  -5   2  -6    4.95    1.14
   5  -2   6    3.47    1.06
  -6   2  -6   29.11    2.32
   6  -2   6   23.21    2.16
  -7   2  -6   36.77    2.85
   7  -2   6   41.70    2.86
  -8   2  -6    1.44    1.37
   8  -2   6    1.89    1.36
  11   1  -6   50.80    3.80
  10   1  -6   63.24    3.87
 -10  -1   6   58.01    3.70
   9   1  -6   31.37    2.60
  -9  -1   6   33.31    2.74
   8   1  -6  806.31   28.65
  -8  -1   6  804.47   28.65
   7   1  -6  462.23   15.62
   7   1  -6  387.86   15.96
  -7  -1   6  452.47   15.73
  -7  -1   6  460.85   16.16
   5   1  -6    0.33    0.51
   5   1  -6    0.93    0.62
  -5  -1   6   -0.26    0.37
   4   1  -6    0.97    0.59
   4   1  -6    0.36    0.40
  -4  -1   6    0.65    0.54
  -4  -1   6    0.25    0.30
   3   1  -6  280.81   10.13
   3   1  -6  282.54   10.23
  -3  -1   6  287.98   10.36
  -3  -1   6  280.93    9.77
   2   1  -6  697.19   24.24
   2   1  -6  706.78   24.19
  -2  -1   6  700.19   23.84
  -2  -1   6  678.37   24.32
   1   1  -6  392.42   14.45
   1   1  -6  414.67   14.55
  -1  -1   6  414.61   14.24
  -1  -1   6  420.27   14.61
   0   1  -6  105.27    4.05
   0   1  -6  100.66    3.93
   0   1  -6  104.35    4.16
   0  -1   6  106.25    4.13
  -1   1  -6    4.28    0.64
  -1   1  -6    3.86    0.69
  -1   1  -6    3.67    0.57
   1  -1   6    2.47    0.57
  -2   1  -6  341.63   12.38
  -2   1  -6  354.48   12.34
  -2   1  -6  344.73   12.52
   2  -1   6  333.00   12.19
  -3   1  -6   95.91    4.05
  -3   1  -6   90.66    4.08
  -3   1  -6   93.32    3.83
   3  -1   6   91.17    3.71
  -4   1  -6  131.22    5.54
   4  -1   6  134.31    5.11
  -5   1  -6   66.26    3.46
   5  -1   6   65.73    3.51
  -6   1  -6   39.15    2.79
   6  -1   6   45.14    2.92
  -7   1  -6    0.45    1.11
   7  -1   6    1.36    1.18
  -8   1  -6   -0.22    1.35
   8  -1   6   -1.36    1.91
  11   0  -6   19.75    2.55
 -11   0   6   19.95    2.63
  10   0  -6    9.05    1.72
 -10   0   6   10.50    1.89
  -9   0   6   48.64    3.17
   8   0  -6  254.25   10.14
  -8   0   6  271.94   10.28
   7   0  -6  250.26    8.85
   7   0  -6  235.41    9.40
  -7   0   6  244.86    9.46
   6   0  -6  283.54   10.68
   6   0  -6  286.01   11.13
  -6   0   6  330.29   11.29
   5   0  -6    0.10    0.46
   5   0  -6    0.53    0.68
  -5   0   6    0.56    0.62
  -5   0   6   -0.08    0.53
   4   0  -6   64.61    2.91
   4   0  -6   62.96    2.67
  -4   0   6   61.71    2.98
   3   0  -6   12.65    1.01
   3   0  -6    9.23    1.01
  -3   0   6   12.93    1.24
   2   0  -6  523.51   18.40
   2   0  -6  511.70   18.24
  -2   0   6  527.60   18.39
   1   0  -6  748.72   26.00
   1   0  -6  777.57   26.46
   1   0  -6  738.43   26.29
  -1   0   6  762.45   26.35
   0   0  -6  173.11    6.75
   0   0  -6  174.38    6.43
   0   0   6  183.90    6.59
  -1   0  -6    2.23    0.71
  -1   0  -6    4.42    0.68
   1   0   6    4.13    0.66
   1   0   6    3.66    0.60
  -2   0  -6   13.69    1.23
  -2   0  -6   10.44    1.22
   2   0   6   12.46    1.04
   2   0   6   11.40    0.95
  -3   0  -6   20.10    1.55
  -3   0  -6   21.76    1.73
   3   0   6   18.84    1.30
  -4   0  -6   82.11    3.84
  -4   0  -6   82.87    3.98
   4   0   6   78.76    3.44
  -5   0  -6  137.22    6.13
   5   0   6  148.70    6.26
   5   0   6  146.63    6.08
  -6   0  -6  153.34    6.81
   6   0   6  163.61    6.96
  -7   0  -6    0.97    1.23
   7   0   6    0.30    1.15
 -12   1   6   46.02    4.03
  11  -1  -6   13.68    2.29
 -11   1   6   14.36    2.38
  10  -1  -6  133.41    6.14
 -10   1   6  125.94    6.08
   9  -1  -6   41.92    2.97
  -9   1   6   50.81    3.27
   6  -1  -6   96.33    4.38
   6  -1  -6   95.94    3.90
  -6   1   6  105.54    4.52
   5  -1  -6    5.01    1.00
   5  -1  -6    4.16    0.67
  -5   1   6    3.90    0.95
   4  -1  -6    0.77    0.46
   4  -1  -6    0.80    0.63
  -4   1   6    0.30    0.63
   3  -1  -6  353.06   12.51
   3  -1  -6  351.23   12.75
  -3   1   6  349.26   12.72
   2  -1  -6    2.51    0.66
  -2   1   6    2.63    0.63
   1  -1  -6  149.17    5.46
   1  -1  -6  147.23    5.93
  -1   1   6  161.45    5.74
  -1   1   6  148.67    5.75
   0  -1  -6  277.28    9.89
   0  -1  -6  264.99    9.49
   0   1   6  257.37    9.57
   0   1   6  260.07    9.53
  -1  -1  -6   23.63    1.68
  -1  -1  -6   22.76    1.41
   1   1   6   22.25    1.27
   1   1   6   23.28    1.40
  -2  -1  -6   18.74    1.46
  -2  -1  -6   22.10    1.72
   2   1   6   20.79    1.37
  -3  -1  -6  108.20    4.59
  -3  -1  -6  104.92    4.71
   3   1   6  104.57    4.33
  -4  -1  -6    0.31    0.90
  -4  -1  -6    0.81    0.85
   4   1   6   -0.23    0.59
  -5  -1  -6  106.91    5.03
   5   1   6  110.53    4.55
  -6  -1  -6  112.13    5.32
   6   1   6  112.21    5.45
  -7  -1  -6    0.92    1.32
   7   1   6    1.04    1.30
  11  -2  -6   20.30    2.53
 -11   2   6   24.48    2.90
  10  -2  -6   62.41    3.98
 -10   2   6   58.97    3.87
   9  -2  -6  173.63    7.38
  -9   2   6  165.49    7.33
   8  -2  -6  200.00    8.09
  -8   2   6  192.38    8.10
   7  -2  -6   35.68    2.49
  -7   2   6   38.67    2.57
   6  -2  -6   13.56    1.11
   6  -2  -6   10.20    1.40
  -6   2   6   10.39    1.42
   5  -2  -6   -0.15    0.67
  -5   2   6   -0.52    0.70
   4  -2  -6   89.40    4.00
  -4   2   6   90.47    3.58
  -4   2   6   87.41    3.93
   3  -2  -6  297.77   11.24
  -3   2   6  304.93   11.18
  -3   2   6  311.59   10.95
   2  -2  -6  101.46    4.29
  -2   2   6  100.21    4.01
  -2   2   6  100.11    4.13
   1  -2  -6   58.96    2.82
   1  -2  -6   55.98    2.31
  -1   2   6   53.84    2.50
  -1   2   6   52.71    2.48
   0  -2  -6    4.51    0.90
   0  -2  -6    5.58    0.73
   0   2   6    5.20    0.71
   0   2   6    4.07    0.68
  -1  -2  -6    1.52    0.73
  -1  -2  -6    1.63    0.62
   1   2   6    1.23    0.56
  -2  -2  -6   57.00    3.10
  -2  -2  -6   60.27    2.87
   2   2   6   56.72    2.73
  -3  -2  -6  123.39    5.31
  -3  -2  -6  123.48    5.51
   3   2   6  127.48    5.08
  -4  -2  -6   93.04    4.40
  -4  -2  -6   93.34    4.54
   4   2   6   88.24    3.98
  -5  -2  -6   21.97    2.20
   5   2   6   19.75    1.73
  -6  -2  -6    1.99    1.30
   6   2   6    1.02    1.32
  -7  -2  -6    1.49    2.12
  11  -3  -6    4.90    2.75
 -11   3   6    3.85    1.78
  10  -3  -6   14.72    2.10
   9  -3  -6  103.94    5.53
  -9   3   6  133.09    5.83
   8  -3  -6  231.71   10.25
  -8   3   6  294.39   10.57
   7  -3  -6  139.47    6.13
  -7   3   6  141.98    6.14
   6  -3  -6   32.10    2.28
  -6   3   6   31.97    2.33
  -6   3   6   30.52    1.66
   5  -3  -6   11.43    1.46
  -5   3   6   11.03    1.38
  -5   3   6    9.82    0.95
   4  -3  -6   47.42    2.64
  -4   3   6   46.94    2.20
  -4   3   6   43.97    2.51
   3  -3  -6  181.89    7.19
  -3   3   6  183.67    6.81
  -3   3   6  179.05    7.03
   2  -3  -6  316.93   12.08
  -2   3   6  324.37   11.84
  -2   3   6  336.01   11.77
   1  -3  -6  491.20   17.54
  -1   3   6  485.08   17.19
  -1   3   6  478.06   17.13
   0  -3  -6  144.95    5.91
   0  -3  -6  140.06    5.49
   0   3   6  138.57    5.54
  -1  -3  -6    3.87    0.84
  -1  -3  -6    4.59    1.13
   1   3   6    3.71    0.83
  -2  -3  -6   24.15    1.82
  -2  -3  -6   23.02    2.20
   2   3   6   22.54    1.77
  -3  -3  -6  102.49    4.95
  -3  -3  -6  104.02    4.73
   3   3   6  105.79    4.50
  -4  -3  -6  213.80    8.75
  -4  -3  -6  207.26    8.53
   4   3   6  212.82    8.21
  -5  -3  -6   79.90    4.33
  -5  -3  -6   81.62    4.44
   5   3   6   78.33    3.80
  -6  -3  -6    6.15    1.69
  10  -4  -6   31.07    2.96
 -10   4   6   34.18    3.25
   9  -4  -6    1.01    1.35
  -9   4   6    2.80    1.39
   8  -4  -6   17.35    2.04
   7  -4  -6   19.03    2.12
  -7   4   6   18.66    2.03
   6  -4  -6   60.67    3.47
  -6   4   6   68.46    3.55
   5  -4  -6    5.56    1.24
  -5   4   6    5.64    0.84
  -5   4   6    6.08    1.21
   4  -4  -6   60.83    3.17
  -4   4   6   57.43    3.06
  -4   4   6   62.99    2.77
   3  -4  -6    3.31    1.02
  -3   4   6    3.37    0.87
  -3   4   6    2.68    0.72
   2  -4  -6   68.75    3.42
  -2   4   6   66.19    3.04
  -2   4   6   62.38    2.98
   1  -4  -6  159.20    6.64
  -1   4   6  164.12    6.33
   0  -4  -6   53.94    3.07
   0   4   6   54.03    2.72
  -1  -4  -6   -0.22    0.92
  -1  -4  -6   -0.08    0.92
   1   4   6    0.07    0.66
  -2  -4  -6  111.18    4.85
  -2  -4  -6  103.54    5.02
   2   4   6  108.69    4.67
  -3  -4  -6   35.94    2.85
  -3  -4  -6   38.15    2.65
   3   4   6   37.85    2.42
  -4  -4  -6  122.58    5.87
  -4  -4  -6  123.31    5.74
   4   4   6  125.99    5.42
  -5  -4  -6   53.54    3.58
  -5  -4  -6   48.22    3.53
   5   4   6   52.68    3.09
   6   4   6    5.52    1.48
  10  -5  -6  112.51    6.17
 -10   5   6  118.92    7.61
   9  -5  -6  114.30    5.54
  -9   5   6  101.14    5.35
   8  -5  -6   28.65    2.66
  -8   5   6   20.69    2.43
   7  -5  -6   10.59    1.80
  -7   5   6    7.93    1.59
   6  -5  -6   23.67    2.26
  -6   5   6   21.64    2.13
   5  -5  -6   37.89    2.67
  -5   5   6   37.06    2.53
  -5   5   6   42.74    2.16
   4  -5  -6  264.15   10.10
  -4   5   6  249.78    9.54
  -4   5   6  260.31    9.91
   3  -5  -6   89.35    4.35
  -3   5   6   91.65    3.98
  -3   5   6   94.70    4.15
   2  -5  -6  143.27    5.97
  -2   5   6  130.42    5.49
   1  -5  -6   -0.74    0.93
  -1   5   6    1.00    0.71
   0  -5  -6    4.21    1.28
   0   5   6    5.87    1.04
  -1  -5  -6   63.11    3.55
   1   5   6   58.61    3.13
  -2  -5  -6  140.87    6.23
   2   5   6  132.81    5.79
  -3  -5  -6   14.02    2.03
   3   5   6   11.32    1.49
  -4  -5  -6    1.63    1.40
  -4  -5  -6    2.71    1.53
   4   5   6    1.39    1.04
  -5  -5  -6   -0.45    1.36
   9  -6  -6   94.09    5.32
  -9   6   6  116.28    5.65
   8  -6  -6  115.76    5.75
  -8   6   6  118.25    5.76
   7  -6  -6   34.97    2.93
  -7   6   6   32.00    2.74
   6  -6  -6    1.78    1.31
  -6   6   6    1.02    1.13
   5  -6  -6   -0.60    1.02
  -5   6   6    0.96    0.72
  -5   6   6   -0.02    0.90
   4  -6  -6  217.22    8.77
  -4   6   6  227.33    8.28
  -4   6   6  203.37    8.61
   3  -6  -6  195.18    8.05
  -3   6   6  194.04    7.56
   2  -6  -6   59.04    3.45
  -2   6   6   58.97    3.03
   1  -6  -6   76.08    4.11
  -1   6   6   81.37    3.82
   0  -6  -6    8.26    1.60
   0   6   6    8.94    1.39
  -1  -6  -6    0.74    1.14
   1   6   6    1.97    0.97
  -2  -6  -6    8.69    1.71
   2   6   6   10.39    1.55
  -3  -6  -6   43.75    3.30
   8  -7  -6  106.88    5.64
  -8   7   6  110.71    5.74
   7  -7  -6   11.02    1.94
  -7   7   6   17.22    2.32
   6  -7  -6    3.29    1.45
  -6   7   6    3.94    1.44
   5  -7  -6   24.73    2.42
   4  -7  -6    0.32    1.18
  -4   7   6    0.32    0.89
   3  -7  -6   22.28    2.30
  -3   7   6   26.13    2.06
   2  -7  -6   14.68    1.89
  -2   7   6   17.72    1.75
   1  -7  -6   28.15    2.56
  -1   7   6   32.14    2.32
   0  -7  -6    2.82    1.35
   0   7   6    2.49    1.14
  -1  -7  -6   12.92    2.00
  -7   8   6   12.41    2.20
   6  -8  -6    0.04    1.36
   5  -8  -6   82.75    4.57
   4  -8  -6   76.48    4.35
  -4   8   6   78.61    3.86
   3  -8  -6   31.71    2.87
  -3   8   6   40.91    2.57
   2  -8  -6    2.57    1.42
  -2   8   6    3.00    1.24
   1  -8  -6   11.74    1.92
   0  -8  -6    0.06    1.37
   0  12  -7  141.29    6.42
   2  11  -7    9.72    1.75
  -2 -11   7   10.28    2.44
   0  11  -7  173.99    7.32
   0  11  -7  175.95    7.73
   0 -11   7  177.30    7.78
  -1  11  -7  124.23    5.96
   1 -11   7  119.59    5.91
  -2  11  -7   13.03    2.12
   2 -11   7   12.33    2.19
  -5 -10   7  114.76    6.49
   4  10  -7   88.79    4.53
  -4 -10   7   90.77    4.89
   3  10  -7   41.05    2.87
  -3 -10   7   45.16    3.27
   2  10  -7   69.59    3.80
   2  10  -7   68.85    3.69
  -2 -10   7   71.77    4.03
   1  10  -7    3.88    1.38
  -1 -10   7    6.96    1.55
   0  10  -7   18.21    2.24
   0  10  -7   21.75    2.02
   0 -10   7   17.36    2.17
  -1  10  -7    2.14    1.43
  -1  10  -7    0.93    1.00
   1 -10   7    1.91    1.27
  -2  10  -7   25.88    2.71
   2 -10   7   26.47    2.50
  -3  10  -7    1.93    1.44
   3 -10   7    3.05    1.26
  -4  10  -7  143.07    6.89
   4 -10   7  145.43    6.63
   6   9  -7  137.70    6.14
  -6  -9   7  142.11    6.52
   5   9  -7    2.61    1.31
  -5  -9   7    3.41    1.50
   4   9  -7   20.33    1.94
  -4  -9   7   20.85    2.22
   3   9  -7   50.70    3.09
  -3  -9   7   56.64    3.18
  -3  -9   7   47.38    3.21
   2   9  -7   62.65    3.23
   2   9  -7   57.09    3.36
  -2  -9   7   56.37    3.44
   1   9  -7  441.17   15.57
   1   9  -7  431.29   15.91
  -1  -9   7  404.41   15.79
   0   9  -7  450.21   16.49
   0   9  -7  452.48   16.94
   0  -9   7  462.72   16.93
  -1   9  -7   11.59    1.83
  -1   9  -7   10.59    1.36
   1  -9   7    9.19    1.53
  -2   9  -7   13.43    2.05
   2  -9   7   10.27    1.62
  -3   9  -7    5.15    1.61
   3  -9   7    4.64    1.32
  -4   9  -7   94.51    5.10
   4  -9   7   90.68    4.68
  -5   9  -7  135.58    6.53
   5  -9   7  131.18    6.16
   8   8  -7    6.23    2.13
  -8  -8   7    7.54    1.93
   7   8  -7  119.43    5.51
  -7  -8   7  123.57    5.88
   6   8  -7  390.18   14.54
  -6  -8   7  393.43   14.84
   5   8  -7  153.75    6.38
  -5  -8   7  151.60    6.61
   4   8  -7   56.74    3.07
  -4  -8   7   57.17    3.10
  -4  -8   7   51.56    3.21
  -3  -8   7    2.13    0.95
  -3  -8   7    0.59    0.95
   2   8  -7   66.93    3.15
   2   8  -7   53.21    3.15
  -2  -8   7   55.83    3.19
   1   8  -7   58.59    3.42
   1   8  -7   58.73    3.10
  -1  -8   7   62.83    3.29
   0   8  -7  169.43    6.95
   0   8  -7  159.04    6.44
   0  -8   7  163.69    6.81
  -1   8  -7  123.10    5.65
  -1   8  -7  123.21    5.10
   1  -8   7  128.74    5.52
  -2   8  -7   12.65    1.28
  -2   8  -7   10.32    1.71
   2  -8   7   13.72    1.68
  -3   8  -7   30.10    2.60
   3  -8   7   27.79    2.29
  -4   8  -7   11.80    2.00
   4  -8   7    9.91    1.67
  -5   8  -7   75.58    4.47
   5  -8   7   80.15    4.25
  -6   8  -7   24.14    2.67
   6  -8   7   22.71    2.37
   9   7  -7   91.30    4.52
  -9  -7   7   90.10    4.88
   8   7  -7  228.13    9.21
  -8  -7   7  238.67    9.64
   7   7  -7   10.19    1.61
  -7  -7   7   10.80    1.88
   6   7  -7  143.63    6.09
  -6  -7   7  147.90    6.37
   5   7  -7   67.14    3.29
  -5  -7   7   58.62    3.39
  -5  -7   7   61.31    3.25
   4   7  -7   65.58    3.36
  -4  -7   7   69.54    3.54
  -4  -7   7   72.02    3.52
   3   7  -7  265.27    9.98
  -3  -7   7  262.05   10.11
  -3  -7   7  270.65   10.15
   2   7  -7   72.98    3.41
  -2  -7   7   73.29    3.53
   1   7  -7    9.83    1.47
   1   7  -7   10.56    1.25
  -1  -7   7   11.76    1.41
   0   7  -7   47.15    2.83
   0   7  -7   47.89    2.47
   0  -7   7   44.35    2.63
  -1   7  -7   60.16    3.29
  -1   7  -7   55.84    2.75
   1  -7   7   59.55    3.08
  -2   7  -7   74.26    3.85
  -2   7  -7   66.51    3.14
   2  -7   7   76.85    3.64
  -3   7  -7   19.73    2.11
   3  -7   7   17.46    1.82
  -4   7  -7   17.86    2.11
   4  -7   7   18.55    1.97
  -5   7  -7   15.91    2.16
   5  -7   7   16.31    1.91
  -6   7  -7    0.48    1.40
   6  -7   7    0.93    1.18
  -7   7  -7   52.98    3.68
   7  -7   7   43.72    3.56
 -10  -6   7   13.86    2.26
   9   6  -7   59.13    3.33
  -9  -6   7   56.33    3.72
   8   6  -7  460.26   16.83
  -8  -6   7  461.62   17.13
   7   6  -7  375.14   13.51
  -7  -6   7  353.88   13.66
   6   6  -7   70.71    3.42
  -6  -6   7   70.00    3.60
  -6  -6   7   65.60    3.46
   5   6  -7   -0.28    0.81
  -5  -6   7    1.14    0.85
  -5  -6   7    0.01    0.86
   4   6  -7    0.82    0.79
  -4  -6   7    0.44    0.76
  -4  -6   7    0.86    0.78
   3   6  -7   54.05    2.70
  -3  -6   7   53.73    2.78
  -3  -6   7   54.33    2.86
   2   6  -7  526.90   18.96
  -2  -6   7  533.14   19.07
  -2  -6   7  543.38   19.21
   1   6  -7  498.30   17.92
   1   6  -7  483.81   17.57
  -1  -6   7  502.37   17.76
   0   6  -7   48.57    2.38
   0   6  -7   47.46    2.73
   0  -6   7   47.73    2.53
  -1   6  -7   22.84    1.93
  -1   6  -7   23.76    1.52
   1  -6   7   23.01    1.70
  -2   6  -7    6.53    0.86
  -2   6  -7    5.90    1.20
   2  -6   7    6.91    1.10
  -3   6  -7   68.66    3.64
   3  -6   7   66.21    3.37
  -4   6  -7  127.91    5.72
   4  -6   7  122.76    5.46
  -5   6  -7  174.84    7.49
   5  -6   7  174.95    7.28
  -6   6  -7   24.97    2.51
   6  -6   7   24.19    2.31
  -7   6  -7    1.41    1.37
   7  -6   7    1.40    1.20
   9   5  -7    1.76    1.10
  -9  -5   7    1.36    1.21
   8   5  -7  110.08    4.81
  -8  -5   7  110.46    5.04
   7   5  -7  164.04    6.44
  -7  -5   7  156.01    6.65
  -7  -5   7  161.30    6.63
   6   5  -7  319.88   11.69
  -6  -5   7  326.09   11.82
  -6  -5   7  306.49   11.85
   4   5  -7   55.81    2.70
  -4  -5   7   51.96    2.67
  -4  -5   7   56.69    2.87
   3   5  -7   32.79    1.91
  -3  -5   7   33.10    1.90
  -3  -5   7   32.11    2.04
   2   5  -7  559.42   19.37
  -2  -5   7  550.72   19.59
  -2  -5   7  534.79   19.37
   1   5  -7  467.58   16.71
   1   5  -7  475.25   17.03
  -1  -5   7  471.57   16.80
   0   5  -7  145.62    6.03
   0   5  -7  147.20    5.65
   0  -5   7  148.73    5.79
  -1   5  -7    0.11    0.48
  -1   5  -7    0.82    0.75
   1  -5   7    0.46    0.56
  -2   5  -7    0.35    0.46
  -2   5  -7    0.94    0.79
   2  -5   7    0.68    0.65
  -3   5  -7   -0.28    0.41
  -3   5  -7    0.34    0.84
   3  -5   7    1.21    0.76
  -4   5  -7  125.01    5.55
   4  -5   7  124.65    5.37
  -5   5  -7  190.74    7.87
   5  -5   7  193.83    7.78
   5  -5   7  186.76    7.77
  -6   5  -7   63.86    3.66
  -6   5  -7   58.01    3.55
   6  -5   7   67.36    3.66
  -7   5  -7   34.99    2.86
   7  -5   7   40.04    2.95
  -9  -4   7  213.17   10.04
   8   4  -7   96.18    4.11
  -8  -4   7   88.32    4.21
  -8  -4   7   84.66    4.36
   7   4  -7   74.27    3.47
   7   4  -7   77.15    3.62
  -7  -4   7   71.36    3.76
  -7  -4   7   74.99    3.58
   6   4  -7  171.68    6.64
   6   4  -7  164.28    6.62
  -6  -4   7  176.50    6.69
  -6  -4   7  169.95    6.88
   5   4  -7    3.81    0.79
   5   4  -7    1.84    0.73
  -5  -4   7    0.29    0.69
  -5  -4   7    1.30    0.70
   4   4  -7  270.25    9.57
   4   4  -7  267.33    9.74
  -4  -4   7  268.03    9.94
  -4  -4   7  254.14    9.63
   3   4  -7   85.10    3.56
   3   4  -7   81.90    3.28
  -3  -4   7   82.67    3.71
  -3  -4   7   87.20    3.49
   2   4  -7   56.45    2.53
   2   4  -7   54.06    2.19
  -2  -4   7   54.18    2.45
  -2  -4   7   53.66    2.69
   1   4  -7   49.47    2.25
   1   4  -7   46.41    1.95
  -1  -4   7   47.60    2.48
  -1  -4   7   47.17    2.22
   0   4  -7   46.71    2.04
   0   4  -7   48.43    2.27
   0   4  -7   49.21    2.56
   0  -4   7   48.30    2.28
  -1   4  -7   10.85    1.01
  -1   4  -7   10.64    1.30
  -1   4  -7   10.74    0.94
   1  -4   7   10.07    1.09
  -2   4  -7   22.13    1.35
  -2   4  -7   23.37    1.75
   2  -4   7   21.56    1.56
   2  -4   7   23.53    1.43
  -3   4  -7  116.32    5.02
  -3   4  -7  109.26    4.47
   3  -4   7  120.44    4.74
  -4   4  -7   14.48    1.60
  -4   4  -7   13.91    1.65
   4  -4   7   13.64    1.43
  -5   4  -7   17.67    1.83
  -5   4  -7   16.73    1.84
   5  -4   7   16.31    1.66
  -6   4  -7   51.77    3.23
   6  -4   7   56.19    3.24
  -7   4  -7   13.78    2.00
   7  -4   7   14.90    1.93
   8  -4   7    3.48    1.44
  11   3  -7    8.65    2.03
  10   3  -7   94.35    4.99
   9   3  -7  307.15   11.53
  -9  -3   7  285.03   11.41
   8   3  -7  179.89    7.48
   8   3  -7  191.43    7.18
  -8  -3   7  182.23    7.57
   6   3  -7  105.14    3.88
   6   3  -7   89.35    3.95
  -6  -3   7   75.80    3.67
   5   3  -7   17.48    1.48
   5   3  -7   20.18    1.42
  -5  -3   7   21.13    1.84
  -5  -3   7   18.48    1.30
   4   3  -7  142.75    5.55
   4   3  -7  151.44    5.63
  -4  -3   7  140.12    5.42
  -4  -3   7  148.69    5.86
   3   3  -7  598.51   20.89
   3   3  -7  599.22   20.78
  -3  -3   7  602.33   21.13
  -3  -3   7  582.12   20.70
   2   3  -7  944.36   33.42
   2   3  -7 1004.18   33.60
  -2  -3   7  983.46   33.44
  -2  -3   7  944.25   33.76
   1   3  -7   29.23    1.58
   1   3  -7   30.01    1.49
  -1  -3   7   29.67    1.79
  -1  -3   7   30.29    1.51
   0   3  -7  196.22    7.24
   0   3  -7  197.63    7.30
   0  -3   7  197.94    7.27
  -1   3  -7   36.65    1.82
  -1   3  -7   36.86    2.08
  -1   3  -7   36.27    1.84
   1  -3   7   33.75    1.83
  -2   3  -7    9.15    1.06
  -2   3  -7    9.55    0.92
  -2   3  -7    9.42    1.09
  -2   3  -7   11.60    1.27
  -3   3  -7  267.23    9.48
  -3   3  -7  262.48    9.83
  -3   3  -7  249.90    9.81
   3  -3   7  262.57    9.74
  -4   3  -7  230.14    8.90
  -4   3  -7  234.89    8.99
   4  -3   7  227.71    8.88
  -5   3  -7   45.00    2.78
   5  -3   7   44.14    2.70
  -6   3  -7    1.65    1.15
   6  -3   7    1.20    0.93
  -7   3  -7    0.69    1.13
   7  -3   7   -0.42    1.01
   8  -3   7    6.66    1.74
  11   2  -7    8.65    1.93
  10   2  -7   29.52    2.73
 -10  -2   7   25.44    2.63
   9   2  -7   69.96    3.89
  -9  -2   7   68.39    3.97
   8   2  -7  296.27   10.64
   8   2  -7  287.78   11.09
  -8  -2   7  286.09   11.15
   7   2  -7  311.90   11.06
   7   2  -7  291.45   11.37
  -7  -2   7  307.53   11.53
   6   2  -7   78.01    3.15
   6   2  -7   63.60    3.28
   5   2  -7    0.22    0.55
   5   2  -7   -0.16    0.61
  -5  -2   7    0.42    0.68
  -5  -2   7   -0.07    0.47
   4   2  -7    1.84    0.62
   4   2  -7    2.67    0.67
  -4  -2   7    2.30    0.84
  -4  -2   7    2.28    0.46
   3   2  -7   66.25    2.82
   3   2  -7   62.40    2.78
  -3  -2   7   64.70    2.51
  -3  -2   7   65.16    3.02
   2   2  -7  727.19   25.09
   2   2  -7  720.75   25.10
  -2  -2   7  714.48   25.29
  -2  -2   7  718.98   24.83
   1   2  -7  438.47   15.70
   1   2  -7  455.29   15.72
  -1  -2   7  448.33   15.50
  -1  -2   7  434.33   15.83
   0   2  -7    1.05    0.46
   0   2  -7    1.51    0.53
   0  -2   7    1.40    0.44
   0  -2   7    1.87    0.63
  -1   2  -7  317.46   11.45
  -1   2  -7  316.22   11.35
  -1   2  -7  315.97   11.32
   1  -2   7  311.21   11.46
  -2   2  -7    8.35    0.89
  -2   2  -7    9.08    1.07
  -2   2  -7    7.95    1.06
  -2   2  -7    6.89    0.99
  -3   2  -7  145.37    5.76
  -3   2  -7  143.86    5.87
  -3   2  -7  138.27    5.78
   3  -2   7  145.44    5.48
  -4   2  -7  483.94   17.39
   4  -2   7  476.27   17.35
   4  -2   7  472.41   16.85
  -5   2  -7   65.45    3.59
   5  -2   7   66.64    3.53
  -6   2  -7   23.33    2.29
   6  -2   7   26.10    2.40
  -7   2  -7   -0.24    1.16
   7  -2   7    0.15    1.00
  11   1  -7   67.21    4.14
 -11  -1   7   61.84    4.03
  10   1  -7  120.15    5.88
 -10  -1   7  125.32    5.86
   8   1  -7   82.41    4.12
   6   1  -7  165.87    6.72
   6   1  -7  170.22    6.38
  -6  -1   7  169.32    6.84
   5   1  -7   56.81    2.76
   5   1  -7   54.08    2.52
  -5  -1   7   53.19    2.80
   4   1  -7  686.10   24.40
   4   1  -7  704.89   24.25
  -4  -1   7  693.11   24.53
   3   1  -7  100.63    3.99
   3   1  -7   97.86    4.07
  -3  -1   7   98.94    4.20
   2   1  -7   36.12    1.83
   2   1  -7   36.98    1.93
  -2  -1   7   37.57    2.02
  -2  -1   7   37.70    1.47
   1   1  -7  166.52    6.33
   1   1  -7  164.79    6.23
  -1  -1   7  164.16    5.94
  -1  -1   7  166.52    6.34
   0   1  -7    9.34    0.83
   0   1  -7    9.04    0.92
   0   1  -7    8.32    1.01
   0  -1   7    9.52    1.04
  -1   1  -7    0.95    0.61
  -1   1  -7    0.62    0.48
   1  -1   7    1.04    0.54
  -2   1  -7   80.69    3.64
  -2   1  -7   79.33    3.46
   2  -1   7   77.04    3.28
   2  -1   7   78.17    3.37
  -3   1  -7  110.88    4.92
  -3   1  -7  114.61    4.82
   3  -1   7  114.58    4.51
  -4   1  -7  223.44    8.77
   4  -1   7  225.36    8.32
  -5   1  -7   40.42    2.77
   5  -1   7   43.07    2.83
  -6   1  -7   18.69    2.12
   6  -1   7   17.72    2.17
  -7   1  -7   -0.04    1.21
   7  -1   7    0.39    1.17
 -12   0   7    3.97    2.07
  11   0  -7   62.27    4.01
 -11   0   7   54.59    3.95
  10   0  -7  277.46   11.11
 -10   0   7  275.41   11.10
   9   0  -7  232.69    9.54
  -9   0   7  238.69    9.54
   7   0  -7  106.80    4.54
   7   0  -7  109.79    5.10
  -7   0   7  132.47    5.31
   6   0  -7    1.16    0.61
   6   0  -7    1.19    0.88
  -6   0   7    0.93    0.84
   5   0  -7  211.47    7.73
   5   0  -7  215.26    8.07
  -5   0   7  200.10    8.09
   4   0  -7  408.48   15.06
   4   0  -7  430.65   14.82
  -4   0   7  412.54   15.09
   3   0  -7  220.59    8.11
   3   0  -7  223.34    8.31
  -3   0   7  217.45    8.32
   2   0  -7  103.80    4.19
   2   0  -7  103.68    4.36
  -2   0   7  107.66    4.34
   1   0  -7   17.23    0.90
   1   0  -7   16.63    1.35
   1   0  -7   16.14    1.19
  -1   0   7   16.81    1.26
   0   0  -7    2.70    0.74
   0   0  -7    3.56    0.57
   0   0   7    2.92    0.65
   0   0   7    3.64    0.72
  -1   0  -7   11.20    1.26
  -1   0  -7   10.12    1.01
   1   0   7   11.56    1.06
   1   0   7   10.89    1.02
  -2   0  -7  152.11    6.32
  -2   0  -7  158.24    6.13
   2   0   7  156.25    5.97
  -3   0  -7  260.85    9.94
  -3   0  -7  271.29   10.17
   3   0   7  257.23    9.65
  -4   0  -7   77.63    3.84
  -4   0  -7   77.98    3.99
   4   0   7   75.24    3.40
  -5   0  -7    0.73    1.06
   5   0   7   -0.01    0.93
  -6   0  -7    3.85    1.35
   6   0   7    2.47    1.37
  -7   0  -7    0.56    1.28
  11  -1  -7   10.69    2.07
 -11   1   7   14.02    2.20
  10  -1  -7   78.82    4.66
 -10   1   7   91.67    4.77
   9  -1  -7  142.49    6.72
  -9   1   7  165.85    6.88
   8  -1  -7  231.55    9.23
  -8   1   7  229.68    9.26
   7  -1  -7   71.95    3.74
   7  -1  -7   73.54    3.13
  -7   1   7   71.36    3.77
   6  -1  -7   20.26    1.93
   6  -1  -7   16.36    1.35
  -6   1   7   20.96    2.06
   5  -1  -7   -0.48    0.50
   5  -1  -7    0.18    0.63
  -5   1   7    0.57    0.76
   4  -1  -7  197.08    7.57
   4  -1  -7  191.61    7.22
  -4   1   7  191.88    7.55
   3  -1  -7  493.06   18.05
   3  -1  -7  498.78   17.80
  -3   1   7  520.31   18.06
   2  -1  -7  266.75    9.89
  -2   1   7  265.69    9.75
  -2   1   7  258.63    9.59
   1  -1  -7  226.88    8.40
  -1   1   7  215.99    8.13
  -1   1   7  213.26    8.06
   0  -1  -7   14.79    1.49
   0  -1  -7   14.25    1.07
   0   1   7   15.57    1.19
   0   1   7   15.89    1.29
  -1  -1  -7    0.62    0.79
  -1  -1  -7    1.12    0.56
   1   1   7    1.47    0.62
  -2  -1  -7   82.33    3.69
  -2  -1  -7   84.08    3.99
   2   1   7   80.48    3.54
  -3  -1  -7  235.24    9.33
  -3  -1  -7  244.11    9.60
   3   1   7  251.24    9.13
  -4  -1  -7  198.10    7.97
  -4  -1  -7  196.30    8.16
   4   1   7  197.51    7.59
  -5  -1  -7   42.33    2.84
   5   1   7   42.25    2.43
  -6  -1  -7    8.04    1.71
   6   1   7   11.41    2.04
  11  -2  -7   49.10    3.78
 -11   2   7   43.12    3.56
  10  -2  -7   26.18    2.82
 -10   2   7   43.06    3.18
   9  -2  -7    8.62    1.62
   8  -2  -7  118.51    5.55
  -8   2   7  120.81    5.56
   7  -2  -7   27.30    2.28
  -7   2   7   26.45    2.26
   6  -2  -7    5.85    1.21
  -6   2   7    6.82    1.33
   5  -2  -7  163.12    6.74
  -5   2   7  161.44    6.70
  -5   2   7  169.65    6.24
   4  -2  -7   27.31    1.95
  -4   2   7   25.04    1.86
  -4   2   7   26.50    1.54
   3  -2  -7   52.23    2.88
  -3   2   7   57.23    2.84
  -3   2   7   58.08    2.59
   2  -2  -7   70.95    3.44
  -2   2   7   72.16    3.11
  -2   2   7   70.93    3.22
   1  -2  -7    0.89    0.77
  -1   2   7    0.92    0.58
  -1   2   7    0.38    0.52
   0  -2  -7    5.91    1.13
   0   2   7    6.43    0.89
  -1  -2  -7    9.43    1.44
   1   2   7    8.76    1.10
  -2  -2  -7   34.53    2.54
  -2  -2  -7   40.81    2.33
   2   2   7   36.23    2.14
  -3  -2  -7   30.93    2.26
  -3  -2  -7   33.34    2.56
   3   2   7   29.27    2.05
  -4  -2  -7   73.84    3.90
  -4  -2  -7   77.05    4.20
   4   2   7   80.11    3.67
  -5  -2  -7   45.50    3.12
  -5  -2  -7   41.44    3.19
   5   2   7   42.66    2.63
  -6  -2  -7   -0.68    1.20
  10  -3  -7  196.89    8.30
 -10   3   7  177.60    8.14
   9  -3  -7   55.98    3.59
  -9   3   7   50.20    3.56
   8  -3  -7    1.68    1.28
  -8   3   7    2.02    1.27
   7  -3  -7    5.57    1.37
  -7   3   7    3.39    1.25
   6  -3  -7  170.91    7.09
  -6   3   7  164.31    7.05
  -6   3   7  178.06    6.50
   5  -3  -7  461.66   16.82
  -5   3   7  450.93   16.71
  -5   3   7  458.97   16.22
   4  -3  -7  201.90    8.16
  -4   3   7  210.09    8.07
  -4   3   7  206.29    7.71
   3  -3  -7  138.13    5.87
  -3   3   7  138.83    5.47
  -3   3   7  141.82    5.72
   2  -3  -7   15.47    1.62
  -2   3   7   17.59    1.44
  -2   3   7   16.90    1.40
   1  -3  -7    7.71    1.31
  -1   3   7    9.08    1.09
   0  -3  -7    1.08    0.95
   0   3   7    0.29    0.64
  -1  -3  -7   91.72    4.39
   1   3   7   90.47    4.01
  -2  -3  -7  113.83    5.20
   2   3   7  105.22    4.66
  -3  -3  -7   89.03    4.55
   3   3   7   83.87    3.96
  -4  -3  -7    8.33    1.77
  -4  -3  -7    9.71    1.66
   4   3   7    6.38    1.24
  -5  -3  -7   15.32    3.24
  -5  -3  -7   19.84    2.24
   5   3   7   17.26    1.80
  10  -4  -7  138.22    7.15
 -10   4   7  177.52    7.48
   9  -4  -7  140.28    6.71
  -9   4   7  152.39    6.85
   8  -4  -7   38.66    2.92
  -8   4   7   31.12    2.88
   7  -4  -7   32.72    2.79
  -7   4   7   27.76    2.57
   6  -4  -7   58.44    3.42
  -6   4   7   59.53    2.71
  -6   4   7   55.86    3.30
   5  -4  -7    0.61    0.90
  -5   4   7    1.70    0.69
  -5   4   7    1.58    0.95
   4  -4  -7  144.80    6.29
  -4   4   7  146.79    6.12
  -4   4   7  148.72    5.78
   3  -4  -7  149.55    6.40
  -3   4   7  151.80    5.99
  -3   4   7  153.61    6.20
   2  -4  -7   85.47    4.15
  -2   4   7   82.41    3.70
   1  -4  -7    0.72    0.98
  -1   4   7    0.70    0.70
   0  -4  -7    1.17    1.06
   0   4   7    1.86    0.81
  -1  -4  -7   14.87    1.93
   1   4   7   14.06    1.55
  -2  -4  -7  117.02    5.65
   2   4   7  124.76    5.25
  -3  -4  -7  205.24    8.59
   3   4   7  197.66    8.01
  -4  -4  -7   64.49    4.02
   4   4   7   64.19    3.50
   9  -5  -7   23.59    2.58
  -9   5   7   24.89    2.80
   8  -5  -7   33.83    3.07
  -8   5   7   36.35    2.99
   7  -5  -7   14.04    2.03
  -7   5   7   17.20    2.14
   6  -5  -7  106.79    5.20
  -6   5   7  105.21    5.04
   5  -5  -7   57.85    3.47
  -5   5   7   57.51    2.82
  -5   5   7   56.24    3.27
   4  -5  -7   22.85    2.22
  -4   5   7   23.62    1.75
  -4   5   7   21.96    2.04
   3  -5  -7   54.13    3.29
  -3   5   7   53.08    2.77
   2  -5  -7  137.03    6.11
  -2   5   7  138.24    5.67
   1  -5  -7   11.33    1.74
  -1   5   7   10.32    1.27
   0  -5  -7    3.60    1.39
   0   5   7    1.99    0.92
  -1  -5  -7    3.55    1.39
   1   5   7    2.79    1.08
  -2  -5  -7   34.96    2.92
   2   5   7   33.01    2.44
  -3  -5  -7   36.67    3.19
   3   5   7   31.70    2.55
   8  -6  -7    0.25    1.45
  -8   6   7    0.17    1.28
   7  -6  -7    0.51    1.34
  -7   6   7    0.59    1.19
   6  -6  -7   46.44    3.33
  -6   6   7   50.30    3.21
   5  -6  -7  143.43    6.32
  -5   6   7  137.64    5.58
  -5   6   7  128.88    5.93
   4  -6  -7  142.27    6.27
  -4   6   7  130.39    5.59
   3  -6  -7    1.21    1.17
  -3   6   7    0.07    0.80
   2  -6  -7  142.46    6.40
  -2   6   7  140.60    5.92
   1  -6  -7   47.66    3.27
  -1   6   7   50.10    2.87
   0  -6  -7   27.89    2.62
   0   6   7   27.96    2.30
  -1  -6  -7   69.70    4.14
   1   6   7   71.23    3.74
   7  -7  -7    6.78    1.84
  -7   7   7    8.21    1.84
   6  -7  -7    2.29    1.45
   5  -7  -7   61.54    3.87
   4  -7  -7  108.54    5.43
  -4   7   7  106.04    4.81
   3  -7  -7   79.71    4.46
  -3   7   7   81.94    3.98
   2  -7  -7    1.31    1.35
  -2   7   7    1.48    1.05
   1  -7  -7   -0.68    1.24
  -1   7   7   -0.60    0.94
   0  -7  -7    5.87    1.82
  -4   8   7   52.86    3.08
   0  12  -8    7.87    2.28
   2  11  -8  237.36    9.75
  -2 -11   8  252.88   10.85
   1  11  -8  161.48    7.13
   1  11  -8  155.41    6.81
  -1 -11   8  153.74    7.10
   0  11  -8    3.30    1.29
   0  11  -8    4.04    1.63
   0 -11   8    2.32    1.46
  -1  11  -8    0.10    1.40
   1 -11   8    0.63    1.35
  -2  11  -8    0.85    2.36
  -5 -10   8    3.58    1.64
   4  10  -8   46.15    3.18
  -4 -10   8   48.76    3.40
   3  10  -8    3.94    1.34
  -3 -10   8    3.96    2.02
  -3 -10   8    2.45    1.37
   2  10  -8   74.21    3.75
  -2 -10   8   60.33    3.85
   1  10  -8   34.20    2.82
   1  10  -8   37.05    2.61
  -1 -10   8   31.21    2.68
   0  10  -8   44.87    3.38
   0  10  -8   45.54    2.87
   0 -10   8   45.79    3.17
  -1  10  -8   10.32    1.51
  -1  10  -8    6.95    1.70
   1 -10   8    7.37    1.60
  -2  10  -8    1.00    1.41
   2 -10   8    0.58    1.22
  -3  10  -8    6.06    1.84
   3 -10   8    8.27    1.66
  -7  -9   8   42.83    3.62
   6   9  -8   37.93    2.89
  -6  -9   8   34.39    3.06
  -5  -9   8   14.98    1.95
   4   9  -8  141.02    6.12
  -4  -9   8  140.34    6.19
  -4  -9   8  142.71    6.33
   3   9  -8   83.28    4.21
  -3  -9   8   88.46    4.41
  -3  -9   8   88.76    4.44
   2   9  -8  106.53    4.79
  -2  -9   8  100.70    4.95
   1   9  -8    5.44    1.48
   1   9  -8    4.50    1.20
  -1  -9   8    4.59    1.35
   0   9  -8   27.05    2.17
   0   9  -8   29.86    2.76
   0  -9   8   27.80    2.49
  -1   9  -8    5.97    1.18
  -1   9  -8    4.77    1.50
   1  -9   8    4.41    1.28
  -2   9  -8   19.54    2.35
   2  -9   8   12.18    1.78
  -3   9  -8   76.61    4.44
   3  -9   8   75.38    4.16
  -4   9  -8   34.10    3.20
   4  -9   8   34.64    2.98
  -5   9  -8    2.32    1.60
   5  -9   8    1.34    1.25
  -8  -8   8  261.90   10.68
   7   8  -8  204.78    8.21
  -7  -8   8  195.54    8.39
   6   8  -8    2.65    1.26
  -6  -8   8    3.62    1.53
   4   8  -8   20.66    1.96
  -4  -8   8   14.88    1.76
  -4  -8   8   16.61    1.90
   3   8  -8  160.99    6.52
  -3  -8   8  156.12    6.67
  -3  -8   8  159.55    6.65
   2   8  -8  600.25   21.94
  -2  -8   8  631.53   22.19
   1   8  -8    4.75    1.11
   1   8  -8    4.30    1.34
  -1  -8   8    3.12    1.16
   0   8  -8    6.44    1.44
   0   8  -8    6.80    1.12
   0  -8   8    4.70    1.17
  -1   8  -8    2.52    0.83
  -1   8  -8    0.13    1.07
   1  -8   8    2.57    1.08
  -2   8  -8   16.19    2.07
   2  -8   8   19.91    2.04
  -3   8  -8  110.38    5.46
   3  -8   8  111.96    5.18
  -4   8  -8  102.50    5.25
   4  -8   8   99.50    4.86
  -5   8  -8   27.67    2.89
   5  -8   8   30.64    2.71
  -6   8  -8    0.21    1.39
   9   7  -8   52.01    3.33
  -9  -7   8   60.56    3.81
   8   7  -8  166.26    6.93
  -8  -7   8  163.46    7.24
   7   7  -8  192.03    7.97
  -7  -7   8  203.34    8.23
   5   7  -8   14.29    1.61
  -5  -7   8   14.61    1.66
  -5  -7   8   11.15    1.57
   4   7  -8   12.41    1.51
  -4  -7   8    8.70    1.41
  -4  -7   8    9.37    1.40
   3   7  -8    2.27    0.94
  -3  -7   8    2.78    1.02
  -3  -7   8    2.89    1.01
   2   7  -8  401.95   14.59
  -2  -7   8  403.19   14.85
  -2  -7   8  398.65   14.69
   1   7  -8  186.71    7.60
   1   7  -8  181.48    7.21
  -1  -7   8  190.31    7.44
   0   7  -8   25.47    2.21
   0   7  -8   27.42    1.83
   0  -7   8   26.38    2.00
  -1   7  -8   19.00    1.57
  -1   7  -8   19.04    2.06
   1  -7   8   19.06    1.81
  -2   7  -8    7.52    1.52
  -2   7  -8    5.89    0.89
   2  -7   8    3.80    1.10
  -3   7  -8   20.05    2.22
   3  -7   8   17.44    1.86
  -4   7  -8  199.12    8.29
   4  -7   8  190.69    7.97
  -5   7  -8   77.69    4.46
   5  -7   8   77.55    4.15
  -6   7  -8   27.51    2.78
   6  -7   8   35.37    2.97
  -7   7  -8    0.05    1.39
   9   6  -8  126.29    5.61
   8   6  -8   17.14    1.77
  -8  -6   8   18.80    1.99
   7   6  -8    0.49    1.02
  -7  -6   8    2.31    1.14
  -7  -6   8    2.10    1.19
   6   6  -8   18.40    1.77
  -6  -6   8   18.73    1.85
  -6  -6   8   24.23    2.08
   5   6  -8   43.90    2.54
  -5  -6   8   41.01    2.60
  -5  -6   8   38.74    2.41
   4   6  -8  208.26    8.03
  -4  -6   8  213.11    8.23
  -4  -6   8  202.92    8.04
   3   6  -8  212.80    8.16
  -3  -6   8  215.33    8.40
  -3  -6   8  213.47    8.22
   2   6  -8    8.60    1.18
  -2  -6   8   10.97    1.24
  -2  -6   8   10.58    1.45
   1   6  -8   94.69    4.04
   1   6  -8   98.66    4.43
  -1  -6   8   92.18    4.12
   0   6  -8   50.89    2.82
   0   6  -8   48.78    2.41
   0  -6   8   45.75    2.53
  -1   6  -8   24.34    1.92
  -1   6  -8   19.65    1.50
   1  -6   8   21.45    1.67
  -2   6  -8   95.36    3.82
  -2   6  -8   90.24    4.40
   2  -6   8   86.20    4.12
  -3   6  -8   84.59    4.33
   3  -6   8   87.26    4.09
  -4   6  -8   13.32    1.88
   4  -6   8   13.63    1.66
  -5   6  -8   21.34    2.31
   5  -6   8   18.96    2.03
  -6   6  -8    1.72    1.35
   6  -6   8    2.75    1.26
   9   5  -8  340.98   12.77
   8   5  -8  279.62   10.42
  -8  -5   8  267.92   10.64
   7   5  -8  225.17    9.41
  -7  -5   8  275.57    9.86
  -7  -5   8  245.51    9.53
   6   5  -8    1.19    0.91
  -6  -5   8    0.76    0.81
  -6  -5   8    0.22    0.88
   5   5  -8   10.61    1.29
  -5  -5   8    8.97    1.33
  -5  -5   8   10.74    1.29
   4   5  -8  352.12   12.91
  -4  -5   8  353.57   13.14
  -4  -5   8  357.60   12.87
   3   5  -8  613.83   21.76
  -3  -5   8  635.56   21.76
  -3  -5   8  598.11   21.96
   2   5  -8  164.29    6.32
  -2  -5   8  166.61    6.59
  -2  -5   8  157.97    6.28
   1   5  -8   -0.30    0.51
  -1  -5   8    0.40    0.72
  -1  -5   8    0.59    0.56
   0   5  -8    2.72    0.97
   0   5  -8    2.14    0.65
   0  -5   8    2.48    0.71
  -1   5  -8   26.12    2.02
  -1   5  -8   26.28    1.59
   1  -5   8   26.63    1.76
  -2   5  -8  143.72    5.52
  -2   5  -8  136.86    6.00
   2  -5   8  144.96    5.81
  -3   5  -8  292.07   11.41
   3  -5   8  304.34   11.25
  -4   5  -8  100.52    4.90
   4  -5   8  108.23    4.79
  -5   5  -8    5.55    1.40
   5  -5   8    6.04    1.37
  -7   5  -8    0.43    1.16
   9   4  -8  123.36    6.54
  -9  -4   8  167.25    6.66
   8   4  -8  610.54   21.36
  -8  -4   8  586.04   21.72
   7   4  -8   50.07    2.89
  -7  -4   8   60.66    3.34
   6   4  -8  175.30    6.82
  -6  -4   8  173.50    7.10
   5   4  -8   18.46    1.59
  -5  -4   8   18.87    1.45
  -5  -4   8   24.54    2.09
   4   4  -8   53.21    2.67
  -4  -4   8   54.12    2.53
  -4  -4   8   60.77    2.98
   3   4  -8  139.30    5.45
  -3  -4   8  138.29    5.70
  -3  -4   8  137.57    5.31
   2   4  -8  530.99   18.82
   2   4  -8  529.96   18.77
  -2  -4   8  525.69   19.05
  -2  -4   8  540.20   18.72
   1   4  -8   64.45    2.82
   1   4  -8   58.70    2.54
  -1  -4   8   60.92    3.05
  -1  -4   8   63.92    2.76
   0   4  -8    7.69    0.80
   0   4  -8    8.07    0.95
   0  -4   8    7.69    0.94
  -1   4  -8   -0.18    0.70
  -1   4  -8    1.19    0.55
  -1   4  -8    0.19    0.49
   1  -4   8    0.17    0.54
  -2   4  -8    5.54    0.80
  -2   4  -8    6.42    1.20
   2  -4   8    5.06    0.94
  -3   4  -8  125.72    5.50
  -3   4  -8  130.36    5.01
   3  -4   8  123.92    5.22
  -4   4  -8  141.13    5.95
  -4   4  -8  134.97    5.93
   4  -4   8  139.09    5.78
  -5   4  -8   53.50    3.16
  -5   4  -8   54.33    3.96
   5  -4   8   50.48    2.93
  -6   4  -8    2.47    1.15
   6  -4   8    2.71    1.14
  -7   4  -8    3.03    1.44
   7  -4   8    0.99    1.24
  11   3  -8  112.09    6.43
  10   3  -8  170.01    7.47
 -10  -3   8  172.21    7.49
   7   3  -8   17.59    1.60
   7   3  -8   16.80    1.79
  -7  -3   8   17.28    1.93
   6   3  -8   45.52    2.50
   6   3  -8   42.24    2.35
  -6  -3   8   47.42    2.73
   5   3  -8  133.36    5.38
   5   3  -8  131.73    5.33
  -5  -3   8  139.20    5.70
   4   3  -8   71.32    3.16
   4   3  -8   68.50    3.10
  -4  -3   8   74.11    3.44
   3   3  -8   20.83    1.45
   3   3  -8   20.11    1.33
  -3  -3   8   22.08    1.64
  -3  -3   8   21.45    1.20
   2   3  -8  106.25    4.33
   2   3  -8  113.07    4.46
  -2  -3   8  110.47    4.23
  -2  -3   8  113.88    4.70
   1   3  -8   48.96    2.33
   1   3  -8   47.39    2.24
  -1  -3   8   50.74    2.20
  -1  -3   8   47.83    2.52
   0   3  -8    0.59    0.48
   0   3  -8    0.71    0.51
   0  -3   8    0.41    0.65
   0  -3   8    0.99    0.47
  -1   3  -8  119.84    4.61
  -1   3  -8  110.18    4.63
   1  -3   8  114.21    4.60
  -2   3  -8  117.08    4.72
  -2   3  -8  110.28    4.68
  -2   3  -8  109.23    4.81
  -2   3  -8  112.67    4.52
  -3   3  -8   -0.50    0.69
  -3   3  -8    0.85    0.80
  -4   3  -8   86.01    4.87
  -4   3  -8   92.69    4.29
   4  -3   8   92.76    4.27
  -5   3  -8   53.12    3.15
   5  -3   8   53.44    3.14
  -6   3  -8    1.11    1.12
   6  -3   8    1.62    1.08
  -7   3  -8    4.87    1.58
   7  -3   8    3.53    1.41
  11   2  -8  205.03    8.70
 -11  -2   8  194.95    8.66
  10   2  -8  256.44   10.32
 -10  -2   8  253.73   10.35
   9   2  -8  194.72    8.70
  -9  -2   8  236.53    8.96
   8   2  -8   14.10    1.75
   7   2  -8    5.35    1.26
   7   2  -8    4.41    0.97
  -7  -2   8    2.50    1.17
   6   2  -8   41.87    2.28
   6   2  -8   44.74    2.56
  -6  -2   8   44.65    2.73
   5   2  -8  157.59    6.14
   5   2  -8  160.39    6.30
  -5  -2   8  159.88    6.50
   4   2  -8  289.24   10.94
   4   2  -8  298.06   10.87
  -4  -2   8  310.29   11.21
   3   2  -8  283.81   10.40
   3   2  -8  291.77   10.45
  -3  -2   8  282.10   10.64
   2   2  -8   81.56    3.35
   2   2  -8   76.53    3.33
  -2  -2   8   75.08    3.49
   1   2  -8    0.18    0.47
   1   2  -8    0.75    0.53
  -1  -2   8    0.98    0.61
  -1  -2   8    1.36    0.42
   0   2  -8    5.97    0.87
   0   2  -8    5.81    0.84
   0  -2   8    6.01    0.74
   0  -2   8    5.82    0.93
  -1   2  -8   90.02    3.91
  -1   2  -8   84.85    3.71
  -1   2  -8   91.84    3.78
   1  -2   8   92.37    3.92
  -2   2  -8  171.26    6.94
  -2   2  -8  183.21    6.88
   2  -2   8  173.81    6.84
  -3   2  -8  311.92   11.78
  -3   2  -8  317.45   11.90
   3  -2   8  320.52   11.47
  -4   2  -8   30.22    2.23
   4  -2   8   27.73    2.21
  -5   2  -8   17.09    1.94
   5  -2   8   15.14    1.82
  -6   2  -8    1.34    1.16
   6  -2   8    0.68    1.18
  -7   2  -8   16.61    2.21
   7  -2   8   14.95    2.33
 -11  -1   8   53.96    3.79
  10   1  -8  139.40    6.78
 -10  -1   8  162.73    6.94
   9   1  -8  254.36   10.14
  -9  -1   8  253.62   10.24
   8   1  -8   59.56    3.58
   8   1  -8   74.05    3.26
   7   1  -8   27.31    2.13
   7   1  -8   26.58    1.72
  -7  -1   8   26.28    2.27
   6   1  -8   -0.47    0.78
   6   1  -8    0.05    0.64
  -6  -1   8    1.00    0.94
   5   1  -8    6.19    1.05
   5   1  -8    3.79    0.83
  -5  -1   8    3.73    1.01
   4   1  -8  263.57    9.72
   4   1  -8  263.53    9.54
  -4  -1   8  251.33    9.79
   3   1  -8  519.13   18.93
   3   1  -8  543.98   18.83
  -3  -1   8  535.41   19.06
   2   1  -8  210.71    8.08
   2   1  -8  212.82    7.97
  -2  -1   8  218.45    8.18
   1   1  -8    1.62    0.58
   1   1  -8    2.63    0.75
  -1  -1   8    2.15    0.72
   0   1  -8    0.08    0.38
   0   1  -8   -0.19    0.47
   0   1  -8   -0.14    0.54
   0  -1   8    0.15    0.56
  -1   1  -8   18.93    1.65
  -1   1  -8   17.27    1.30
   1  -1   8   16.22    1.32
   1  -1   8   17.31    1.39
  -2   1  -8  171.67    6.61
  -2   1  -8  166.69    6.81
   2  -1   8  165.53    6.43
  -3   1  -8  149.25    6.29
  -3   1  -8  143.34    6.07
   3  -1   8  153.74    5.84
  -4   1  -8  235.27    9.30
  -4   1  -8  240.05    9.51
   4  -1   8  240.43    8.90
  -5   1  -8   35.02    2.55
   5  -1   8   33.92    2.69
  -6   1  -8    5.75    1.49
   6  -1   8    6.11    1.58
  11   0  -8   76.44    4.64
 -11   0   8   74.66    4.57
  10   0  -8    4.54    1.50
   9   0  -8   32.90    2.91
   8   0  -8   39.14    2.81
  -8   0   8   42.86    3.00
   7   0  -8   26.80    2.27
   7   0  -8   27.10    1.76
  -7   0   8   34.22    2.80
   6   0  -8  188.80    7.63
   6   0  -8  191.53    7.22
  -6   0   8  193.10    7.75
   5   0  -8   40.74    2.14
   5   0  -8   42.70    2.46
  -5   0   8   41.42    2.57
   4   0  -8    0.88    0.58
   4   0  -8    1.35    0.74
  -4   0   8    2.17    0.83
   3   0  -8   79.22    3.37
   3   0  -8   74.81    3.54
  -3   0   8   78.84    3.59
   2   0  -8  140.01    5.57
   2   0  -8  135.88    5.73
  -2   0   8  150.78    5.75
   1   0  -8    7.55    1.14
  -1   0   8    8.52    1.08
   0   0  -8   25.31    1.87
   0   0   8   25.82    1.66
   0   0   8   27.88    1.64
  -1   0  -8  100.49    4.52
   1   0   8  100.63    4.17
  -2   0  -8    0.90    0.92
  -2   0  -8    0.29    0.68
   2   0   8   -0.43    0.61
  -3   0  -8   38.77    2.40
  -3   0  -8   40.22    2.69
   3   0   8   36.47    2.13
  -4   0  -8   89.96    4.56
  -4   0  -8   92.28    4.36
   4   0   8   87.75    3.95
  -5   0  -8    2.00    1.18
   5   0   8   -1.05    1.05
  -6   0  -8    9.23    1.79
   6   0   8   13.10    2.05
  11  -1  -8  168.56    7.80
 -11   1   8  171.01    7.81
  10  -1  -8  136.32    6.38
 -10   1   8  126.76    6.27
   9  -1  -8  115.83    5.53
  -9   1   8  111.52    5.49
   8  -1  -8    2.39    1.31
  -8   1   8    2.63    1.25
   7  -1  -8    9.03    1.10
   7  -1  -8    9.74    1.56
  -7   1   8    9.67    1.65
   6  -1  -8  131.57    5.71
   6  -1  -8  132.37    5.25
  -6   1   8  133.64    5.75
   5  -1  -8  439.38   15.44
   5  -1  -8  426.36   15.83
  -5   1   8  428.73   15.83
   4  -1  -8  364.28   13.42
   4  -1  -8  370.15   13.11
  -4   1   8  354.03   13.38
   3  -1  -8   65.13    3.22
  -3   1   8   63.17    3.14
   2  -1  -8   74.04    3.60
  -2   1   8   74.42    3.28
  -2   1   8   77.99    3.46
   1  -1  -8    5.94    1.11
  -1   1   8    8.17    1.00
  -1   1   8    7.41    1.02
   0  -1  -8  123.09    5.38
   0   1   8  127.20    5.04
  -1  -1  -8  152.53    6.24
   1   1   8  142.52    5.80
  -2  -1  -8  210.38    8.50
   2   1   8  211.45    8.03
  -3  -1  -8   22.66    2.15
   3   1   8   25.27    1.91
  -4  -1  -8   -0.07    0.95
  -4  -1  -8   -0.31    1.06
   4   1   8   -0.48    0.72
  -5  -1  -8    1.28    1.17
  -6  -1  -8    6.65    1.68
  10  -2  -8  182.02    8.15
 -10   2   8  187.82    8.16
   9  -2  -8   74.56    4.14
  -9   2   8   71.60    4.20
   8  -2  -8    2.93    1.30
  -8   2   8    3.50    1.31
   7  -2  -8   18.59    2.08
  -7   2   8   20.33    2.09
   6  -2  -8    9.52    1.52
  -6   2   8    6.89    0.93
  -6   2   8    7.83    1.41
   5  -2  -8  137.67    6.05
  -5   2   8  146.33    5.58
  -5   2   8  142.23    6.04
   4  -2  -8  374.59   13.77
  -4   2   8  363.45   13.28
  -4   2   8  369.15   13.63
   3  -2  -8  260.37   10.11
  -3   2   8  261.42    9.72
  -3   2   8  267.74    9.96
   2  -2  -8    0.11    0.84
  -2   2   8    0.58    0.60
  -2   2   8   -0.14    0.60
   1  -2  -8    2.65    1.04
  -1   2   8    2.08    0.70
   0  -2  -8    2.67    1.10
   0   2   8    2.62    0.80
  -1  -2  -8  106.70    4.89
   1   2   8   97.48    4.35
  -2  -2  -8  296.47   11.50
   2   2   8  293.05   10.98
  -3  -2  -8   44.60    3.13
   3   2   8   42.06    2.50
  -4  -2  -8   42.87    3.19
   4   2   8   43.99    2.65
   5   2   8    0.70    1.03
  10  -3  -8    0.97    1.40
 -10   3   8    2.76    1.50
   9  -3  -8   24.27    2.53
  -9   3   8   26.33    2.69
   8  -3  -8    9.40    1.78
  -8   3   8    6.33    1.57
   7  -3  -8  283.98   11.15
  -7   3   8  282.53   11.10
   6  -3  -8   88.13    4.46
  -6   3   8   91.57    4.43
  -6   3   8   85.86    3.75
   5  -3  -8   29.53    2.44
  -5   3   8   36.72    1.99
  -5   3   8   32.10    2.36
   4  -3  -8   75.07    3.90
  -4   3   8   79.19    3.43
  -4   3   8   75.58    3.76
   3  -3  -8   61.87    3.47
  -3   3   8   66.52    3.04
  -3   3   8   65.13    3.26
   2  -3  -8   20.18    1.99
  -2   3   8   19.39    1.61
   1  -3  -8    9.85    1.52
  -1   3   8    8.02    1.09
   0  -3  -8   83.51    4.20
   0   3   8   84.65    3.82
  -1  -3  -8    1.13    1.10
   1   3   8   -0.49    0.75
  -2  -3  -8   66.69    3.93
   2   3   8   69.67    3.44
  -3  -3  -8   38.40    3.07
   3   3   8   35.92    2.41
   4   3   8   39.71    2.69
   9  -4  -8    1.11    1.28
  -9   4   8    1.38    1.39
   8  -4  -8    4.11    1.56
  -8   4   8    3.33    1.44
   7  -4  -8   39.28    2.99
  -7   4   8   34.61    2.76
   6  -4  -8   64.45    3.70
  -6   4   8   61.76    2.94
  -6   4   8   59.54    3.55
   5  -4  -8  189.48    7.83
  -5   4   8  178.96    7.14
  -5   4   8  188.81    7.66
   4  -4  -8   33.55    2.56
  -4   4   8   29.80    1.96
  -4   4   8   32.97    2.36
   3  -4  -8    2.67    1.25
  -3   4   8    2.95    0.86
   2  -4  -8   41.44    2.86
  -2   4   8   39.82    2.34
   1  -4  -8   70.05    3.88
  -1   4   8   70.58    3.42
   0  -4  -8  148.61    6.55
   0   4   8  145.39    6.06
  -1  -4  -8   62.32    3.77
   1   4   8   59.27    3.20
  -2  -4  -8    7.06    1.63
   2   4   8    7.59    1.37
   3   4   8    2.44    1.12
  -9   5   8    1.03    1.73
   8  -5  -8    2.10    1.46
  -8   5   8    0.95    1.32
   7  -5  -8    0.56    1.39
  -7   5   8    0.43    1.18
   6  -5  -8   84.35    4.56
  -6   5   8   84.72    4.35
   5  -5  -8  211.10    8.54
  -5   5   8  202.25    7.79
  -5   5   8  191.90    8.18
   4  -5  -8  107.00    5.34
  -4   5   8  114.77    4.79
   3  -5  -8  133.16    6.03
  -3   5   8  126.84    5.44
   2  -5  -8   70.23    3.88
  -2   5   8   60.08    3.25
   1  -5  -8    5.62    1.55
  -1   5   8    4.42    1.10
   0  -5  -8   70.69    4.11
   0   5   8   69.13    3.57
  -1  -5  -8  130.41    6.19
   1   5   8  127.47    5.63
  -8   6   8   11.91    2.04
   7  -6  -8   18.23    2.43
  -7   6   8   22.90    2.48
   6  -6  -8    2.90    1.54
  -6   6   8    3.39    1.31
   5  -6  -8    8.18    1.73
  -5   6   8    9.49    1.34
   4  -6  -8   69.10    4.14
  -4   6   8   69.98    3.49
   3  -6  -8   35.70    3.00
  -3   6   8   37.17    2.42
   2  -6  -8    2.79    1.45
  -2   6   8    2.28    1.03
   1  -6  -8   23.64    2.54
  -1   6   8   20.53    2.04
   0  -6  -8   13.50    2.28
  -7   7   8   27.34    3.76
  -4   7   8    3.60    1.16
  -3   7   8   -1.59    0.99
   2  11  -9    4.79    1.57
  -2 -11   9    2.03    1.41
  -2 -11   9    2.47    1.92
   1  11  -9    2.46    1.50
   1  11  -9    2.36    1.31
  -1 -11   9    1.58    1.48
   0  11  -9    0.56    1.17
   0  11  -9    0.93    1.45
   0 -11   9    0.65    1.46
  -5 -10   9    1.78    1.54
   4  10  -9  145.59    6.42
  -4 -10   9  144.79    6.63
   3  10  -9  185.55    7.53
  -3 -10   9  172.22    7.73
  -3 -10   9  181.81    7.74
   2  10  -9   89.38    4.44
  -2 -10   9   84.70    4.62
  -2 -10   9   87.03    4.63
   1  10  -9    0.96    1.30
   1  10  -9    0.35    1.04
  -1 -10   9   -0.52    1.12
   0  10  -9   30.35    2.39
   0  10  -9   28.23    2.80
   0 -10   9   27.49    2.65
  -1  10  -9    3.83    1.58
   1 -10   9    1.40    1.33
  -2  10  -9   99.06    5.29
   2 -10   9   97.46    5.03
   3 -10   9   68.99    4.04
  -7  -9   9   45.69    3.54
   6   9  -9   12.63    1.91
  -6  -9   9   12.70    2.03
   5   9  -9   37.64    2.84
  -5  -9   9   36.58    2.88
   4   9  -9   11.84    1.71
  -4  -9   9   13.38    1.85
  -4  -9   9   13.68    1.97
   3   9  -9   10.93    1.64
  -3  -9   9    8.82    1.62
  -3  -9   9   10.27    1.66
   2   9  -9  229.29    8.91
  -2  -9   9  216.88    9.02
  -2  -9   9  230.64    9.20
   1   9  -9   12.01    1.56
   1   9  -9    9.70    1.74
  -1  -9   9   13.97    1.83
   0   9  -9    4.71    1.50
   0   9  -9    1.39    0.99
   0  -9   9    3.28    1.25
  -1   9  -9    0.35    0.86
  -1   9  -9   -0.01    1.24
   1  -9   9   -0.62    1.00
  -2   9  -9    4.77    1.60
   2  -9   9    5.11    1.40
  -3   9  -9   75.74    4.47
   3  -9   9   73.77    4.16
  -4   9  -9   77.37    4.73
   4  -9   9   84.90    4.52
   6   8  -9   16.26    1.94
  -6  -8   9   15.75    2.02
   5   8  -9  112.32    5.02
  -5  -8   9  107.20    5.14
  -5  -8   9  107.92    5.10
   4   8  -9   60.31    3.30
  -4  -8   9   54.00    3.31
  -4  -8   9   61.73    3.40
   3   8  -9   63.83    3.37
  -3  -8   9   58.84    3.31
  -3  -8   9   63.17    3.52
   2   8  -9   27.04    2.15
  -2  -8   9   29.26    2.24
  -2  -8   9   25.28    2.36
   1   8  -9   16.41    1.68
   1   8  -9   17.82    2.12
  -1  -8   9   17.13    1.86
   0   8  -9    1.82    1.25
   0   8  -9   -0.38    0.73
   0  -8   9    0.36    0.97
  -1   8  -9  133.22    6.19
  -1   8  -9  140.74    5.60
   1  -8   9  134.06    5.95
  -2   8  -9   30.13    2.77
   2  -8   9   27.62    2.33
  -3   8  -9   10.26    1.90
   3  -8   9    8.28    1.54
  -4   8  -9    1.44    1.45
   4  -8   9    0.96    1.13
  -5   8  -9    6.78    1.82
   5  -8   9    4.85    1.48
   9   7  -9  164.76    7.11
   7   7  -9    2.92    1.24
  -7  -7   9    0.66    1.64
   6   7  -9   36.36    2.55
  -6  -7   9   30.71    2.47
  -6  -7   9   32.02    2.54
   5   7  -9   74.67    3.82
  -5  -7   9   70.99    3.76
  -5  -7   9   82.90    4.04
   4   7  -9  245.69    9.66
  -4  -7   9  260.85    9.77
  -4  -7   9  250.56    9.89
   3   7  -9  189.16    7.55
  -3  -7   9  193.76    7.64
  -3  -7   9  191.10    7.81
   2   7  -9   65.54    3.22
  -2  -7   9   61.99    3.20
  -2  -7   9   64.02    3.54
   1   7  -9   22.19    1.78
  -1  -7   9   19.74    1.81
   0   7  -9   15.05    1.50
   0   7  -9   16.92    1.93
   0  -7   9   15.04    1.60
  -1   7  -9   66.00    3.18
  -1   7  -9   67.82    3.79
   1  -7   9   69.76    3.48
  -2   7  -9  182.55    7.30
  -2   7  -9  188.51    7.80
   2  -7   9  177.99    7.42
  -3   7  -9  236.81    9.59
   3  -7   9  230.89    9.24
  -4   7  -9   32.60    2.90
   4  -7   9   31.16    2.49
  -5   7  -9    2.33    1.51
   5  -7   9    2.39    1.25
  -6   7  -9    0.76    1.35
   9   6  -9   95.04    4.70
  -8  -6   9   89.32    4.89
   7   6  -9    4.42    1.31
  -7  -6   9    5.73    1.41
   6   6  -9    4.45    1.22
  -6  -6   9    3.30    1.16
   5   6  -9    2.50    1.07
  -5  -6   9    0.51    0.81
  -5  -6   9    0.45    0.94
   4   6  -9   63.64    3.33
  -4  -6   9   69.78    3.32
  -4  -6   9   69.78    3.59
   3   6  -9  226.32    8.39
  -3  -6   9  213.43    8.62
  -3  -6   9  215.43    8.33
   2   6  -9   56.67    2.84
  -2  -6   9   58.76    2.87
  -2  -6   9   53.03    3.10
   1   6  -9    0.24    0.67
  -1  -6   9    0.61    0.66
  -1  -6   9    0.37    0.84
   0   6  -9    2.26    1.06
   0   6  -9    2.41    0.79
   0  -6   9    0.96    0.72
  -1   6  -9    2.82    0.78
  -1   6  -9    3.13    1.13
   1  -6   9    1.94    0.87
  -2   6  -9   67.84    3.73
  -2   6  -9   71.60    3.15
   2  -6   9   64.22    3.37
  -3   6  -9   73.48    4.12
   3  -6   9   80.05    3.87
  -4   6  -9   71.93    4.08
   4  -6   9   73.23    3.88
  -5   6  -9    9.39    1.73
   5  -6   9    9.63    1.62
  -6   6  -9    1.32    1.34
   6  -6   9    0.26    1.15
   8   5  -9    2.98    1.19
  -8  -5   9    1.09    1.29
   7   5  -9    3.32    1.05
  -7  -5   9    2.51    1.12
   6   5  -9  110.96    4.74
  -6  -5   9  104.49    4.96
   5   5  -9  185.60    7.37
  -5  -5   9  191.70    7.67
   4   5  -9   77.78    3.58
  -4  -5   9   77.47    3.84
   3   5  -9   22.44    1.65
  -3  -5   9   20.14    1.48
  -3  -5   9   22.32    1.91
   2   5  -9   22.03    1.63
  -2  -5   9   25.16    1.95
  -2  -5   9   21.88    1.53
   1   5  -9    5.78    0.99
  -1  -5   9    5.52    0.89
  -1  -5   9    4.63    1.05
   0   5  -9   54.10    2.62
   0  -5   9   53.16    2.68
  -1   5  -9  102.37    4.78
  -1   5  -9   99.07    4.26
   1  -5   9  107.21    4.46
  -2   5  -9   -0.03    0.96
  -2   5  -9    0.36    0.59
   2  -5   9    0.04    0.73
  -3   5  -9    8.43    1.53
   3  -5   9    7.23    1.27
  -4   5  -9   35.11    2.74
   4  -5   9   39.63    2.64
  -5   5  -9    3.06    1.27
   5  -5   9    3.31    1.28
 -10  -4   9  116.66    6.01
   9   4  -9  184.08    7.81
  -9  -4   9  213.65    8.52
   8   4  -9    2.13    0.99
   7   4  -9    6.16    1.22
  -7  -4   9    8.78    1.61
   6   4  -9   99.82    4.41
  -6  -4   9  101.67    4.72
   5   4  -9  470.76   16.72
  -5  -4   9  460.71   17.04
   4   4  -9  322.25   11.80
  -4  -4   9  321.56   12.10
   3   4  -9   15.04    1.39
  -3  -4   9   12.25    1.46
   2   4  -9   25.84    1.63
  -2  -4   9   21.65    1.66
  -2  -4   9   21.77    1.78
   1   4  -9    0.28    0.55
  -1  -4   9   -0.50    0.63
  -1  -4   9   -0.33    0.45
   0   4  -9    3.35    0.77
   0  -4   9    8.75    1.31
   0  -4   9    3.65    0.77
  -1   4  -9  132.77    5.26
  -1   4  -9  128.64    5.42
   1  -4   9  132.35    5.32
  -2   4  -9  492.16   17.36
  -2   4  -9  486.40   17.22
  -2   4  -9  481.47   17.63
   2  -4   9  472.18   17.39
  -3   4  -9   83.89    4.14
  -3   4  -9   84.68    3.66
   3  -4   9   83.40    3.96
   3  -4   9   82.34    3.87
  -4   4  -9   -0.39    0.91
  -4   4  -9    0.61    0.89
   4  -4   9    0.29    0.87
  -5   4  -9    6.76    1.46
   5  -4   9    8.60    1.48
  -6   4  -9   38.09    2.98
   6  -4   9   35.85    2.70
   7  -4   9   30.63    3.28
 -11  -3   9  119.53    7.29
 -10  -3   9  101.82    5.24
   9   3  -9   54.88    3.60
  -9  -3   9   65.75    3.82
   8   3  -9   15.28    1.65
   8   3  -9   17.32    2.06
  -8  -3   9   29.88    2.52
   7   3  -9   30.52    2.08
   7   3  -9   29.83    2.24
  -7  -3   9   26.61    2.57
   6   3  -9    0.55    0.70
   6   3  -9    1.08    0.80
  -6  -3   9    0.86    0.90
   5   3  -9  164.21    6.48
   5   3  -9  170.82    6.52
  -5  -3   9  161.54    6.77
   4   3  -9  263.69    9.48
   4   3  -9  247.90    9.41
  -4  -3   9  252.22    9.77
   3   3  -9  111.42    4.50
   3   3  -9  108.19    4.57
  -3  -3   9  115.44    4.87
   2   3  -9   21.95    1.49
   2   3  -9   19.23    1.34
  -2  -3   9   18.78    1.66
   1   3  -9    1.16    0.56
   1   3  -9    1.50    0.62
  -1  -3   9    0.74    0.71
   0   3  -9    0.91    0.58
   0   3  -9    1.47    0.63
   0  -3   9    1.14    0.53
   0  -3   9    1.02    0.76
  -1   3  -9  264.42    9.46
  -1   3  -9  244.29    9.51
   1  -3   9  255.60    9.43
   1  -3   9  252.91    9.67
  -2   3  -9  469.16   16.91
  -2   3  -9  474.11   16.97
  -2   3  -9  463.29   16.76
  -3   3  -9    4.46    1.06
  -3   3  -9    1.88    0.92
   3  -3   9    2.42    0.74
  -4   3  -9   59.18    3.39
   4  -3   9   65.74    3.44
  -5   3  -9    1.07    1.06
   5  -3   9    0.60    1.02
  -6   3  -9    0.11    1.18
   6  -3   9   -0.81    1.10
  11   2  -9   59.98    4.32
 -11  -2   9   80.91    4.55
   9   2  -9   11.12    1.84
   8   2  -9   66.90    3.60
   8   2  -9   67.62    3.21
  -8  -2   9   62.43    3.77
   7   2  -9  292.64   11.10
   7   2  -9  283.07   10.69
  -7  -2   9  294.16   11.30
   6   2  -9  170.76    6.61
   6   2  -9  167.90    6.81
  -6  -2   9  170.28    7.07
   5   2  -9   12.81    1.30
   5   2  -9   12.77    1.38
  -5  -2   9   12.82    1.53
   4   2  -9    8.14    1.05
   4   2  -9   10.20    1.18
  -4  -2   9   11.97    1.51
   3   2  -9   86.41    3.77
   3   2  -9   87.97    3.82
  -3  -2   9   89.28    4.07
   2   2  -9    9.00    1.07
   2   2  -9    7.91    0.99
  -2  -2   9    8.05    1.17
   1   2  -9   21.30    1.56
   1   2  -9   25.49    1.60
  -1  -2   9   22.03    1.76
   0   2  -9   74.79    3.30
   0   2  -9   70.88    3.36
   0  -2   9   73.69    3.46
  -1   2  -9   37.48    2.14
  -1   2  -9   36.72    2.23
   1  -2   9   37.33    2.21
  -2   2  -9   14.20    1.43
  -2   2  -9   11.42    1.43
   2  -2   9   12.46    1.24
   2  -2   9   11.69    1.39
  -3   2  -9   13.22    1.62
  -3   2  -9   14.26    1.57
   3  -2   9   13.67    1.33
  -4   2  -9   10.12    1.53
  -5   2  -9   -0.53    0.96
   5  -2   9   -1.05    1.07
  -6   2  -9    8.23    1.66
   6  -2   9    6.52    1.65
  11   1  -9  175.04    7.84
 -11  -1   9  168.96    7.81
  10   1  -9  121.43    6.32
 -10  -1   9  148.80    6.55
   9   1  -9   13.99    2.04
  -9  -1   9   14.91    2.13
   8   1  -9   29.84    2.03
   8   1  -9   35.27    2.88
  -8  -1   9   34.66    3.04
   7   1  -9  101.02    4.42
   7   1  -9  110.72    4.92
  -7  -1   9  105.65    5.04
   6   1  -9  275.65   10.04
   6   1  -9  271.29   10.33
  -6  -1   9  264.27   10.48
   5   1  -9  452.73   16.20
   5   1  -9  449.19   15.92
  -5  -1   9  429.91   16.27
   4   1  -9   47.57    2.57
   4   1  -9   47.75    2.40
  -4  -1   9   43.99    2.66
   3   1  -9   49.87    2.61
   3   1  -9   47.45    2.45
  -3  -1   9   51.21    2.76
   2   1  -9    2.22    0.67
   2   1  -9    2.99    0.85
  -2  -1   9    2.59    0.85
   1   1  -9   81.48    3.63
   1   1  -9   80.79    3.78
  -1  -1   9   85.41    3.78
   0   1  -9  277.47   10.50
   0   1  -9  273.38   10.31
   0  -1   9  284.83   10.41
  -1   1  -9  208.53    8.26
   1  -1   9  214.47    7.97
   1  -1   9  208.15    8.05
  -2   1  -9   38.94    2.61
   2  -1   9   42.15    2.25
  -3   1  -9   35.16    2.56
   3  -1   9   36.18    2.09
  -4   1  -9    1.34    1.11
  -4   1  -9    1.74    1.03
   4  -1   9    0.90    1.19
  -5   1  -9    0.72    1.10
   5  -1   9   -1.77    1.07
  -6   1  -9   11.14    1.90
  11   0  -9   89.63    5.48
 -11   0   9  116.27    5.72
  10   0  -9   88.37    4.81
 -10   0   9   85.98    4.86
   9   0  -9    0.02    1.15
  -9   0   9    0.17    1.28
   8   0  -9    0.34    1.11
  -8   0   9   -0.24    1.07
   7   0  -9    1.66    1.07
   7   0  -9    2.12    0.80
  -7   0   9    2.28    1.22
   6   0  -9    6.55    1.29
   6   0  -9    5.74    1.08
  -6   0   9    7.22    1.44
   5   0  -9  348.61   12.31
   5   0  -9  340.33   12.63
  -5   0   9  322.23   12.66
   4   0  -9  238.49    8.88
   4   0  -9  240.57    9.16
  -4   0   9  231.72    9.17
   3   0  -9  131.35    5.55
   3   0  -9  133.33    5.33
  -3   0   9  131.28    5.53
   2   0  -9   45.78    2.39
   2   0  -9   46.18    2.60
  -2   0   9   43.66    2.48
   1   0  -9    4.81    1.07
  -1   0   9    3.43    0.93
  -1   0   9    3.20    0.75
   0   0  -9   71.23    3.55
   0   0   9   67.82    3.19
   0   0   9   71.32    3.75
  -1   0  -9  235.76    9.41
   1   0   9  244.48    9.04
  -2   0  -9  153.36    6.64
   2   0   9  157.59    6.18
  -3   0  -9   45.84    3.07
   3   0   9   47.88    2.59
  -4   0  -9   11.79    1.87
   4   0   9    9.49    1.33
   5   0   9    0.12    1.27
  10  -1  -9    2.70    1.57
 -10   1   9    3.93    1.58
   9  -1  -9    9.70    1.84
  -9   1   9    8.35    1.73
   8  -1  -9   19.30    2.17
  -8   1   9   14.06    1.96
   7  -1  -9   63.73    3.14
   7  -1  -9   68.22    3.72
  -7   1   9   70.02    3.80
   6  -1  -9   60.95    2.96
   6  -1  -9   60.40    3.39
  -6   1   9   58.35    3.37
   5  -1  -9    3.34    1.08
   5  -1  -9    4.29    0.90
  -5   1   9    3.29    1.09
   4  -1  -9   57.71    3.21
   4  -1  -9   63.24    2.96
  -4   1   9   59.84    3.25
   3  -1  -9   49.41    2.86
  -3   1   9   51.67    2.81
  -3   1   9   50.72    2.53
   2  -1  -9    4.90    1.11
  -2   1   9    7.69    1.06
  -2   1   9    6.39    1.08
   1  -1  -9   26.83    2.03
  -1   1   9   23.64    1.69
   0  -1  -9   26.04    2.29
   0   1   9   24.80    1.78
  -1  -1  -9    2.66    1.07
   1   1   9    1.03    0.82
  -2  -1  -9   32.18    2.64
   2   1   9   34.48    2.14
  -3  -1  -9   16.25    2.05
   3   1   9   17.89    1.68
  -4  -1  -9   -0.49    1.17
   4   1   9    0.57    0.93
  10  -2  -9   11.48    2.16
 -10   2   9   11.88    2.13
   9  -2  -9    1.07    1.28
  -9   2   9    2.12    1.36
   8  -2  -9   17.13    2.13
  -8   2   9   10.12    1.77
   7  -2  -9  149.11    6.55
  -7   2   9  142.22    6.46
  -7   2   9  148.42    5.77
   6  -2  -9  246.12    9.70
  -6   2   9  237.53    9.61
  -6   2   9  242.27    9.02
   5  -2  -9  129.02    5.63
  -5   2   9  124.49    5.55
  -5   2   9  120.93    5.03
   4  -2  -9   -0.23    0.92
  -4   2   9   -0.39    0.83
  -4   2   9    0.59    0.65
   3  -2  -9    1.17    1.01
  -3   2   9    1.37    0.82
  -3   2   9    0.36    0.65
   2  -2  -9    8.24    1.49
  -2   2   9    6.74    1.05
   1  -2  -9   59.85    3.36
  -1   2   9   54.87    2.84
   0  -2  -9  299.09   11.63
   0   2   9  301.79   11.19
  -1  -2  -9  153.46    6.69
   1   2   9  148.08    6.12
  -2  -2  -9    1.82    1.34
   2   2   9    1.03    0.91
  -3  -2  -9    4.02    1.60
   3   2   9    1.94    1.05
   4   2   9    1.41    1.03
   9  -3  -9    0.23    1.20
  -9   3   9   -1.41    1.09
   8  -3  -9    1.11    1.28
  -8   3   9   -0.60    1.16
   7  -3  -9   19.03    2.24
  -7   3   9   21.09    2.20
   6  -3  -9   77.94    4.27
  -6   3   9   85.74    3.60
  -6   3   9   74.65    4.10
   5  -3  -9  289.18   11.17
  -5   3   9  286.00   10.57
  -5   3   9  279.39   10.98
   4  -3  -9  116.71    5.37
  -4   3   9  113.37    5.12
  -4   3   9  115.22    4.84
   3  -3  -9    0.51    1.03
  -3   3   9    0.11    0.68
   2  -3  -9    0.04    1.04
  -2   3   9    0.07    0.76
   1  -3  -9   29.84    2.56
  -1   3   9   32.43    2.10
   0  -3  -9  161.39    7.16
   0   3   9  169.63    6.72
  -1  -3  -9  190.24    8.13
   1   3   9  188.84    7.57
  -2  -3  -9   78.40    4.54
   2   3   9   84.24    3.99
   3   3   9    5.11    1.26
  -9   4   9   11.50    2.16
   8  -4  -9   40.66    3.27
  -8   4   9   37.28    3.04
   7  -4  -9   13.47    1.99
  -7   4   9   13.08    1.91
   6  -4  -9    9.26    1.70
  -6   4   9    9.34    1.68
  -6   4   9    7.76    1.15
   5  -4  -9  102.15    5.27
  -5   4   9  116.24    4.72
  -5   4   9  106.44    5.09
   4  -4  -9   42.88    3.05
  -4   4   9   38.54    2.35
   3  -4  -9   -0.13    1.10
  -3   4   9    1.19    0.86
   2  -4  -9   16.85    2.09
  -2   4   9   20.05    1.80
   1  -4  -9   61.34    3.74
  -1   4   9   58.93    3.17
   0  -4  -9    2.38    1.46
   0   4   9    2.50    1.10
  -1  -4  -9   38.52    3.14
   1   4   9   33.77    2.47
  -8   5   9   43.08    3.34
   7  -5  -9  127.61    6.28
  -7   5   9  131.34    6.15
   6  -5  -9  101.00    5.04
  -6   5   9   86.69    4.67
  -6   5   9   87.56    4.62
   5  -5  -9    1.72    1.41
  -5   5   9    3.26    1.03
   4  -5  -9    3.46    1.46
  -4   5   9    4.31    1.07
   3  -5  -9   20.73    2.35
  -3   5   9   23.33    2.01
   2  -5  -9   49.37    3.47
  -2   5   9   51.14    2.95
   1  -5  -9   50.40    3.50
  -1   5   9   45.06    2.83
  -7   6   9  114.68    5.67
  -5   6   9   35.83    2.38
  -4   6   9    0.65    0.92
  -3   6   9    6.92    1.31
  -3 -11  10  105.93    5.48
  -2 -11  10    7.36    2.04
   1  11 -10    1.96    1.33
   0  11 -10    7.17    1.51
  -5 -10  10  130.41    6.22
  -4 -10  10   21.41    2.42
  -4 -10  10   25.01    2.59
   3  10 -10   12.10    1.89
  -3 -10  10    8.42    1.77
  -3 -10  10   10.54    1.83
   2  10 -10   10.06    1.69
  -2 -10  10   14.61    2.11
  -2 -10  10   10.76    1.78
   1  10 -10    6.34    1.43
  -1 -10  10    6.95    1.59
   0  10 -10  102.99    4.70
   0  10 -10   96.93    5.24
   0 -10  10   99.49    5.04
  -1  10 -10  201.46    8.82
   1 -10  10  201.42    8.51
   2 -10  10   25.04    2.52
  -6  -9  10   10.91    2.34
   5   9 -10  192.67    8.06
  -5  -9  10  192.31    8.14
  -5  -9  10  197.49    8.23
   4   9 -10  199.51    8.02
  -4  -9  10  193.05    8.11
  -4  -9  10  188.51    8.13
   3   9 -10   18.53    1.94
  -3  -9  10   21.03    2.35
  -3  -9  10   19.42    2.10
   2   9 -10    7.87    1.48
  -2  -9  10   10.19    1.61
  -2  -9  10    9.62    1.76
   1   9 -10   15.00    1.72
  -1  -9  10   14.96    1.90
   0   9 -10    6.91    1.70
   0   9 -10    8.09    1.37
   0  -9  10    7.70    1.56
  -1   9 -10  126.97    6.18
  -1   9 -10  123.83    6.12
   1  -9  10  124.71    5.78
  -2   9 -10  175.84    7.87
   2  -9  10  176.78    7.54
  -3   9 -10    9.88    2.05
   3  -9  10    9.27    1.68
   7   8 -10   49.89    3.31
   6   8 -10    5.25    1.50
  -6  -8  10    2.44    1.30
   5   8 -10   91.43    4.39
  -5  -8  10   81.49    4.57
  -5  -8  10   88.33    4.51
   4   8 -10  120.10    5.34
  -4  -8  10  120.41    5.36
  -4  -8  10  114.19    5.49
   3   8 -10   18.60    1.89
  -3  -8  10   17.56    1.90
  -3  -8  10   20.47    2.24
   2   8 -10    3.60    1.09
  -2  -8  10    3.19    1.31
  -2  -8  10    3.78    1.16
   1   8 -10    0.18    0.89
  -1  -8  10    1.30    1.01
   0   8 -10   10.51    1.81
   0   8 -10   11.38    1.36
   0  -8  10   10.56    1.56
  -1   8 -10   20.47    2.36
  -1   8 -10   21.93    1.88
   1  -8  10   21.31    2.09
  -2   8 -10   83.27    4.57
   2  -8  10   81.20    4.23
  -3   8 -10    8.79    1.86
   3  -8  10   12.32    1.76
  -4   8 -10    9.68    1.95
   4  -8  10    8.71    1.64
   8   7 -10    0.63    1.34
   7   7 -10  150.21    6.29
  -7  -7  10  135.02    6.38
   6   7 -10  177.42    7.21
  -6  -7  10  167.94    7.32
   5   7 -10   43.94    2.86
  -5  -7  10   47.62    3.12
   4   7 -10   -0.36    0.92
  -4  -7  10   -1.17    0.93
   3   7 -10   19.78    1.78
  -3  -7  10   17.40    1.97
  -3  -7  10   20.17    1.78
   2   7 -10   13.65    1.55
  -2  -7  10   17.19    1.69
  -2  -7  10   16.59    1.99
   1   7 -10   64.17    3.19
  -1  -7  10   60.12    3.20
  -1  -7  10   62.06    3.55
   0   7 -10  131.26    5.94
   0   7 -10  128.48    5.40
   0  -7  10  131.64    5.59
  -1   7 -10   47.16    3.27
  -1   7 -10   49.51    2.67
   1  -7  10   51.69    2.95
  -2   7 -10    2.69    1.32
   2  -7  10    1.26    0.96
  -3   7 -10    6.54    1.64
   3  -7  10    6.37    1.38
  -4   7 -10    4.11    1.54
   4  -7  10    4.37    1.31
  -5   7 -10    0.61    1.29
   5  -7  10    1.39    1.28
   8   6 -10   -0.47    1.14
  -8  -6  10    0.45    1.22
   7   6 -10   46.65    2.93
  -7  -6  10   46.67    3.21
   6   6 -10  134.08    5.64
  -6  -6  10  126.02    5.87
   5   6 -10  252.52    9.63
  -5  -6  10  248.93    9.92
   4   6 -10   85.04    3.88
  -4  -6  10   76.93    4.06
   3   6 -10    0.65    0.82
  -3  -6  10    1.91    1.01
   2   6 -10   -0.19    0.72
  -2  -6  10   -0.63    0.88
  -2  -6  10   -0.05    0.70
   1   6 -10  128.23    5.43
  -1  -6  10  132.88    5.44
  -1  -6  10  132.04    5.81
   0   6 -10  204.55    7.96
   0  -6  10  210.22    8.09
  -1   6 -10  180.41    7.24
  -1   6 -10  191.12    7.84
   1  -6  10  189.94    7.46
  -2   6 -10   30.15    2.55
  -2   6 -10   32.24    2.00
   2  -6  10   28.22    2.14
  -3   6 -10    9.48    1.71
   3  -6  10   11.93    1.63
  -4   6 -10   -0.21    1.04
   4  -6  10   -0.19    1.04
  -5   6 -10    8.24    1.74
   5  -6  10   15.28    1.99
   9   5 -10    2.28    1.22
  -9  -5  10    2.21    1.67
   8   5 -10   31.05    2.47
  -8  -5  10   29.59    2.86
   7   5 -10   15.61    1.79
  -7  -5  10   14.92    1.90
   6   5 -10   28.90    2.17
  -6  -5  10   28.81    2.46
   5   5 -10  262.32   10.13
  -5  -5  10  275.15   10.52
   4   5 -10  188.61    7.61
  -4  -5  10  203.59    8.01
   3   5 -10    9.36    1.18
  -3  -5  10    7.88    1.35
   2   5 -10    5.10    1.00
  -2  -5  10    5.92    1.24
   1   5 -10    8.30    1.16
  -1  -5  10    8.56    1.43
   0   5 -10   43.84    2.39
   0  -5  10   42.16    2.36
   0  -5  10   44.75    2.85
  -1   5 -10   99.41    4.36
   1  -5  10  104.54    4.48
  -2   5 -10   50.63    3.11
  -2   5 -10   49.02    2.61
   2  -5  10   52.25    2.86
  -3   5 -10   42.01    2.87
   3  -5  10   42.43    2.65
  -4   5 -10    4.55    1.34
   4  -5  10    3.03    1.18
   5  -5  10    0.92    1.15
   9   4 -10    0.42    1.03
  -9  -4  10    0.37    1.37
   8   4 -10   66.34    3.35
  -8  -4  10   61.36    3.90
   7   4 -10   28.34    2.09
  -7  -4  10   25.90    2.43
   6   4 -10   55.01    2.86
  -6  -4  10   48.76    3.12
   5   4 -10   16.31    1.57
  -5  -4  10   13.32    1.77
   4   4 -10   25.92    1.89
  -4  -4  10   26.29    2.14
   3   4 -10    2.08    0.75
  -3  -4  10    4.95    1.13
   2   4 -10   45.15    2.40
  -2  -4  10   42.31    2.66
   1   4 -10  204.20    7.87
  -1  -4  10  205.94    8.17
   0   4 -10   31.24    1.96
   0  -4  10   31.02    2.26
  -1   4 -10  136.44    5.44
   1  -4  10  129.19    5.74
  -2   4 -10   38.99    2.26
   2  -4  10   38.27    2.33
  -3   4 -10   41.68    2.71
   3  -4  10   44.13    2.68
  -5   4 -10   35.06    2.68
  -6   4 -10   12.66    2.13
 -11  -3  10  149.59    7.73
   9   3 -10   -0.48    1.28
  -9  -3  10    0.53    1.48
   8   3 -10   16.40    1.73
  -8  -3  10   19.17    2.44
   7   3 -10  192.15    7.54
  -7  -3  10  193.80    8.09
   6   3 -10  380.85   13.81
   6   3 -10  374.80   13.95
  -6  -3  10  379.84   14.26
   5   3 -10  200.67    7.78
   5   3 -10  200.09    7.73
  -5  -3  10  200.22    8.13
   4   3 -10   57.43    2.95
   4   3 -10   60.50    2.94
  -4  -3  10   64.96    3.38
   3   3 -10    1.50    0.74
   3   3 -10    1.39    0.67
  -3  -3  10    1.63    0.91
   2   3 -10    5.27    0.89
   2   3 -10    3.70    0.88
  -2  -3  10    5.14    1.15
   1   3 -10  327.18   12.25
   1   3 -10  340.05   12.32
  -1  -3  10  341.22   12.57
   0   3 -10  330.37   12.32
   0   3 -10  335.48   12.33
   0  -3  10  341.64   12.56
  -1   3 -10   78.57    3.69
  -1   3 -10   76.24    3.57
   1  -3  10   81.03    3.86
  -2   3 -10   29.67    2.18
  -2   3 -10   34.80    2.14
   2  -3  10   33.84    2.34
  -3   3 -10    0.32    0.92
   3  -3  10    0.76    0.73
  -4   3 -10    5.13    1.30
   4  -3  10    5.12    1.34
  -5   3 -10   78.78    4.29
   5  -3  10   79.87    4.39
  -6   3 -10   25.17    2.74
  11   2 -10   99.31    5.48
  10   2 -10   16.27    2.29
 -10  -2  10   17.79    2.54
   9   2 -10    1.18    1.30
  -9  -2  10    1.53    1.54
   8   2 -10    5.86    1.46
   8   2 -10    4.10    1.09
  -8  -2  10    5.62    1.69
   7   2 -10   33.09    2.10
   7   2 -10   30.75    2.29
  -7  -2  10   28.54    2.62
   6   2 -10   23.96    1.89
   6   2 -10   20.01    1.90
  -6  -2  10   16.14    1.93
   5   2 -10  597.47   21.14
   5   2 -10  599.92   21.30
  -5  -2  10  586.45   21.52
   4   2 -10   87.62    3.92
   4   2 -10   90.16    4.02
  -4  -2  10   87.46    4.24
   3   2 -10   61.20    3.02
   3   2 -10   63.87    3.11
  -3  -2  10   65.33    3.37
   2   2 -10   23.25    1.71
   2   2 -10   22.42    1.66
  -2  -2  10   21.31    1.86
   1   2 -10   16.57    1.55
   1   2 -10   16.75    1.57
  -1  -2  10   16.20    1.64
   0   2 -10  130.86    5.33
   0   2 -10  122.98    5.39
   0  -2  10  131.13    5.47
  -1   2 -10  102.48    4.59
   1  -2  10  100.21    4.52
  -2   2 -10   56.01    3.15
   2  -2  10   54.15    2.76
  -3   2 -10    0.27    0.95
   3  -2  10   -0.39    0.68
   5  -2  10  102.10    5.21
  11   1 -10    5.99    1.90
  10   1 -10    0.82    1.48
 -10  -1  10   -0.07    1.53
   9   1 -10   48.18    3.44
  -9  -1  10   55.44    3.74
   8   1 -10   93.24    4.68
   8   1 -10   95.50    4.22
  -8  -1  10   93.53    4.87
   7   1 -10    1.84    0.91
   7   1 -10    1.71    1.10
  -7  -1  10    2.44    1.31
   6   1 -10  129.09    5.24
   6   1 -10  126.43    5.57
  -6  -1  10  124.26    5.71
   5   1 -10   50.05    2.89
   5   1 -10   51.03    2.69
  -5  -1  10   50.87    3.05
   4   1 -10    1.80    0.91
   4   1 -10    3.33    0.90
  -4  -1  10    2.77    1.04
   3   1 -10   19.09    1.60
   3   1 -10   19.41    1.83
  -3  -1  10   19.96    1.92
   2   1 -10   50.55    2.72
   2   1 -10   53.63    2.89
  -2  -1  10   54.78    2.98
   1   1 -10   49.89    2.66
   1   1 -10   48.79    2.80
  -1  -1  10   50.20    2.75
   0   1 -10    4.91    1.15
   0  -1  10    5.23    1.10
   0  -1  10    3.24    0.86
  -1   1 -10   28.20    2.20
   1  -1  10   24.80    1.83
  -2   1 -10   32.46    2.52
   2  -1  10   34.88    2.18
  -3   1 -10    3.52    1.32
   3  -1  10    4.09    1.01
  -4   1 -10   23.71    2.40
  10   0 -10    1.71    1.55
 -10   0  10    1.79    1.52
   9   0 -10   23.25    2.55
  -9   0  10   19.96    2.55
   8   0 -10   64.00    3.66
   8   0 -10   56.76    3.63
  -8   0  10   60.51    3.73
   7   0 -10  206.49    8.53
   7   0 -10  213.64    8.04
  -7   0  10  206.58    8.61
   6   0 -10  229.09    8.56
   6   0 -10  227.13    8.99
  -6   0  10  215.43    9.02
   5   0 -10   17.89    1.58
   5   0 -10   18.25    1.86
  -5   0  10   16.71    1.92
   4   0 -10    1.40    0.83
   4   0 -10    0.79    0.94
  -4   0  10    0.44    0.88
   3   0 -10    4.95    1.18
   3   0 -10    4.72    1.02
  -3   0  10    6.07    1.19
   2   0 -10  123.90    5.50
  -2   0  10  127.61    5.39
   1   0 -10  194.98    7.88
  -1   0  10  195.10    7.52
  -1   0  10  193.24    7.65
   0   0 -10  254.19   10.04
   0   0  10  259.05    9.68
  -1   0 -10    7.99    1.52
   1   0  10    7.05    1.16
  -2   0 -10    1.05    1.20
   2   0  10    1.42    0.92
  -3   0 -10    0.06    1.09
   3   0  10    1.01    0.92
  -4   0 -10   36.67    3.09
   4   0  10   41.43    3.95
  10  -1 -10    1.73    1.53
 -10   1  10   -1.13    1.39
   9  -1 -10    1.39    1.40
  -9   1  10    3.65    1.52
   8  -1 -10    1.26    1.26
  -8   1  10    1.48    1.38
   7  -1 -10  143.31    5.75
   7  -1 -10  141.30    6.35
  -7   1  10  136.05    6.28
   6  -1 -10  191.97    7.56
   6  -1 -10  191.72    8.05
  -6   1  10  199.76    8.08
   5  -1 -10  111.21    4.90
   5  -1 -10  113.32    5.34
  -5   1  10  125.72    5.40
   4  -1 -10    0.30    0.93
  -4   1  10    0.86    0.97
   3  -1 -10    0.72    1.04
  -3   1  10    1.04    0.74
  -3   1  10   -0.17    0.81
   2  -1 -10   41.57    2.80
  -2   1  10   40.16    2.51
  -2   1  10   43.94    2.40
   1  -1 -10   55.46    3.25
  -1   1  10   51.72    2.78
   0  -1 -10   51.37    3.25
   0   1  10   54.24    2.84
  -1  -1 -10   66.28    3.83
   1   1  10   65.75    3.30
  -2  -1 -10   14.00    1.91
   2   1  10   11.72    1.46
  -3  -1 -10    2.29    1.39
   3   1  10    0.40    0.95
   4   1  10    9.80    1.50
   9  -2 -10   56.02    3.82
  -9   2  10   60.55    3.80
   8  -2 -10   41.59    3.15
  -8   2  10   40.45    3.16
   7  -2 -10    0.41    1.18
  -7   2  10    2.80    0.86
  -7   2  10   -0.57    1.14
   6  -2 -10   62.69    3.65
  -6   2  10   59.18    2.99
  -6   2  10   59.96    3.55
   5  -2 -10    0.71    1.16
  -5   2  10    0.41    0.98
  -5   2  10    0.92    0.76
   4  -2 -10   39.49    2.83
  -4   2  10   38.19    2.34
  -4   2  10   40.77    2.72
   3  -2 -10   27.71    2.49
  -3   2  10   21.24    1.77
  -3   2  10   22.54    2.12
   2  -2 -10   67.26    3.81
  -2   2  10   66.42    3.29
   1  -2 -10   16.67    2.00
  -1   2  10   13.01    1.48
   0  -2 -10    8.11    1.64
   0   2  10   11.59    1.45
  -1  -2 -10   34.76    2.90
   1   2  10   33.81    2.34
  -2  -2 -10    5.14    1.52
   2   2  10    4.40    1.15
   3   2  10   -0.47    1.03
   9  -3 -10   69.48    6.71
  -9   3  10   55.62    4.37
   8  -3 -10  128.56    6.14
  -8   3  10  117.64    5.86
   7  -3 -10   94.48    4.96
  -7   3  10   91.72    4.77
   6  -3 -10  111.99    5.50
  -6   3  10  110.59    4.72
  -6   3  10  110.06    5.29
   5  -3 -10   74.72    4.13
  -5   3  10   70.29    3.45
  -5   3  10   73.84    3.90
   4  -3 -10    7.31    1.68
  -4   3  10    9.93    1.28
   3  -3 -10   20.62    2.31
  -3   3  10   20.34    1.82
   2  -3 -10   87.73    4.61
  -2   3  10   86.88    4.07
   1  -3 -10  107.15    5.41
  -1   3  10  114.62    4.93
   0  -3 -10   20.79    2.47
   0   3  10   23.48    2.08
  -1  -3 -10    3.46    1.55
   1   3  10    0.97    1.02
  -8   4  10   50.92    3.54
   7  -4 -10  130.55    6.27
  -7   4  10  126.68    6.07
   6  -4 -10   42.43    3.29
  -6   4  10   42.56    3.03
  -6   4  10   38.71    2.44
   5  -4 -10    1.75    1.42
  -5   4  10   -1.10    0.79
   4  -4 -10    5.08    1.62
  -4   4  10    1.68    0.93
   3  -4 -10    2.84    1.48
  -3   4  10    0.62    0.98
   2  -4 -10   14.22    2.15
  -2   4  10   14.32    1.70
   1  -4 -10  141.96    6.59
  -1   4  10  136.34    5.95
  -7   5  10    3.39    1.46
  -6   5  10   31.12    2.26
  -5   5  10    0.49    0.97
  -4   5  10   21.44    1.96
  -3   5  10   50.26    3.01
  -5 -10  11   35.74    3.03
  -4 -10  11   23.91    3.06
  -4 -10  11   23.78    2.66
  -3 -10  11    1.26    1.37
  -3 -10  11    1.22    1.22
   2  10 -11    1.90    1.28
  -2 -10  11    1.65    1.26
  -2 -10  11    2.49    1.53
   1  10 -11   57.93    3.35
  -1 -10  11   53.03    3.44
  -1 -10  11   55.68    3.95
   0  10 -11    0.12    1.09
   0 -10  11    0.26    1.26
   1 -10  11   28.67    2.67
  -6  -9  11  138.13    6.42
   5   9 -11   19.16    2.86
  -5  -9  11    9.45    1.85
   4   9 -11   12.28    1.80
  -4  -9  11   10.88    1.90
   3   9 -11    7.27    1.48
  -3  -9  11    6.71    1.92
  -3  -9  11    8.58    1.74
   2   9 -11   10.41    1.63
  -2  -9  11   19.54    2.36
  -2  -9  11   13.93    1.82
   1   9 -11  211.48    8.48
  -1  -9  11  210.67    8.75
  -1  -9  11  217.52    9.06
   0   9 -11    8.64    1.91
   0   9 -11    9.71    1.49
   0  -9  11   12.08    1.79
  -1   9 -11   19.83    2.55
   1  -9  11   12.95    1.87
   2  -9  11    8.31    1.69
   3  -9  11   11.27    1.83
  -7  -8  11  123.75    5.97
   6   8 -11  214.66    8.58
  -6  -8  11  202.10    8.71
   5   8 -11   99.28    4.74
  -5  -8  11   93.69    4.93
   4   8 -11    7.61    1.44
  -4  -8  11    5.91    1.47
   3   8 -11    3.28    1.21
  -3  -8  11    0.58    1.10
   2   8 -11    4.04    1.17
  -2  -8  11    2.28    1.32
   1   8 -11  205.55    8.16
  -1  -8  11  204.47    8.32
  -1  -8  11  207.38    8.68
   0   8 -11  131.87    5.69
   0  -8  11  133.99    5.88
  -1   8 -11   68.84    3.46
  -1   8 -11   66.01    4.13
   1  -8  11   71.70    3.80
  -2   8 -11    5.71    1.72
   2  -8  11    3.75    1.25
  -3   8 -11   -0.73    1.32
   3  -8  11    0.76    1.12
   4  -8  11   -1.20    1.15
   8   7 -11   28.69    2.70
  -8  -7  11   26.08    2.72
   7   7 -11    3.26    1.36
  -7  -7  11    0.98    1.30
   6   7 -11   24.89    2.26
  -6  -7  11   27.89    2.63
   5   7 -11  170.21    6.98
  -5  -7  11  164.70    7.24
   4   7 -11   54.67    3.15
  -4  -7  11   55.22    3.42
   3   7 -11    2.81    1.08
  -3  -7  11    0.49    1.01
   2   7 -11   87.75    4.21
  -2  -7  11   92.13    4.62
   1   7 -11    4.35    1.15
  -1  -7  11    2.99    1.27
   0   7 -11   78.80    3.85
   0  -7  11   83.60    4.41
   0  -7  11   85.76    5.15
  -1   7 -11  132.73    6.27
  -1   7 -11  137.83    5.69
   1  -7  11  138.04    5.90
  -2   7 -11   21.39    2.41
   2  -7  11   28.42    2.39
  -3   7 -11   -0.12    1.26
   3  -7  11    1.27    1.07
  -4   7 -11   11.33    1.98
   4  -7  11   11.03    1.79
   9   6 -11   21.43    2.33
  -9  -6  11   24.52    2.88
   8   6 -11   78.21    4.03
  -8  -6  11   71.88    4.31
   7   6 -11   65.27    3.54
  -7  -6  11   59.06    3.72
   6   6 -11  160.39    6.64
  -6  -6  11  157.47    7.03
   5   6 -11    4.53    1.18
  -5  -6  11    4.14    1.31
   4   6 -11   40.77    2.58
  -4  -6  11   42.18    2.93
   3   6 -11   32.68    2.27
  -3  -6  11   34.76    2.62
   2   6 -11  192.39    7.65
  -2  -6  11  196.72    8.08
   1   6 -11   88.01    4.06
  -1  -6  11   90.48    4.52
   0   6 -11   13.01    1.53
   0  -6  11   14.11    1.91
  -1   6 -11   21.92    1.85
  -2   6 -11   11.65    1.83
   2  -6  11   10.84    1.88
  -3   6 -11   -0.42    1.16
   3  -6  11    0.97    1.06
  -4   6 -11   55.10    3.65
   4  -6  11   56.90    3.46
   5  -6  11   28.28    3.01
 -10  -5  11    5.26    2.00
   9   5 -11    3.04    1.27
  -9  -5  11    3.72    1.86
   8   5 -11  130.07    5.79
  -8  -5  11  138.14    6.37
   7   5 -11  556.73   19.91
  -7  -5  11  543.87   20.32
   6   5 -11  253.40    9.82
  -6  -5  11  257.19   10.25
   5   5 -11    1.11    0.97
  -5  -5  11    3.20    1.22
   4   5 -11    2.23    0.97
  -4  -5  11    3.58    1.24
   3   5 -11    5.47    1.09
  -3  -5  11    6.33    1.34
   2   5 -11   38.52    2.39
  -2  -5  11   40.85    2.73
   1   5 -11  319.82   11.75
  -1  -5  11  311.04   12.10
   0   5 -11  113.38    4.87
   0  -5  11  113.58    5.28
  -1   5 -11   17.32    1.63
   1  -5  11   17.71    2.04
  -2   5 -11    5.97    1.07
   2  -5  11    5.10    1.38
   5  -5  11   39.50    3.84
 -10  -4  11    2.27    1.76
   9   4 -11   15.16    1.77
  -9  -4  11   10.05    2.17
   8   4 -11    2.31    1.14
  -8  -4  11    4.74    1.60
   7   4 -11   32.53    2.45
  -7  -4  11   35.35    2.83
   6   4 -11   57.28    3.08
  -6  -4  11   54.93    3.40
   5   4 -11   31.78    2.12
  -5  -4  11   28.21    2.46
   4   4 -11    0.38    0.77
  -4  -4  11    0.36    0.93
   3   4 -11   10.80    1.37
  -3  -4  11   10.42    1.59
   2   4 -11    8.29    1.22
  -2  -4  11    7.45    1.38
   1   4 -11   89.39    4.06
  -1  -4  11   89.73    4.36
   0   4 -11  108.15    4.69
   0  -4  11  109.83    5.04
  -1   4 -11  118.90    4.99
   1  -4  11  115.05    5.29
  -2   4 -11   -0.98    0.73
   2  -4  11   -0.07    1.02
 -10  -3  11   45.59    4.05
   9   3 -11   75.97    3.76
  -9  -3  11   76.05    4.56
   8   3 -11  188.57    7.46
  -8  -3  11  184.90    8.11
   7   3 -11   37.98    2.43
  -7  -3  11   36.58    2.97
   6   3 -11    7.03    1.23
  -6  -3  11    7.65    1.56
   5   3 -11    3.22    0.94
  -5  -3  11    4.12    1.28
   4   3 -11    0.59    0.86
  -4  -3  11   -0.22    0.94
   3   3 -11   31.58    2.07
  -3  -3  11   30.60    2.41
   2   3 -11  131.37    5.25
   2   3 -11  121.44    5.19
  -2  -3  11  118.47    5.44
   1   3 -11   61.80    3.17
   1   3 -11   63.37    3.17
  -1  -3  11   67.63    3.53
   0   3 -11   11.79    1.45
   0   3 -11   12.70    1.46
   0  -3  11   11.05    1.55
  -1   3 -11   88.87    4.22
  -1   3 -11   85.69    4.09
   1  -3  11   93.25    4.33
  -2   3 -11    1.35    1.04
   2  -3  11    0.15    0.75
  -3   3 -11    6.54    1.40
   4  -3  11   74.12    4.07
   5  -3  11    3.18    1.50
  10   2 -11    6.52    1.94
 -10  -2  11    6.66    2.06
   9   2 -11   45.50    3.18
  -9  -2  11   40.08    3.50
   8   2 -11  280.76   10.79
   8   2 -11  272.77   10.34
  -8  -2  11  264.49   11.00
   7   2 -11  151.65    6.56
   7   2 -11  149.40    6.22
  -7  -2  11  154.43    6.80
   6   2 -11   36.44    2.41
   6   2 -11   32.18    2.23
  -6  -2  11   31.31    2.66
   5   2 -11    6.19    1.14
   5   2 -11    7.84    1.29
  -5  -2  11    7.35    1.47
   4   2 -11   10.23    1.42
   4   2 -11    8.35    1.25
  -4  -2  11    7.27    1.39
   3   2 -11   30.53    2.14
   3   2 -11   33.40    2.07
  -3  -2  11   31.29    2.39
   2   2 -11  271.89    9.92
   2   2 -11  242.96    9.90
  -2  -2  11  269.59   10.18
   1   2 -11  234.23    9.35
   1   2 -11  254.32    9.34
  -1  -2  11  239.76    9.45
   0   2 -11   47.55    2.82
   0   2 -11   45.94    2.65
   0  -2  11   45.93    2.75
  -1   2 -11    0.53    0.94
   1  -2  11   -0.08    0.71
  -2   2 -11    1.66    1.13
   2  -2  11    0.12    0.81
  -3   2 -11   13.30    1.85
   3  -2  11   13.96    1.52
  10   1 -11   17.65    2.44
   9   1 -11    5.07    1.56
  -9  -1  11    4.08    1.61
   8   1 -11   79.85    4.24
   8   1 -11   78.12    3.74
  -8  -1  11   79.62    4.45
   7   1 -11  158.01    6.28
   7   1 -11  151.76    6.70
  -7  -1  11  149.59    6.81
   6   1 -11   28.98    2.30
   6   1 -11   28.14    2.05
  -6  -1  11   30.77    2.55
   5   1 -11    0.47    0.90
   5   1 -11    1.08    0.86
  -5  -1  11    0.30    0.98
   4   1 -11    6.67    1.18
   4   1 -11    5.65    1.25
  -4  -1  11    4.89    1.25
   3   1 -11    0.60    0.79
   3   1 -11    0.95    0.95
  -3  -1  11    2.39    1.08
   2   1 -11   48.98    2.96
   2   1 -11   49.03    2.76
  -2  -1  11   49.73    2.97
   1   1 -11  175.31    7.37
  -1  -1  11  184.45    7.35
   0   1 -11   79.63    4.09
   0  -1  11   81.84    3.77
  -1   1 -11   31.71    2.52
   1  -1  11   30.92    2.17
  -2   1 -11    2.42    1.26
   2  -1  11    4.50    1.09
  -3   1 -11    1.06    1.20
   3  -1  11    0.07    0.88
  10   0 -11   45.86    3.48
   9   0 -11   75.55    4.34
  -9   0  11   73.40    4.45
   8   0 -11  114.36    5.49
   8   0 -11  109.01    4.82
  -8   0  11  109.71    5.52
   7   0 -11    1.10    0.90
   7   0 -11    0.98    1.22
  -7   0  11   -1.20    1.07
   6   0 -11   59.17    3.05
   6   0 -11   57.03    3.41
  -6   0  11   58.15    3.58
   5   0 -11   -1.08    0.75
   5   0 -11    0.21    1.05
  -5   0  11    0.52    1.10
   4   0 -11   46.52    3.00
   4   0 -11   48.98    2.79
  -4   0  11   53.42    3.07
   3   0 -11  120.23    5.42
  -3   0  11  117.25    5.31
   2   0 -11   40.43    2.83
  -2   0  11   45.90    2.75
  -2   0  11   39.14    2.39
   1   0 -11   36.23    2.78
  -1   0  11   39.73    2.39
   0   0 -11   17.48    2.07
   0   0  11   18.38    1.72
  -1   0 -11    0.93    1.16
   1   0  11    1.65    0.96
  -2   0 -11    0.60    1.21
   2   0  11    1.75    1.04
  -3   0 -11   33.05    3.27
   3   0  11   37.49    2.44
   9  -1 -11  191.02    8.28
  -9   1  11  184.55    8.25
   8  -1 -11  178.04    7.72
  -8   1  11  168.47    7.63
   7  -1 -11   98.18    5.01
   7  -1 -11   98.93    4.40
  -7   1  11   95.79    4.99
   6  -1 -11   -0.67    1.11
  -6   1  11   -0.50    1.12
   5  -1 -11   32.18    2.67
  -5   1  11   37.69    2.68
   4  -1 -11   19.50    2.14
  -4   1  11   26.36    1.87
  -4   1  11   21.59    2.21
   3  -1 -11  171.72    7.42
  -3   1  11  179.68    7.29
  -3   1  11  172.77    6.95
   2  -1 -11  224.56    9.01
  -2   1  11  214.43    8.50
   1  -1 -11    8.25    1.61
  -1   1  11   10.87    1.40
   0  -1 -11    1.13    1.22
   0   1  11    3.56    1.08
  -1  -1 -11    1.46    1.31
   1   1  11   -0.83    0.89
  -2  -1 -11    2.14    1.55
   2   1  11    6.94    1.33
   8  -2 -11  102.24    5.26
  -8   2  11   95.07    5.09
   7  -2 -11  112.73    5.54
  -7   2  11  106.16    5.40
  -7   2  11  110.42    4.71
   6  -2 -11   37.37    3.04
  -6   2  11   41.15    2.97
  -6   2  11   40.40    2.39
   5  -2 -11   14.75    2.03
  -5   2  11   13.42    1.85
  -5   2  11   12.02    1.43
   4  -2 -11   19.52    2.28
  -4   2  11   18.38    1.74
  -4   2  11   19.56    2.12
   3  -2 -11   36.16    2.89
  -3   2  11   34.37    2.32
   2  -2 -11   95.86    4.88
  -2   2  11   91.04    4.29
   1  -2 -11  106.13    5.24
  -1   2  11   99.01    4.62
   0  -2 -11   35.46    3.11
   0   2  11   33.80    2.39
   1   2  11    3.84    1.30
  -8   3  11    0.48    1.31
   7  -3 -11   25.55    2.76
  -7   3  11   20.55    2.43
  -7   3  11   27.32    2.14
   6  -3 -11    2.97    1.53
  -6   3  11    2.88    1.03
  -6   3  11    3.08    1.36
   5  -3 -11    1.37    1.35
  -5   3  11    1.01    1.41
  -5   3  11    1.92    0.92
   4  -3 -11   43.06    3.26
  -4   3  11   38.55    2.51
   3  -3 -11    4.98    1.61
  -3   3  11    3.49    1.14
   2  -3 -11    1.13    1.36
  -2   3  11    1.38    1.00
   1  -3 -11   51.73    3.60
  -1   3  11   49.10    2.99
  -7   4  11    1.27    1.28
  -6   4  11    2.86    1.07
  -5   4  11    8.96    1.38
  -4   4  11   75.76    3.79
   1  10 -12  118.80    5.53
   0  10 -12   48.78    3.13
   0 -10  12   51.24    3.54
  -5  -9  12   46.13    3.44
  -4  -9  12    2.17    1.44
   3   9 -12    9.42    1.62
  -3  -9  12    9.65    1.93
   2   9 -12   47.89    3.09
  -2  -9  12   50.66    3.58
   1   9 -12   30.61    2.57
  -1  -9  12   30.72    3.07
   0   9 -12   63.88    3.48
   2  -9  12    1.59    1.30
  -7  -8  12   30.60    3.26
  -6  -8  12   -0.59    1.19
   5   8 -12    3.02    1.34
  -5  -8  12    1.91    1.40
   4   8 -12    0.65    1.13
  -4  -8  12    1.35    1.26
   3   8 -12   42.06    2.73
  -3  -8  12   33.49    2.88
   2   8 -12  107.56    5.04
  -2  -8  12  115.63    5.60
   1   8 -12   82.35    3.98
  -1  -8  12   74.74    4.43
   0   8 -12   12.96    1.71
   0  -8  12   13.30    2.22
  -2   8 -12   -0.36    2.28
  -8  -7  12  107.19    5.99
   7   7 -12  104.36    5.05
  -7  -7  12  103.43    5.35
   6   7 -12   37.58    2.76
  -6  -7  12   35.92    2.96
   5   7 -12   10.30    1.53
  -5  -7  12   11.79    1.97
   4   7 -12    1.02    1.06
  -4  -7  12    0.37    1.20
   3   7 -12    4.96    1.29
  -3  -7  12    4.68    1.49
   2   7 -12  131.55    5.70
  -2  -7  12  133.78    6.17
   1   7 -12  121.87    5.41
  -1  -7  12  128.89    5.99
   0   7 -12   68.33    3.44
   0  -7  12   63.63    3.96
  -1   7 -12    1.47    0.95
   1  -7  12    3.48    1.49
  -3   7 -12    3.25    1.55
   8   6 -12   -0.25    1.10
  -8  -6  12   -0.04    1.27
   7   6 -12   31.69    2.62
  -7  -6  12   33.73    3.07
   6   6 -12  107.22    4.95
  -6  -6  12  105.68    5.33
   5   6 -12   12.97    1.71
  -5  -6  12    8.69    1.67
   4   6 -12   19.20    1.86
  -4  -6  12   15.34    2.02
   3   6 -12   47.06    2.80
  -3  -6  12   46.71    3.16
   2   6 -12   11.79    1.58
  -2  -6  12   14.75    1.97
   1   6 -12   68.85    3.48
  -1  -6  12   66.39    3.89
   0   6 -12   88.34    4.13
   0  -6  12   88.06    4.62
  -1   6 -12    8.29    1.29
   1  -6  12    7.31    1.65
   2  -6  12    2.81    1.43
   9   5 -12  108.80    4.76
  -9  -5  12   79.12    5.77
   8   5 -12  156.60    6.64
  -8  -5  12  155.68    7.20
   7   5 -12   -1.15    1.02
  -7  -5  12    1.03    1.36
   6   5 -12   65.56    3.48
  -6  -5  12   64.54    3.90
   5   5 -12    1.05    0.99
  -5  -5  12    1.93    1.21
   4   5 -12   75.67    3.75
  -4  -5  12   76.51    4.13
   3   5 -12  144.06    5.92
  -3  -5  12  137.71    6.30
   2   5 -12   45.56    2.73
  -2  -5  12   45.65    3.05
   1   5 -12    8.52    1.37
  -1  -5  12    4.89    1.34
   0   5 -12   21.24    1.92
   0  -5  12   20.64    2.28
  -1   5 -12   38.22    2.42
   1  -5  12   39.79    2.98
  -2   5 -12   -1.06    1.05
   2  -5  12    0.01    1.18
   9   4 -12   98.64    4.63
  -9  -4  12   95.17    5.36
   8   4 -12  140.59    5.88
  -8  -4  12  131.53    6.46
   7   4 -12  111.83    5.10
  -7  -4  12  118.96    5.70
   6   4 -12    0.64    0.94
  -6  -4  12    0.96    1.27
   5   4 -12    3.52    1.07
  -5  -4  12    4.94    1.40
   4   4 -12   35.69    2.37
  -4  -4  12   37.23    2.81
   3   4 -12  136.54    5.58
  -3  -4  12  123.27    5.82
   2   4 -12  145.06    6.08
  -2  -4  12  146.96    6.43
   1   4 -12   82.82    3.96
  -1  -4  12   84.93    4.29
   0   4 -12   20.92    1.91
   0  -4  12   19.16    2.05
  -1   4 -12    4.50    1.16
   1  -4  12    5.82    1.37
   9   3 -12    5.21    1.26
  -9  -3  12    7.92    2.08
   8   3 -12   58.59    3.22
  -8  -3  12   59.11    3.97
   7   3 -12  238.06    9.22
  -7  -3  12  237.14    9.84
   6   3 -12    0.17    0.95
  -6  -3  12    1.40    1.24
   5   3 -12    4.92    1.15
  -5  -3  12    6.45    1.47
   4   3 -12    1.03    0.96
  -4  -3  12    0.73    1.10
   3   3 -12    7.01    1.26
  -3  -3  12    5.11    1.40
   2   3 -12   85.29    4.05
  -2  -3  12   85.40    4.31
   1   3 -12  120.83    5.24
  -1  -3  12  119.20    5.48
   0   3 -12   72.17    3.57
   0  -3  12   64.24    3.66
   2  -3  12    3.06    1.06
  -9  -2  12  135.64    6.60
   8   2 -12    7.25    1.32
   8   2 -12    6.72    2.50
  -8  -2  12    7.76    1.85
   7   2 -12   91.71    4.27
   7   2 -12   92.19    4.60
  -7  -2  12   88.50    4.79
   6   2 -12    0.01    0.93
   6   2 -12   -0.49    0.83
  -6  -2  12   -0.47    1.09
   5   2 -12   29.74    2.22
   5   2 -12   35.66    2.49
  -5  -2  12   32.52    2.66
   4   2 -12  123.27    5.44
   4   2 -12  119.50    5.29
  -4  -2  12  125.51    5.68
   3   2 -12   31.07    2.38
   3   2 -12   32.19    2.25
  -3  -2  12   31.98    2.54
   2   2 -12   29.10    2.31
   2   2 -12   30.68    2.25
  -2  -2  12   29.75    2.49
   1   2 -12   20.57    1.85
   1   2 -12   21.57    2.04
  -1  -2  12   19.87    2.07
   0   2 -12    4.29    1.25
  -1   2 -12    4.62    1.34
   1  -2  12    7.48    1.26
  -2   2 -12   34.10    2.72
   2  -2  12   34.55    2.36
  -3   2 -12   11.28    1.90
  10   1 -12   83.36    4.75
   9   1 -12  174.66    7.29
  -9  -1  12  138.77    7.97
   8   1 -12   61.96    3.78
   8   1 -12   57.80    3.24
  -8  -1  12   60.34    3.90
   7   1 -12   18.94    2.19
   7   1 -12   13.80    1.64
  -7  -1  12   19.21    2.31
   6   1 -12    0.35    0.90
   6   1 -12   -1.39    1.06
  -6  -1  12    0.25    1.19
   5   1 -12    1.91    0.97
   5   1 -12    3.55    1.22
  -5  -1  12    1.12    1.23
   4   1 -12  176.33    7.29
   4   1 -12  186.43    7.59
  -4  -1  12  178.90    7.63
   3   1 -12  192.18    7.73
   3   1 -12  187.82    7.92
  -3  -1  12  197.10    8.00
   2   1 -12  174.88    7.41
   2   1 -12  172.03    7.17
  -2  -1  12  182.26    7.38
   1   1 -12    2.63    1.21
  -1  -1  12    1.14    0.89
   0   1 -12    1.28    1.20
   0  -1  12    2.54    1.03
  -1   1 -12    7.10    1.55
   1  -1  12    2.12    0.98
  -2   1 -12   52.31    3.50
   2  -1  12   51.58    2.99
   3  -1  12   62.42    3.40
   9   0 -12   20.21    2.54
   8   0 -12  109.55    5.50
   8   0 -12  109.23    4.90
  -8   0  12  107.41    5.57
   7   0 -12   39.14    3.05
   7   0 -12   45.92    2.74
  -7   0  12   40.00    3.24
   6   0 -12    3.31    1.06
   6   0 -12    1.33    1.23
  -6   0  12    4.35    1.49
   5   0 -12   24.64    2.06
   5   0 -12   23.89    2.35
  -5   0  12   27.09    2.60
   4   0 -12    0.90    1.18
   4   0 -12    0.09    0.95
  -4   0  12    0.82    1.15
   3   0 -12   63.60    3.75
  -3   0  12   68.94    3.34
  -3   0  12   61.86    3.59
   2   0 -12  150.54    6.72
  -2   0  12  153.38    6.29
   1   0 -12   35.42    2.84
  -1   0  12   39.63    2.51
   0   0 -12    2.24    1.40
   0   0  12    3.17    1.12
  -1   0 -12    0.79    1.28
   1   0  12    0.66    0.97
   8  -1 -12   10.21    1.98
  -8   1  12   11.99    2.12
   7  -1 -12   23.00    2.64
  -7   1  12   21.31    2.40
   6  -1 -12    0.18    1.26
  -6   1  12    0.69    0.89
  -6   1  12    0.14    1.19
   5  -1 -12   65.23    3.95
  -5   1  12   68.46    3.41
  -5   1  12   70.40    3.93
   4  -1 -12   75.06    4.32
  -4   1  12   79.22    3.84
  -4   1  12   81.88    4.29
   3  -1 -12    1.78    1.42
  -3   1  12    2.50    1.03
   2  -1 -12   20.66    2.32
  -2   1  12   18.51    1.79
   1  -1 -12   33.10    2.92
  -1   1  12   32.84    2.49
   0  -1 -12   12.17    2.08
   0   1  12   12.01    1.63
   7  -2 -12    4.09    1.64
  -7   2  12    2.10    1.02
  -7   2  12    3.81    1.48
   6  -2 -12    1.67    1.36
  -6   2  12    1.20    1.41
  -6   2  12    3.03    1.03
   5  -2 -12   22.65    2.57
  -5   2  12   25.12    2.50
  -5   2  12   23.88    2.02
   4  -2 -12  170.87    7.68
  -4   2  12  174.91    7.06
   3  -2 -12  116.56    5.79
  -3   2  12  115.53    5.17
   2  -2 -12   16.39    2.29
  -2   2  12   11.87    1.58
  -7   3  12    0.57    1.29
  -7   3  12    1.26    0.99
  -6   3  12    0.18    0.89
  -6   3  12   -0.74    1.30
  -5   3  12    7.56    1.37
   1   9 -13   29.95    2.54
   0   9 -13   39.54    2.84
   4   8 -13   12.61    2.25
  -4  -8  13   16.16    2.65
   3   8 -13    1.05    1.19
  -3  -8  13    1.03    1.35
   2   8 -13   17.15    1.97
  -2  -8  13   17.43    2.41
   1   8 -13   67.18    3.64
  -1  -8  13   68.18    5.95
   0   8 -13   18.14    2.00
  -6  -7  13   -0.36    1.35
   5   7 -13    7.48    1.51
  -5  -7  13    8.65    1.81
   4   7 -13   74.00    3.81
  -4  -7  13   65.99    4.14
   3   7 -13   54.97    3.25
  -3  -7  13   57.81    3.73
   2   7 -13    2.05    1.19
  -2  -7  13    4.62    1.49
   1   7 -13    6.50    1.36
  -1  -7  13    5.57    1.71
   0   7 -13    2.68    1.17
   0  -7  13    2.76    1.52
  -1   7 -13    6.22    1.68
   1  -7  13    8.39    1.89
   7   6 -13    7.37    1.62
  -7  -6  13    3.77    1.75
   6   6 -13    5.47    1.36
  -6  -6  13    6.41    1.75
   5   6 -13   -0.81    1.02
  -5  -6  13    0.76    1.32
   4   6 -13   81.99    4.24
  -4  -6  13   94.80    4.80
   3   6 -13  159.89    6.85
  -3  -6  13  171.67    7.42
   2   6 -13   89.91    4.36
  -2  -6  13   92.48    4.87
   1   6 -13   53.68    3.12
  -1  -6  13   55.28    3.54
   0   6 -13    0.23    1.01
   0  -6  13    1.41    1.34
  -1   6 -13   11.32    1.56
   1  -6  13   10.40    1.93
   2  -6  13   26.28    2.73
   8   5 -13   46.45    2.98
   7   5 -13   12.97    1.72
  -7  -5  13    9.33    1.95
   6   5 -13   13.15    1.73
  -6  -5  13   15.87    2.19
   5   5 -13    8.75    1.46
  -5  -5  13   15.01    2.16
   4   5 -13    2.44    1.07
  -4  -5  13    3.35    1.44
   3   5 -13   47.76    3.05
  -3  -5  13   53.17    3.44
   2   5 -13   77.40    3.81
  -2  -5  13   69.46    4.10
   1   5 -13   41.31    2.59
  -1  -5  13   36.00    2.86
   0   5 -13    0.68    0.94
   0  -5  13   -0.16    1.11
  -1   5 -13   -0.16    0.86
   1  -5  13   -0.24    1.10
   9   4 -13   12.78    1.74
   8   4 -13    2.11    1.13
   7   4 -13    9.92    1.55
  -7  -4  13   10.90    2.00
   6   4 -13    2.70    1.16
  -6  -4  13    4.91    1.55
   5   4 -13   82.10    4.28
  -5  -4  13   95.94    4.85
   4   4 -13   91.51    4.53
  -4  -4  13  101.10    5.01
   3   4 -13   70.21    3.61
  -3  -4  13   63.51    3.85
   2   4 -13   -0.26    0.92
  -2  -4  13    0.27    1.12
   1   4 -13   11.55    1.58
  -1  -4  13   15.84    2.05
   0   4 -13   27.98    2.24
   0  -4  13   22.42    2.32
  -1   4 -13   56.65    3.25
   9   3 -13  116.62    5.31
   8   3 -13   48.03    3.06
  -8  -3  13   50.21    4.15
   7   3 -13    1.25    1.12
  -7  -3  13   -0.24    1.30
   6   3 -13    2.41    1.09
  -6  -3  13    3.97    1.51
   5   3 -13    7.14    1.41
  -5  -3  13    7.77    1.77
   4   3 -13  370.03   13.91
  -4  -3  13  376.00   14.34
   3   3 -13  172.44    7.29
  -3  -3  13  184.82    7.70
   2   3 -13    7.24    1.36
  -2  -3  13    7.92    1.65
   1   3 -13    0.91    0.94
  -1  -3  13   -0.24    1.05
   0   3 -13    1.34    1.03
   1  -3  13   15.64    1.67
   2  -3  13   36.58    2.53
   9   2 -13   53.02    3.69
   8   2 -13   22.36    2.13
  -8  -2  13   26.89    3.52
   7   2 -13   -0.94    0.91
  -7  -2  13    0.75    1.26
   6   2 -13    7.43    1.36
  -6  -2  13    7.34    1.80
   5   2 -13   79.97    3.90
  -5  -2  13   72.05    4.23
   4   2 -13   55.01    3.27
   4   2 -13   62.12    3.91
  -4  -2  13   63.28    3.72
   3   2 -13   58.38    3.42
   3   2 -13   59.15    3.38
  -3  -2  13   64.46    3.68
   2   2 -13   37.00    2.67
   2   2 -13   35.47    2.58
  -2  -2  13   36.94    2.87
   1   2 -13    4.20    1.34
   0   2 -13    0.96    1.16
   0  -2  13    0.19    0.90
  -1   2 -13    1.26    1.33
   1  -2  13    2.29    1.07
  -2   2 -13    9.89    1.84
   2  -2  13    9.91    1.96
   9   1 -13    0.15    1.45
   8   1 -13    1.14    1.43
   8   1 -13    0.41    1.00
   7   1 -13    1.34    1.06
   7   1 -13    0.48    1.28
  -7  -1  13    1.13    1.48
   6   1 -13   13.49    1.64
   6   1 -13   13.14    1.93
  -6  -1  13   15.86    2.20
   5   1 -13  137.52    6.13
   5   1 -13  129.91    5.74
  -5  -1  13  126.81    6.11
   4   1 -13   40.52    2.80
   4   1 -13   40.03    2.93
  -4  -1  13   38.70    2.96
   3   1 -13    0.01    1.15
   3   1 -13   -2.24    0.88
  -3  -1  13    1.14    1.16
   2   1 -13   28.71    2.58
  -2  -1  13   21.88    1.97
   1   1 -13   -0.75    1.15
  -1  -1  13   -0.06    0.91
   0   1 -13   10.75    1.87
   0  -1  13   15.25    1.71
  -1   1 -13   73.90    4.26
   8   0 -13    2.88    1.21
   8   0 -13    1.94    1.46
   7   0 -13    1.81    1.34
   7   0 -13    0.83    1.08
  -7   0  13    2.58    1.53
   6   0 -13   26.40    2.63
   6   0 -13   26.34    2.27
  -6   0  13   21.65    2.46
   5   0 -13  102.14    5.34
  -5   0  13  108.28    5.33
   4   0 -13  153.59    6.83
  -4   0  13  148.87    6.26
  -4   0  13  147.47    6.72
   3   0 -13   63.04    3.90
  -3   0  13   58.89    3.26
   2   0 -13   10.71    1.91
  -2   0  13   12.25    1.62
   1   0 -13   11.79    1.94
  -1   0  13    9.53    1.86
   0   0 -13    3.91    1.86
   7  -1 -13    1.58    1.59
  -7   1  13    3.32    1.53
  -7   1  13    2.70    1.08
   6  -1 -13    1.42    1.44
  -6   1  13    1.16    1.33
  -6   1  13    1.16    0.97
   5  -1 -13   63.43    4.10
  -5   1  13   61.79    3.38
  -5   1  13   69.44    4.03
   4  -1 -13   32.25    3.06
  -4   1  13   39.68    2.58
   3  -1 -13   21.24    2.49
   2  -1 -13   15.34    2.30
  -6   2  13   31.43    2.99
   2   7 -14   11.11    1.79
   1   7 -14    4.96    1.37
   0   7 -14    4.05    1.31
   4   6 -14   22.85    2.17
  -4  -6  14   14.33    2.21
   3   6 -14   -1.31    1.09
  -3  -6  14    1.27    1.39
   2   6 -14    0.42    1.16
  -2  -6  14    0.67    1.36
   1   6 -14   -1.31    1.01
  -1  -6  14    0.31    1.30
   0   6 -14   41.93    2.79
   0  -6  14   41.39    3.33
  -1   6 -14   23.05    2.24
   6   5 -14   10.09    2.22
   5   5 -14   59.20    3.38
  -5  -5  14   55.57    3.85
   4   5 -14   66.03    3.70
  -4  -5  14   64.01    4.04
   3   5 -14   39.02    2.77
  -3  -5  14   37.55    3.10
   2   5 -14    2.79    1.18
  -2  -5  14    4.65    1.54
   1   5 -14    3.46    1.25
  -1  -5  14    3.66    1.46
   0   5 -14    8.95    1.46
   0  -5  14   11.46    1.93
  -1   5 -14   19.78    2.04
   6   4 -14   18.69    1.97
  -6  -4  14   12.95    2.11
   5   4 -14    6.44    1.44
  -5  -4  14    5.67    1.71
   4   4 -14   13.06    1.73
  -4  -4  14   16.09    2.30
   3   4 -14   53.43    3.24
  -3  -4  14   58.89    3.78
   2   4 -14   22.95    2.22
  -2  -4  14   23.62    2.49
   1   4 -14    7.96    1.42
  -1  -4  14    5.68    1.55
   0   4 -14   18.68    2.01
   7   3 -14   46.17    3.05
   6   3 -14   61.69    3.49
  -6  -3  14   63.72    4.06
   5   3 -14   66.91    3.59
  -5  -3  14   61.98    4.02
   4   3 -14    7.90    1.43
  -4  -3  14    8.97    1.82
   3   3 -14   24.33    2.22
  -3  -3  14   24.49    2.55
   2   3 -14    9.04    1.63
  -2  -3  14   13.56    2.01
   1   3 -14   17.90    2.06
   7   2 -14   33.76    2.65
   6   2 -14   61.06    3.49
  -6  -2  14   63.37    4.08
   5   2 -14   55.08    3.32
  -5  -2  14   58.15    3.78
   4   2 -14   39.30    2.83
  -4  -2  14   42.20    3.18
   3   2 -14   44.04    3.01
  -3  -2  14   49.24    3.40
   2   2 -14    4.25    1.56
   8   1 -14   -1.50    1.92
   7   1 -14   38.49    3.27
   6   1 -14    1.23    1.42
   6   1 -14    1.75    1.29
  -6  -1  14   -0.09    1.39
   5   1 -14   37.49    3.31
   5   1 -14   46.00    3.40
  -5  -1  14   43.85    3.29
   4   1 -14   27.52    2.72
  -4  -1  14   29.51    2.82
   3   1 -14   19.56    2.33
   2   1 -14    3.02    1.39
   1   1 -14    8.07    1.82
   6   0 -14   97.44    5.15
  -6   0  14   90.03    5.69
   5   0 -14   11.90    2.07
  -5   0  14   11.40    2.05
   4   0 -14   37.47    3.29
   3   0 -14    3.65    1.60
  -2  -4  15    0.14    1.42
  -3  -3  15   -0.27    1.28
  -4  -2  15   15.03    3.13
   0   0   0    0.00    0.00


 _exptl_absorpt_process_details
)
 SADABS 2016/2: Krause, L., Herbst-Irmer, R., Sheldrick G.M. & Stalke D.,
 J. Appl. Cryst. 48 (2015) 3-10
)
 _exptl_absorpt_correction_type   numerical
 _exptl_absorpt_correction_T_max  0.6277
 _exptl_absorpt_correction_T_min  0.5039
 _exptl_special_details
)
 The following wavelength and cell were deduced by SADABS from the
 direction cosines etc. They are given here for emergency use only:
 CELL 0.71084    9.969    9.912   12.611  110.387  109.146   94.362
)

_computing_structure_solution     'SHELXT 2014/5 (Sheldrick, 2014)'
;
_shelx_hkl_checksum   84547
