# Supplementary material for: Synthesis and anticancer activity of bis(2-arylimidazo[1,2-a]pyridin-3-yl) selenides and diselenides: the copper-catalyzed tandem C–H selenation of 2-arylimidazo[1,2-a]pyridine with selenium
Source: Beilstein J Org Chem. 2020 May 20;16:1075–83. doi: 10.3762/bjoc.16.94 (PMC7277930; doi:10.3762/bjoc.16.94)
Supplement: File 3 — Crystal data for 3a. [file Beilstein_J_Org_Chem-16-1075-s003.cif]

 
data_AG18-07-1
 
_audit_creation_method            'SHELXL-2018/3'
_shelx_SHELXL_version_number      '2018/3'
_chemical_name_systematic         ?
_chemical_name_common             ?
_chemical_melting_point           ?
_chemical_formula_moiety          ?
_chemical_formula_sum
 'C26 H18 N4 Se' 
_chemical_formula_weight          465.40

loop_
 _atom_type_symbol
 _atom_type_description
 _atom_type_scat_dispersion_real
 _atom_type_scat_dispersion_imag
 _atom_type_scat_source
 'C'  'C'   0.0181   0.0091
 'International Tables Vol C Tables 4.2.6.8 and 6.1.1.4'
 'H'  'H'   0.0000   0.0000
 'International Tables Vol C Tables 4.2.6.8 and 6.1.1.4'
 'N'  'N'   0.0311   0.0180
 'International Tables Vol C Tables 4.2.6.8 and 6.1.1.4'
 'Se'  'Se'  -0.7943   1.1372
 'International Tables Vol C Tables 4.2.6.8 and 6.1.1.4'
 
_space_group_crystal_system       monoclinic
_space_group_IT_number            14
_space_group_name_H-M_alt         'P 21/n'
_space_group_name_Hall            '-P 2yn'
 
_shelx_space_group_comment
;
The symmetry employed for this shelxl refinement is uniquely defined
by the following loop, which should always be used as a source of
symmetry information in preference to the above space-group names.
They are only intended as comments.
;
 
loop_
 _space_group_symop_operation_xyz
 'x, y, z'
 '-x+1/2, y+1/2, -z+1/2'
 '-x, -y, -z'
 'x-1/2, -y-1/2, z-1/2'
 
_cell_length_a                    12.1774(9)
_cell_length_b                    13.8146(11)
_cell_length_c                    12.5652(10)
_cell_angle_alpha                 90
_cell_angle_beta                  102.665(2)
_cell_angle_gamma                 90
_cell_volume                      2062.4(3)
_cell_formula_units_Z             4
_cell_measurement_temperature     100(2)
_cell_measurement_reflns_used      9742
_cell_measurement_theta_min        3.61
_cell_measurement_theta_max       78.44
 
_exptl_crystal_description        prismatic
_exptl_crystal_colour             colourless
_exptl_crystal_density_meas       ?
_exptl_crystal_density_method     ?
_exptl_crystal_density_diffrn     1.499          
_exptl_crystal_F_000              944
_exptl_transmission_factor_min    ?
_exptl_transmission_factor_max    ?
_exptl_crystal_size_max           0.100
_exptl_crystal_size_mid           0.100
_exptl_crystal_size_min           0.100
_exptl_absorpt_coefficient_mu     2.626
_shelx_estimated_absorpt_T_min    0.779
_shelx_estimated_absorpt_T_max    0.779
_exptl_absorpt_correction_type    empirical
_exptl_absorpt_correction_T_min   0.7646
_exptl_absorpt_correction_T_max   0.8274
_exptl_absorpt_process_details    'SADABS Sheldrick 1996'
_exptl_absorpt_special_details    ?
_diffrn_ambient_temperature       100(2)
_diffrn_radiation_wavelength      1.54178
_diffrn_radiation_type            CuK\a
_diffrn_source                    'rotating-anode X-ray tube'
_diffrn_measurement_device_type   'BrukerD8 goniometer'
_diffrn_measurement_method        'omega and phi scans'
_diffrn_detector_area_resol_mean  '10.24'
_diffrn_reflns_number             26883
_diffrn_reflns_av_unetI/netI      0.0141
_diffrn_reflns_av_R_equivalents   0.0252
_diffrn_reflns_limit_h_min        -15
_diffrn_reflns_limit_h_max        13
_diffrn_reflns_limit_k_min        -17
_diffrn_reflns_limit_k_max        17
_diffrn_reflns_limit_l_min        -15
_diffrn_reflns_limit_l_max        15
_diffrn_reflns_theta_min          4.580
_diffrn_reflns_theta_max          79.413
_diffrn_reflns_theta_full         67.679
_diffrn_measured_fraction_theta_max   0.959
_diffrn_measured_fraction_theta_full  0.994
_diffrn_reflns_Laue_measured_fraction_max    0.959
_diffrn_reflns_Laue_measured_fraction_full   0.994
_diffrn_reflns_point_group_measured_fraction_max   0.959
_diffrn_reflns_point_group_measured_fraction_full  0.994
_reflns_number_total              4299
_reflns_number_gt                 4094
_reflns_threshold_expression      'I > 2\s(I)'
_reflns_Friedel_coverage          0.000
_reflns_Friedel_fraction_max      .
_reflns_Friedel_fraction_full     .
 
_reflns_special_details
;
 Reflections were merged by SHELXL according to the crystal
 class for the calculation of statistics and refinement.
 
 _reflns_Friedel_fraction is defined as the number of unique
 Friedel pairs measured divided by the number that would be
 possible theoretically, ignoring centric projections and
 systematic absences.
;
 
_computing_data_collection        'APEX3 (Bruker AXS, 2015)'
_computing_cell_refinement        'SAINT (Bruker AXS, 2015)'
_computing_data_reduction         'SAINT (Bruker AXS, 2015)'
_computing_structure_solution     'SHELXT 2014/5 (Sheldrick, 2015)'
_computing_structure_refinement   'SHELXL-2018/3 (Sheldrick, 2018)'
_computing_molecular_graphics     'ORTEP-3 for Windows (Farrugia, 1997)'
_computing_publication_material   'SHELXLE (H\"ubschle et al., 2011)'
_refine_special_details           ?
_refine_ls_structure_factor_coef  Fsqd
_refine_ls_matrix_type            full
_refine_ls_weighting_scheme       calc
_refine_ls_weighting_details
'w=1/[\s^2^(Fo^2^)+(0.0310P)^2^+1.2793P] where P=(Fo^2^+2Fc^2^)/3'
_atom_sites_solution_primary      ?
_atom_sites_solution_secondary    ?
_atom_sites_solution_hydrogens    geom
_refine_ls_hydrogen_treatment     constr
_refine_ls_extinction_method      none
_refine_ls_extinction_coef        .
_refine_ls_number_reflns          4299
_refine_ls_number_parameters      280
_refine_ls_number_restraints      0
_refine_ls_R_factor_all           0.0237
_refine_ls_R_factor_gt            0.0226
_refine_ls_wR_factor_ref          0.0603
_refine_ls_wR_factor_gt           0.0594
_refine_ls_goodness_of_fit_ref    1.050
_refine_ls_restrained_S_all       1.050
_refine_ls_shift/su_max           0.001
_refine_ls_shift/su_mean          0.000
 
loop_
 _atom_site_label
 _atom_site_type_symbol
 _atom_site_fract_x
 _atom_site_fract_y
 _atom_site_fract_z
 _atom_site_U_iso_or_equiv
 _atom_site_adp_type
 _atom_site_occupancy
 _atom_site_site_symmetry_order  
 _atom_site_calc_flag
 _atom_site_refinement_flags_posn
 _atom_site_refinement_flags_adp
 _atom_site_refinement_flags_occupancy
 _atom_site_disorder_assembly
 _atom_site_disorder_group
C1 C 0.30909(11) 0.43755(10) 0.60143(10) 0.0147(2) Uani 1 1 d . . . . .
C2 C 0.42412(12) 0.58658(10) 0.66362(11) 0.0177(3) Uani 1 1 d . . . . .
H2 H 0.362306 0.626646 0.669455 0.021 Uiso 1 1 calc R U . . .
C3 C 0.53054(12) 0.62170(11) 0.68835(12) 0.0206(3) Uani 1 1 d . . . . .
H3 H 0.543888 0.686444 0.713330 0.025 Uiso 1 1 calc R U . . .
C4 C 0.62215(12) 0.56200(11) 0.67702(12) 0.0213(3) Uani 1 1 d . . . . .
H4 H 0.696392 0.587517 0.693601 0.026 Uiso 1 1 calc R U . . .
C5 C 0.60496(12) 0.46833(11) 0.64258(11) 0.0195(3) Uani 1 1 d . . . . .
H5 H 0.666610 0.429007 0.634494 0.023 Uiso 1 1 calc R U . . .
C6 C 0.49450(11) 0.43063(10) 0.61913(11) 0.0162(3) Uani 1 1 d . . . . .
C7 C 0.34334(11) 0.34620(10) 0.57666(10) 0.0159(3) Uani 1 1 d . . . . .
C8 C 0.27132(12) 0.26176(10) 0.53850(11) 0.0178(3) Uani 1 1 d . . . . .
C9 C 0.29065(13) 0.20892(10) 0.44942(12) 0.0215(3) Uani 1 1 d . . . . .
H9 H 0.353351 0.224173 0.418925 0.026 Uiso 1 1 calc R U . . .
C10 C 0.21863(14) 0.13437(11) 0.40545(13) 0.0275(3) Uani 1 1 d . . . . .
H10 H 0.231617 0.099320 0.344333 0.033 Uiso 1 1 calc R U . . .
C11 C 0.12749(14) 0.11068(11) 0.45042(14) 0.0292(3) Uani 1 1 d . . . . .
H11 H 0.077631 0.060237 0.419380 0.035 Uiso 1 1 calc R U . . .
C12 C 0.10954(13) 0.16080(11) 0.54065(13) 0.0260(3) Uani 1 1 d . . . . .
H12 H 0.048256 0.143690 0.572390 0.031 Uiso 1 1 calc R U . . .
C13 C 0.18101(13) 0.23613(10) 0.58491(12) 0.0212(3) Uani 1 1 d . . . . .
H13 H 0.168415 0.270228 0.646799 0.025 Uiso 1 1 calc R U . . .
C14 C 0.13442(11) 0.54627(10) 0.45733(11) 0.0147(2) Uani 1 1 d . . . . .
C15 C 0.07787(12) 0.39217(10) 0.35220(12) 0.0187(3) Uani 1 1 d . . . . .
H15 H 0.092588 0.350603 0.413922 0.022 Uiso 1 1 calc R U . . .
C16 C 0.03883(12) 0.35573(11) 0.25058(12) 0.0225(3) Uani 1 1 d . . . . .
H16 H 0.027048 0.288022 0.240985 0.027 Uiso 1 1 calc R U . . .
C17 C 0.01554(14) 0.41799(12) 0.15871(13) 0.0269(3) Uani 1 1 d . . . . .
H17 H -0.013702 0.391902 0.088239 0.032 Uiso 1 1 calc R U . . .
C18 C 0.03483(14) 0.51530(12) 0.17073(13) 0.0247(3) Uani 1 1 d . . . . .
H18 H 0.019526 0.556863 0.109010 0.030 Uiso 1 1 calc R U . . .
C19 C 0.07780(11) 0.55332(10) 0.27607(11) 0.0177(3) Uani 1 1 d . . . . .
C20 C 0.13890(11) 0.63998(10) 0.41917(11) 0.0151(3) Uani 1 1 d . . . . .
C21 C 0.17651(11) 0.72891(10) 0.48130(11) 0.0162(3) Uani 1 1 d . . . . .
C22 C 0.23456(13) 0.79898(11) 0.43578(12) 0.0232(3) Uani 1 1 d . . . . .
H22 H 0.252069 0.787849 0.366751 0.028 Uiso 1 1 calc R U . . .
C23 C 0.26695(15) 0.88510(11) 0.49096(14) 0.0301(4) Uani 1 1 d . . . . .
H23 H 0.307121 0.932268 0.459690 0.036 Uiso 1 1 calc R U . . .
C24 C 0.24110(14) 0.90266(11) 0.59122(14) 0.0289(3) Uani 1 1 d . . . . .
H24 H 0.262277 0.962107 0.628032 0.035 Uiso 1 1 calc R U . . .
C25 C 0.18426(14) 0.83316(11) 0.63747(12) 0.0247(3) Uani 1 1 d . . . . .
H25 H 0.166879 0.844697 0.706470 0.030 Uiso 1 1 calc R U . . .
C26 C 0.15249(12) 0.74635(11) 0.58309(12) 0.0204(3) Uani 1 1 d . . . . .
H26 H 0.114162 0.698653 0.615597 0.024 Uiso 1 1 calc R U . . .
N1 N 0.40694(10) 0.49183(8) 0.62988(9) 0.0143(2) Uani 1 1 d . . . . .
N2 N 0.45696(10) 0.34210(8) 0.58717(9) 0.0176(2) Uani 1 1 d . . . . .
N3 N 0.09576(10) 0.49021(8) 0.36431(10) 0.0149(2) Uani 1 1 d . . . . .
N4 N 0.10436(10) 0.64414(9) 0.30779(9) 0.0184(2) Uani 1 1 d . . . . .
Se1 Se 0.16595(2) 0.49076(2) 0.59896(2) 0.01472(6) Uani 1 1 d . . . . .
 
loop_
 _atom_site_aniso_label
 _atom_site_aniso_U_11
 _atom_site_aniso_U_22
 _atom_site_aniso_U_33
 _atom_site_aniso_U_23
 _atom_site_aniso_U_13
 _atom_site_aniso_U_12
C1 0.0139(6) 0.0163(6) 0.0133(6) 0.0023(5) 0.0020(5) 0.0014(5)
C2 0.0195(7) 0.0174(6) 0.0163(6) 0.0006(5) 0.0041(5) 0.0017(5)
C3 0.0209(7) 0.0208(7) 0.0196(7) -0.0006(5) 0.0033(5) -0.0023(5)
C4 0.0160(7) 0.0277(7) 0.0196(7) 0.0013(6) 0.0025(5) -0.0034(6)
C5 0.0137(6) 0.0270(7) 0.0179(7) 0.0031(6) 0.0038(5) 0.0037(6)
C6 0.0168(6) 0.0195(6) 0.0123(6) 0.0026(5) 0.0028(5) 0.0040(5)
C7 0.0179(6) 0.0171(6) 0.0123(6) 0.0027(5) 0.0025(5) 0.0024(5)
C8 0.0191(7) 0.0147(6) 0.0178(6) 0.0029(5) 0.0001(5) 0.0037(5)
C9 0.0228(7) 0.0186(7) 0.0219(7) 0.0006(5) 0.0024(6) 0.0041(6)
C10 0.0320(8) 0.0214(7) 0.0266(8) -0.0057(6) 0.0007(6) 0.0028(6)
C11 0.0282(8) 0.0199(7) 0.0348(9) -0.0025(6) -0.0032(7) -0.0029(6)
C12 0.0245(8) 0.0203(7) 0.0315(8) 0.0055(6) 0.0024(6) -0.0018(6)
C13 0.0243(7) 0.0175(7) 0.0210(7) 0.0034(5) 0.0033(6) 0.0013(5)
C14 0.0118(6) 0.0177(6) 0.0144(6) -0.0009(5) 0.0025(5) 0.0007(5)
C15 0.0154(6) 0.0181(7) 0.0222(7) -0.0007(5) 0.0032(5) -0.0003(5)
C16 0.0213(7) 0.0215(7) 0.0249(7) -0.0057(6) 0.0058(6) -0.0046(6)
C17 0.0286(8) 0.0338(8) 0.0181(7) -0.0072(6) 0.0046(6) -0.0093(7)
C18 0.0274(8) 0.0302(8) 0.0157(7) 0.0010(6) 0.0028(6) -0.0049(6)
C19 0.0161(6) 0.0206(7) 0.0166(6) 0.0009(5) 0.0043(5) 0.0003(5)
C20 0.0126(6) 0.0186(6) 0.0145(6) 0.0019(5) 0.0041(5) 0.0024(5)
C21 0.0144(6) 0.0157(6) 0.0176(6) 0.0006(5) 0.0014(5) 0.0035(5)
C22 0.0301(8) 0.0190(7) 0.0216(7) 0.0019(6) 0.0083(6) -0.0004(6)
C23 0.0389(9) 0.0193(7) 0.0337(9) 0.0012(6) 0.0114(7) -0.0067(7)
C24 0.0349(9) 0.0182(7) 0.0310(8) -0.0051(6) 0.0017(7) -0.0014(6)
C25 0.0314(8) 0.0236(7) 0.0180(7) -0.0036(6) 0.0027(6) 0.0033(6)
C26 0.0225(7) 0.0202(7) 0.0188(7) 0.0000(5) 0.0055(5) 0.0003(5)
N1 0.0127(6) 0.0171(5) 0.0126(5) 0.0019(4) 0.0020(4) 0.0021(4)
N2 0.0168(6) 0.0189(6) 0.0164(5) 0.0018(4) 0.0022(4) 0.0039(4)
N3 0.0125(6) 0.0177(6) 0.0144(6) -0.0007(4) 0.0027(4) 0.0004(4)
N4 0.0197(6) 0.0195(6) 0.0156(6) 0.0008(4) 0.0029(4) 0.0000(5)
Se1 0.01298(9) 0.01784(9) 0.01378(9) 0.00259(5) 0.00390(6) 0.00213(5)
 
_geom_special_details
;
 All esds (except the esd in the dihedral angle between two l.s. planes)
 are estimated using the full covariance matrix.  The cell esds are taken
 into account individually in the estimation of esds in distances, angles
 and torsion angles; correlations between esds in cell parameters are only
 used when they are defined by crystal symmetry.  An approximate (isotropic)
 treatment of cell esds is used for estimating esds involving l.s. planes.
;
 
loop_
 _geom_bond_atom_site_label_1
 _geom_bond_atom_site_label_2
 _geom_bond_distance
 _geom_bond_site_symmetry_2
 _geom_bond_publ_flag
C1 C7 1.3857(19) . ?
C1 N1 1.3868(17) . ?
C1 Se1 1.8857(13) . ?
C2 C3 1.355(2) . ?
C2 N1 1.3777(17) . ?
C2 H2 0.9500 . ?
C3 C4 1.419(2) . ?
C3 H3 0.9500 . ?
C4 C5 1.366(2) . ?
C4 H4 0.9500 . ?
C5 C6 1.412(2) . ?
C5 H5 0.9500 . ?
C6 N2 1.3362(18) . ?
C6 N1 1.3903(17) . ?
C7 N2 1.3620(18) . ?
C7 C8 1.4749(19) . ?
C8 C13 1.399(2) . ?
C8 C9 1.399(2) . ?
C9 C10 1.387(2) . ?
C9 H9 0.9500 . ?
C10 C11 1.390(2) . ?
C10 H10 0.9500 . ?
C11 C12 1.386(2) . ?
C11 H11 0.9500 . ?
C12 C13 1.392(2) . ?
C12 H12 0.9500 . ?
C13 H13 0.9500 . ?
C14 C20 1.3857(19) . ?
C14 N3 1.3950(17) . ?
C14 Se1 1.8982(13) . ?
C15 C16 1.358(2) . ?
C15 N3 1.3749(17) . ?
C15 H15 0.9500 . ?
C16 C17 1.417(2) . ?
C16 H16 0.9500 . ?
C17 C18 1.367(2) . ?
C17 H17 0.9500 . ?
C18 C19 1.413(2) . ?
C18 H18 0.9500 . ?
C19 N4 1.3346(18) . ?
C19 N3 1.3895(18) . ?
C20 N4 1.3714(17) . ?
C20 C21 1.4737(19) . ?
C21 C22 1.393(2) . ?
C21 C26 1.3941(19) . ?
C22 C23 1.390(2) . ?
C22 H22 0.9500 . ?
C23 C24 1.385(2) . ?
C23 H23 0.9500 . ?
C24 C25 1.384(2) . ?
C24 H24 0.9500 . ?
C25 C26 1.392(2) . ?
C25 H25 0.9500 . ?
C26 H26 0.9500 . ?
 
loop_
 _geom_angle_atom_site_label_1
 _geom_angle_atom_site_label_2
 _geom_angle_atom_site_label_3
 _geom_angle
 _geom_angle_site_symmetry_1
 _geom_angle_site_symmetry_3
 _geom_angle_publ_flag
C7 C1 N1 105.45(11) . . ?
C7 C1 Se1 132.37(11) . . ?
N1 C1 Se1 122.17(10) . . ?
C3 C2 N1 118.95(13) . . ?
C3 C2 H2 120.5 . . ?
N1 C2 H2 120.5 . . ?
C2 C3 C4 120.15(13) . . ?
C2 C3 H3 119.9 . . ?
C4 C3 H3 119.9 . . ?
C5 C4 C3 120.87(13) . . ?
C5 C4 H4 119.6 . . ?
C3 C4 H4 119.6 . . ?
C4 C5 C6 119.23(13) . . ?
C4 C5 H5 120.4 . . ?
C6 C5 H5 120.4 . . ?
N2 C6 N1 111.51(12) . . ?
N2 C6 C5 130.37(13) . . ?
N1 C6 C5 118.12(13) . . ?
N2 C7 C1 111.44(12) . . ?
N2 C7 C8 121.18(12) . . ?
C1 C7 C8 127.33(13) . . ?
C13 C8 C9 119.16(13) . . ?
C13 C8 C7 122.04(13) . . ?
C9 C8 C7 118.71(13) . . ?
C10 C9 C8 120.25(15) . . ?
C10 C9 H9 119.9 . . ?
C8 C9 H9 119.9 . . ?
C9 C10 C11 120.29(15) . . ?
C9 C10 H10 119.9 . . ?
C11 C10 H10 119.9 . . ?
C12 C11 C10 119.86(15) . . ?
C12 C11 H11 120.1 . . ?
C10 C11 H11 120.1 . . ?
C11 C12 C13 120.22(15) . . ?
C11 C12 H12 119.9 . . ?
C13 C12 H12 119.9 . . ?
C12 C13 C8 120.17(14) . . ?
C12 C13 H13 119.9 . . ?
C8 C13 H13 119.9 . . ?
C20 C14 N3 105.09(11) . . ?
C20 C14 Se1 133.37(10) . . ?
N3 C14 Se1 121.53(10) . . ?
C16 C15 N3 118.92(13) . . ?
C16 C15 H15 120.5 . . ?
N3 C15 H15 120.5 . . ?
C15 C16 C17 120.48(14) . . ?
C15 C16 H16 119.8 . . ?
C17 C16 H16 119.8 . . ?
C18 C17 C16 120.51(14) . . ?
C18 C17 H17 119.7 . . ?
C16 C17 H17 119.7 . . ?
C17 C18 C19 119.22(14) . . ?
C17 C18 H18 120.4 . . ?
C19 C18 H18 120.4 . . ?
N4 C19 N3 111.47(12) . . ?
N4 C19 C18 130.14(13) . . ?
N3 C19 C18 118.38(13) . . ?
N4 C20 C14 111.45(12) . . ?
N4 C20 C21 119.73(12) . . ?
C14 C20 C21 128.81(12) . . ?
C22 C21 C26 118.94(13) . . ?
C22 C21 C20 119.24(12) . . ?
C26 C21 C20 121.79(12) . . ?
C23 C22 C21 120.26(14) . . ?
C23 C22 H22 119.9 . . ?
C21 C22 H22 119.9 . . ?
C24 C23 C22 120.49(15) . . ?
C24 C23 H23 119.8 . . ?
C22 C23 H23 119.8 . . ?
C25 C24 C23 119.65(14) . . ?
C25 C24 H24 120.2 . . ?
C23 C24 H24 120.2 . . ?
C24 C25 C26 120.15(14) . . ?
C24 C25 H25 119.9 . . ?
C26 C25 H25 119.9 . . ?
C25 C26 C21 120.49(14) . . ?
C25 C26 H26 119.8 . . ?
C21 C26 H26 119.8 . . ?
C2 N1 C1 131.07(12) . . ?
C2 N1 C6 122.66(12) . . ?
C1 N1 C6 106.26(11) . . ?
C6 N2 C7 105.33(11) . . ?
C15 N3 C19 122.43(12) . . ?
C15 N3 C14 130.98(12) . . ?
C19 N3 C14 106.58(11) . . ?
C19 N4 C20 105.39(11) . . ?
C1 Se1 C14 99.74(6) . . ?
 
loop_
 _geom_torsion_atom_site_label_1
 _geom_torsion_atom_site_label_2
 _geom_torsion_atom_site_label_3
 _geom_torsion_atom_site_label_4
 _geom_torsion
 _geom_torsion_site_symmetry_1
 _geom_torsion_site_symmetry_2
 _geom_torsion_site_symmetry_3
 _geom_torsion_site_symmetry_4
 _geom_torsion_publ_flag
N1 C2 C3 C4 1.4(2) . . . . ?
C2 C3 C4 C5 -0.9(2) . . . . ?
C3 C4 C5 C6 -0.6(2) . . . . ?
C4 C5 C6 N2 -178.29(14) . . . . ?
C4 C5 C6 N1 1.5(2) . . . . ?
N1 C1 C7 N2 -0.75(15) . . . . ?
Se1 C1 C7 N2 177.95(10) . . . . ?
N1 C1 C7 C8 -178.11(12) . . . . ?
Se1 C1 C7 C8 0.6(2) . . . . ?
N2 C7 C8 C13 139.25(14) . . . . ?
C1 C7 C8 C13 -43.6(2) . . . . ?
N2 C7 C8 C9 -44.15(18) . . . . ?
C1 C7 C8 C9 132.98(15) . . . . ?
C13 C8 C9 C10 2.3(2) . . . . ?
C7 C8 C9 C10 -174.42(13) . . . . ?
C8 C9 C10 C11 -0.9(2) . . . . ?
C9 C10 C11 C12 -1.0(2) . . . . ?
C10 C11 C12 C13 1.4(2) . . . . ?
C11 C12 C13 C8 0.1(2) . . . . ?
C9 C8 C13 C12 -1.9(2) . . . . ?
C7 C8 C13 C12 174.69(13) . . . . ?
N3 C15 C16 C17 -0.8(2) . . . . ?
C15 C16 C17 C18 1.7(2) . . . . ?
C16 C17 C18 C19 -0.3(2) . . . . ?
C17 C18 C19 N4 179.10(15) . . . . ?
C17 C18 C19 N3 -1.9(2) . . . . ?
N3 C14 C20 N4 0.36(15) . . . . ?
Se1 C14 C20 N4 -178.25(10) . . . . ?
N3 C14 C20 C21 -178.31(13) . . . . ?
Se1 C14 C20 C21 3.1(2) . . . . ?
N4 C20 C21 C22 -35.02(19) . . . . ?
C14 C20 C21 C22 143.56(15) . . . . ?
N4 C20 C21 C26 142.90(14) . . . . ?
C14 C20 C21 C26 -38.5(2) . . . . ?
C26 C21 C22 C23 -0.5(2) . . . . ?
C20 C21 C22 C23 177.45(14) . . . . ?
C21 C22 C23 C24 -0.6(3) . . . . ?
C22 C23 C24 C25 1.1(3) . . . . ?
C23 C24 C25 C26 -0.5(2) . . . . ?
C24 C25 C26 C21 -0.6(2) . . . . ?
C22 C21 C26 C25 1.1(2) . . . . ?
C20 C21 C26 C25 -176.79(13) . . . . ?
C3 C2 N1 C1 178.93(13) . . . . ?
C3 C2 N1 C6 -0.6(2) . . . . ?
C7 C1 N1 C2 -178.72(13) . . . . ?
Se1 C1 N1 C2 2.4(2) . . . . ?
C7 C1 N1 C6 0.85(14) . . . . ?
Se1 C1 N1 C6 -178.02(9) . . . . ?
N2 C6 N1 C2 178.92(12) . . . . ?
C5 C6 N1 C2 -0.87(19) . . . . ?
N2 C6 N1 C1 -0.70(15) . . . . ?
C5 C6 N1 C1 179.51(12) . . . . ?
N1 C6 N2 C7 0.23(15) . . . . ?
C5 C6 N2 C7 179.99(14) . . . . ?
C1 C7 N2 C6 0.33(15) . . . . ?
C8 C7 N2 C6 177.87(12) . . . . ?
C16 C15 N3 C19 -1.5(2) . . . . ?
C16 C15 N3 C14 179.81(13) . . . . ?
N4 C19 N3 C15 -177.95(12) . . . . ?
C18 C19 N3 C15 2.9(2) . . . . ?
N4 C19 N3 C14 1.02(15) . . . . ?
C18 C19 N3 C14 -178.18(13) . . . . ?
C20 C14 N3 C15 178.04(14) . . . . ?
Se1 C14 N3 C15 -3.1(2) . . . . ?
C20 C14 N3 C19 -0.80(14) . . . . ?
Se1 C14 N3 C19 178.01(9) . . . . ?
N3 C19 N4 C20 -0.78(15) . . . . ?
C18 C19 N4 C20 178.30(15) . . . . ?
C14 C20 N4 C19 0.25(15) . . . . ?
C21 C20 N4 C19 179.06(12) . . . . ?
C7 C1 Se1 C14 -94.11(13) . . . . ?
N1 C1 Se1 C14 84.41(11) . . . . ?
C20 C14 Se1 C1 -101.87(14) . . . . ?
N3 C14 Se1 C1 79.71(11) . . . . ?
 
_refine_diff_density_max    0.308
_refine_diff_density_min   -0.553
_refine_diff_density_rms    0.055

_shelx_res_file
;
TITL data1_p21n_a.res in P2(1)/n
    data1_p21n_a.res
    created by SHELXL-2018/3 at 18:56:12 on 17-Dec-2018
REM Old TITL data1_p21n in P2(1)/n

REM SHELXT solution in P2(1)/n
REM R1 0.063,  Rweak 0.003,  Alpha 0.030,  Orientation as input
REM Formula found by SHELXT:  C26 N4 Se

CELL  1.54178  12.1774  13.8146  12.5652   90.000  102.665   90.000
ZERR    4.000   0.0009   0.0011   0.0010    0.000    0.002    0.000
LATT  1
SYMM 1/2-X, 1/2+Y, 1/2-Z
SFAC C H N SE
UNIT 104 72 16 4
TEMP -173.000
SIZE 0.10 0.10 0.10
L.S. 10
ACTA
CONF
WPDB -2
BOND $H
LIST 6
FMAP 2
PLAN 20
WGHT    0.031000    1.279300
FVAR       0.48959
C1    1    0.309089    0.437546    0.601434    11.00000    0.01392    0.01631 =
         0.01329    0.00230    0.00199    0.00135
C2    1    0.424117    0.586578    0.663620    11.00000    0.01954    0.01737 =
         0.01630    0.00059    0.00414    0.00170
AFIX  43
H2    2    0.362306    0.626646    0.669455    11.00000   -1.20000
AFIX   0
C3    1    0.530536    0.621702    0.688347    11.00000    0.02093    0.02082 =
         0.01964   -0.00057    0.00334   -0.00228
AFIX  43
H3    2    0.543888    0.686444    0.713330    11.00000   -1.20000
AFIX   0
C4    1    0.622149    0.561996    0.677016    11.00000    0.01604    0.02770 =
         0.01956    0.00128    0.00246   -0.00341
AFIX  43
H4    2    0.696392    0.587517    0.693601    11.00000   -1.20000
AFIX   0
C5    1    0.604960    0.468332    0.642578    11.00000    0.01373    0.02704 =
         0.01786    0.00314    0.00378    0.00374
AFIX  43
H5    2    0.666610    0.429007    0.634494    11.00000   -1.20000
AFIX   0
C6    1    0.494496    0.430632    0.619134    11.00000    0.01678    0.01947 =
         0.01232    0.00260    0.00283    0.00404
C7    1    0.343340    0.346202    0.576657    11.00000    0.01789    0.01707 =
         0.01227    0.00266    0.00253    0.00242
C8    1    0.271318    0.261762    0.538500    11.00000    0.01909    0.01468 =
         0.01785    0.00292    0.00007    0.00366
C9    1    0.290648    0.208922    0.449417    11.00000    0.02279    0.01863 =
         0.02194    0.00063    0.00239    0.00409
AFIX  43
H9    2    0.353351    0.224173    0.418925    11.00000   -1.20000
AFIX   0
C10   1    0.218630    0.134367    0.405453    11.00000    0.03199    0.02136 =
         0.02656   -0.00572    0.00066    0.00280
AFIX  43
H10   2    0.231617    0.099320    0.344333    11.00000   -1.20000
AFIX   0
C11   1    0.127494    0.110675    0.450424    11.00000    0.02825    0.01991 =
         0.03482   -0.00249   -0.00325   -0.00290
AFIX  43
H11   2    0.077631    0.060237    0.419380    11.00000   -1.20000
AFIX   0
C12   1    0.109545    0.160805    0.540650    11.00000    0.02455    0.02028 =
         0.03154    0.00552    0.00238   -0.00177
AFIX  43
H12   2    0.048256    0.143690    0.572390    11.00000   -1.20000
AFIX   0
C13   1    0.181013    0.236133    0.584907    11.00000    0.02428    0.01750 =
         0.02101    0.00339    0.00331    0.00129
AFIX  43
H13   2    0.168415    0.270228    0.646799    11.00000   -1.20000
AFIX   0
C14   1    0.134424    0.546270    0.457326    11.00000    0.01183    0.01774 =
         0.01438   -0.00086    0.00253    0.00073
C15   1    0.077874    0.392172    0.352195    11.00000    0.01544    0.01805 =
         0.02225   -0.00070    0.00324   -0.00033
AFIX  43
H15   2    0.092588    0.350603    0.413922    11.00000   -1.20000
AFIX   0
C16   1    0.038835    0.355733    0.250580    11.00000    0.02133    0.02152 =
         0.02492   -0.00568    0.00579   -0.00457
AFIX  43
H16   2    0.027048    0.288022    0.240985    11.00000   -1.20000
AFIX   0
C17   1    0.015539    0.417989    0.158711    11.00000    0.02855    0.03381 =
         0.01812   -0.00720    0.00464   -0.00927
AFIX  43
H17   2   -0.013702    0.391902    0.088239    11.00000   -1.20000
AFIX   0
C18   1    0.034827    0.515297    0.170729    11.00000    0.02744    0.03017 =
         0.01573    0.00097    0.00277   -0.00487
AFIX  43
H18   2    0.019526    0.556863    0.109010    11.00000   -1.20000
AFIX   0
C19   1    0.077801    0.553315    0.276067    11.00000    0.01615    0.02062 =
         0.01657    0.00087    0.00428    0.00033
C20   1    0.138900    0.639978    0.419168    11.00000    0.01256    0.01861 =
         0.01450    0.00192    0.00408    0.00238
C21   1    0.176514    0.728909    0.481301    11.00000    0.01439    0.01570 =
         0.01763    0.00062    0.00136    0.00351
C22   1    0.234560    0.798978    0.435779    11.00000    0.03006    0.01901 =
         0.02159    0.00186    0.00825   -0.00044
AFIX  43
H22   2    0.252069    0.787849    0.366751    11.00000   -1.20000
AFIX   0
C23   1    0.266954    0.885102    0.490962    11.00000    0.03895    0.01934 =
         0.03366    0.00124    0.01138   -0.00672
AFIX  43
H23   2    0.307121    0.932268    0.459690    11.00000   -1.20000
AFIX   0
C24   1    0.241101    0.902664    0.591219    11.00000    0.03491    0.01822 =
         0.03096   -0.00509    0.00172   -0.00141
AFIX  43
H24   2    0.262277    0.962107    0.628032    11.00000   -1.20000
AFIX   0
C25   1    0.184261    0.833157    0.637465    11.00000    0.03137    0.02356 =
         0.01800   -0.00359    0.00269    0.00327
AFIX  43
H25   2    0.166879    0.844697    0.706470    11.00000   -1.20000
AFIX   0
C26   1    0.152493    0.746352    0.583091    11.00000    0.02248    0.02022 =
         0.01880    0.00004    0.00547    0.00029
AFIX  43
H26   2    0.114162    0.698653    0.615597    11.00000   -1.20000
AFIX   0
N1    3    0.406941    0.491828    0.629877    11.00000    0.01268    0.01714 =
         0.01262    0.00191    0.00202    0.00214
N2    3    0.456964    0.342104    0.587167    11.00000    0.01681    0.01893 =
         0.01640    0.00178    0.00216    0.00390
N3    3    0.095765    0.490211    0.364309    11.00000    0.01252    0.01770 =
         0.01438   -0.00072    0.00270    0.00039
N4    3    0.104364    0.644136    0.307786    11.00000    0.01974    0.01946 =
         0.01556    0.00083    0.00293    0.00004
SE1   4    0.165950    0.490755    0.598957    11.00000    0.01298    0.01784 =
         0.01378    0.00259    0.00390    0.00213
HKLF 4


REM  data1_p21n_a.res in P2(1)/n
REM wR2 = 0.0603, GooF = S = 1.050, Restrained GooF = 1.050 for all data
REM R1 = 0.0226 for 4094 Fo > 4sig(Fo) and 0.0237 for all 4299 data
REM 280 parameters refined using 0 restraints

END

WGHT      0.0308      1.2986

REM Highest difference peak  0.308,  deepest hole -0.553,  1-sigma level  0.055
Q1    1   0.1598  0.6875  0.4576  11.00000  0.05    0.31
Q2    1   0.0464  0.5405  0.2246  11.00000  0.05    0.29
Q3    1   0.3021  0.3058  0.5606  11.00000  0.05    0.27
Q4    1   0.0895  0.5176  0.3175  11.00000  0.05    0.27
Q5    1   0.2234  0.8505  0.4543  11.00000  0.05    0.25
Q6    1   0.1428  0.5259  0.5073  11.00000  0.05    0.24
Q7    1   0.1146  0.4400  0.3556  11.00000  0.05    0.24
Q8    1   0.1161  0.5131  0.4149  11.00000  0.05    0.24
Q9    1   0.1598  0.7415  0.5228  11.00000  0.05    0.23
Q10   1   0.3151  0.3974  0.5694  11.00000  0.05    0.23
Q11   1   0.2026  0.7555  0.4613  11.00000  0.05    0.23
Q12   1   0.0278  0.3930  0.2123  11.00000  0.05    0.22
Q13   1   0.1371  0.5978  0.4520  11.00000  0.05    0.22
Q14   1   0.2590  0.1669  0.4437  11.00000  0.05    0.21
Q15   1   0.2299  0.2577  0.5591  11.00000  0.05    0.21
Q16   1   0.5461  0.4467  0.6405  11.00000  0.05    0.21
Q17   1   0.2644  0.4503  0.6123  11.00000  0.05    0.20
Q18   1   0.3522  0.4738  0.6199  11.00000  0.05    0.19
Q19   1   0.2335  0.8956  0.5333  11.00000  0.05    0.18
Q20   1   0.2814  0.2356  0.4976  11.00000  0.05    0.18
;
_shelx_res_checksum   90055

_shelx_hkl_file
;
   1   0   0   -1.70    0.90
  -1   0   0   -1.30    0.20
  -1   0   0   -0.90    0.20
  -1   0   0   -1.70    1.10
   1   0   0   -1.70    0.20
   1   0   0   -1.70    0.20
   2   0   0 1144.59   31.70
   2   0   0 1173.38   32.70
  -2   0   0 1121.29   31.70
  -2   0   0 1128.59   31.70
  -2   0   0 1141.19   32.50
   2   0   0 1121.49   31.70
   3   0   0   -1.40    2.70
   3   0   0   -1.00    0.30
   3   0   0   -1.00    0.50
   3   0   0   -1.50    0.70
  -3   0   0   -1.50    2.40
   3   0   0   -0.90    0.30
  -3   0   0   -1.30    0.40
  -3   0   0   -1.30    0.40
   4   0   0 1866.71   52.49
   4   0   0 1883.81   52.49
  -4   0   0 1902.91   53.59
   4   0   0 1907.71   52.69
   4   0   0 2015.70   54.69
  -4   0   0 1830.12   52.39
   4   0   0 1880.71   52.49
  -4   0   0 1828.62   52.39
   5   0   0    0.20    0.60
   5   0   0    1.10    4.10
   5   0   0   -0.70    0.90
   5   0   0   -0.10    0.70
   5   0   0    0.40    0.70
   6   0   0 1015.50   28.40
   6   0   0  982.60   31.60
   6   0   0 1011.70   28.40
   6   0   0  993.70   28.10
  -7   0   0   -0.40    1.00
   7   0   0    0.10    1.20
  -7   0   0   -1.60    1.30
   7   0   0    0.10    1.20
   7   0   0   -1.00    1.50
  -8   0   0   77.69    3.50
  -8   0   0   76.39    3.50
   8   0   0   82.29    4.20
  -9   0   0    0.50    1.40
   9   0   0    2.00    2.30
  -9   0   0    0.20    1.10
  10   0   0  105.59    7.50
 -10   0   0  115.19    4.70
 -10   0   0  111.79    4.60
 -11   0   0    0.30    1.30
 -11   0   0    0.50    1.40
 -12   0   0  752.42   21.90
 -12   0   0  738.83   21.90
 -13   0   0    1.40    1.30
 -13   0   0    1.90    1.20
 -14   0   0  212.58    6.70
 -14   0   0  209.68    6.70
 -15   0   0    0.30    1.00
   0  -1   0   -7.60    0.20
   0  -1   0   -7.70    0.20
   0  -1   0   -7.50    1.70
   0  -1   0   -7.80    0.20
   0  -1   0   -7.70    1.80
   0  -1   0   -7.90    0.20
   0   1   0   -7.60    0.30
   0   1   0   -7.80    0.20
   0   1   0   -7.90    0.30
   0   1   0   -7.20    1.50
   0   1   0   -7.70    0.20
   1  -1   0  543.25   14.90
  -1  -1   0  521.65   14.90
  -1  -1   0  511.25   14.90
   1  -1   0  536.45   16.20
   1  -1   0  530.75   14.90
  -1  -1   0  580.84   16.30
   1  -1   0  488.85   14.90
   1  -1   0  545.05   15.00
   1   1   0  532.95   16.90
  -1   1   0  547.25   15.00
   1   1   0  529.85   14.90
   1   1   0  536.65   14.90
   1   1   0  547.05   14.90
   1   1   0  567.64   16.20
  -1   1   0  526.65   14.90
   1   1   0  455.65   14.90
  -1   1   0  525.25   14.80
  -2  -1   0 1021.20   29.10
   2  -1   0 1026.00   29.20
   2  -1   0 1031.30   29.10
  -2  -1   0 1079.29   30.70
  -2  -1   0 1026.20   29.10
   2  -1   0 1077.49   30.60
   2  -1   0 1031.10   29.10
  -2  -1   0 1096.69   30.60
   2  -1   0 1042.50   29.20
  -2   1   0 1022.50   29.10
   2   1   0 1115.69   31.00
   2   1   0 1038.30   29.20
  -2   1   0 1089.69   30.50
   2   1   0 1008.10   29.10
   2   1   0 1046.00   29.20
   2   1   0 1030.10   29.20
  -2   1   0  979.70   29.20
  -3  -1   0 1004.70   28.70
  -3  -1   0 1004.50   28.70
   3  -1   0 1044.20   28.70
   3  -1   0 1062.59   30.70
   3  -1   0 1048.20   28.80
   3  -1   0 1015.80   28.70
  -3  -1   0 1069.99   30.70
  -3  -1   0 1045.70   30.50
   3  -1   0 1011.20   28.70
  -3   1   0  998.30   28.70
  -3   1   0 1032.70   30.10
   3   1   0 1013.10   28.80
   3   1   0 1040.30   28.70
   3   1   0 1024.10   28.70
   3   1   0 1021.60   28.70
  -3   1   0 1004.60   28.60
   3   1   0 1056.49   31.00
   4  -1   0  716.23   20.00
   4  -1   0  686.63   19.80
  -4  -1   0  687.83   21.90
  -4  -1   0  687.83   21.80
   4  -1   0  714.73   22.50
  -4  -1   0  700.73   19.80
   4  -1   0  717.13   20.00
   4  -1   0  711.13   19.90
  -4  -1   0  703.63   19.80
   4   1   0  718.13   19.90
  -4   1   0  713.53   19.80
   4   1   0  705.73   20.00
   4   1   0  695.63   19.90
   4   1   0  725.93   22.80
   4   1   0  706.83   19.90
  -4   1   0  706.83   21.30
  -4   1   0  712.13   19.70
  -5  -1   0  210.08    6.00
   5  -1   0  212.38    6.40
  -5  -1   0  199.08    8.30
   5  -1   0  219.08    6.50
  -5  -1   0  203.58    8.30
  -5  -1   0  208.08    6.10
   5  -1   0  215.18    6.30
   5  -1   0  213.98   10.20
   5   1   0  203.98    6.40
   5   1   0  216.48    6.40
   5   1   0  221.48    6.60
   5   1   0  191.18   10.50
   6  -1   0   40.60    2.50
   6  -1   0   45.30    2.50
   6  -1   0   41.80    2.00
   6  -1   0   42.50    2.50
   6  -1   0   41.30    6.40
   6   1   0   41.80    2.20
   6   1   0   30.70    7.30
   6   1   0   43.50    2.80
   6   1   0   39.60    2.60
   6   1   0   42.70    2.20
   7  -1   0  518.25   14.40
  -7  -1   0  507.25   14.80
  -7  -1   0  495.35   14.80
   7  -1   0  493.85   14.50
   7  -1   0  509.15   15.20
   7   1   0  484.75   14.90
   7   1   0  520.15   15.10
  -7   1   0  481.55   14.80
  -7   1   0  501.35   14.80
  -8  -1   0   56.49    3.00
   8  -1   0   49.30    3.80
  -8  -1   0   57.69    2.90
  -8  -1   0   44.70    2.80
   8   1   0   57.49    3.60
  -8   1   0   53.79    3.00
  -8   1   0   54.59    2.90
   9  -1   0 1481.85   43.40
  -9  -1   0 1482.55   42.30
  -9  -1   0 1479.75   42.50
  -9   1   0 1516.85   42.50
   9   1   0 1488.95   43.40
  -9   1   0 1518.65   42.40
  10  -1   0   39.70    4.70
 -10  -1   0   30.30    2.70
 -10  -1   0   33.40    2.80
  10   1   0   33.50    4.50
 -10   1   0   32.50    2.80
 -10   1   0   36.20    2.80
 -11  -1   0   87.59    4.00
 -11  -1   0   83.19    4.00
 -11   1   0   86.19    4.10
 -11   1   0   86.09    4.00
 -12  -1   0   14.70    2.00
 -12  -1   0   13.80    2.30
 -12   1   0   19.20    2.50
 -12   1   0   16.10    2.80
 -13  -1   0  285.17    9.00
 -13  -1   0  291.07    9.10
 -13   1   0  294.37    9.20
 -13   1   0  290.77    9.10
 -14  -1   0    3.00    1.20
 -14   1   0    2.50    1.20
 -14   1   0   -0.40    1.70
 -15  -1   0  223.48    6.80
 -15   1   0  229.78    6.80
   0  -2   0 5173.18  145.49
   0  -2   0 5210.18  145.89
   0   2   0 5175.78  145.59
  -1  -2   0  221.88    6.40
   1  -2   0  214.98    6.40
  -1  -2   0  236.38    9.90
  -1  -2   0  221.78    8.90
   1  -2   0  224.58    6.70
   1  -2   0  216.78    8.70
  -1  -2   0  224.68    6.50
  -1  -2   0  207.68    6.50
  -1  -2   0  223.08    6.50
   1  -2   0  217.58    6.50
   1  -2   0  213.68    6.50
  -1   2   0  212.48    6.70
   1   2   0  220.68    6.50
  -1   2   0  193.88    6.40
   1   2   0  209.98    6.50
   1   2   0  220.18    6.60
   1   2   0  224.48    6.50
   1   2   0  217.88    9.30
  -1   2   0  224.78    9.00
  -1   2   0  210.38    6.40
  -1   2   0  219.78    6.60
   1   2   0  220.98    9.80
  -2  -2   0 1192.78   34.40
   2  -2   0 1197.78   34.40
   2  -2   0 1204.38   34.50
  -2  -2   0 1142.29   34.40
  -2  -2   0 1241.68   36.90
   2  -2   0 1227.08   34.70
   2  -2   0 1212.88   34.40
  -2  -2   0 1217.98   34.40
   2  -2   0 1288.07   36.90
   2   2   0 1242.18   34.50
  -2   2   0 1271.07   34.40
   2   2   0 1239.58   34.50
  -2   2   0 1183.58   34.30
  -2   2   0 1344.17   36.90
  -2   2   0 1179.68   34.60
  -2   2   0 1279.27   34.20
   2   2   0 1200.38   34.50
   2   2   0 1233.18   34.50
   2   2   0 1329.97   37.60
   3  -2   0  742.23   20.70
   3  -2   0  724.23   20.90
  -3  -2   0  741.33   23.50
  -3  -2   0  721.43   23.40
  -3  -2   0  721.83   20.70
  -3  -2   0  736.53   20.70
   3  -2   0  739.43   23.80
   3  -2   0  745.63   20.90
   3  -2   0  746.33   20.70
   3   2   0  705.53   20.80
  -3   2   0  729.63   20.90
   3   2   0  763.52   20.80
   3   2   0  760.72   24.70
   3   2   0  724.53   20.80
   3   2   0  738.73   20.80
  -3   2   0  723.83   20.70
  -3   2   0  718.53   23.10
  -4  -2   0 1921.51   54.99
   4  -2   0 1949.70   55.09
  -4  -2   0 1967.50   54.99
  -4  -2   0 2096.89   57.99
   4  -2   0 1943.01   54.99
   4  -2   0 2011.40   58.09
  -4  -2   0 2044.80   57.79
   4  -2   0 1924.71   55.29
   4  -2   0 1979.80   55.19
   4   2   0 1968.90   55.09
   4   2   0 2013.50   55.19
   4   2   0 2035.70   58.99
  -4   2   0 1915.71   54.89
   4   2   0 1898.01   55.29
   4   2   0 1943.11   55.09
  -4   2   0 1980.80   55.09
  -4   2   0 1998.80   57.19
   5  -2   0  862.81   24.60
  -5  -2   0  861.31   24.30
   5  -2   0  874.41   24.60
   5  -2   0  850.41   28.10
  -5  -2   0  884.11   24.40
   5  -2   0  849.91   24.80
  -5  -2   0  854.51   27.50
   5  -2   0  878.71   24.50
  -5  -2   0  865.71   27.40
  -5   2   0  866.21   26.20
  -5   2   0  861.81   24.20
  -5   2   0  867.91   24.30
   5   2   0  890.91   24.70
   5   2   0  874.51   24.80
   5   2   0  889.91   24.60
   5   2   0  873.31   29.50
   5   2   0  825.52   24.70
   6  -2   0  354.46   10.60
   6  -2   0  353.86   10.90
   6  -2   0  348.57   10.80
   6  -2   0  324.47   15.80
  -6  -2   0  350.06   10.00
  -6  -2   0  345.57   10.00
  -6  -2   0  321.57   12.30
   6  -2   0  357.36   10.30
   6   2   0  371.76   10.70
   6   2   0  372.16   18.60
   6   2   0  365.06   10.60
   6   2   0  324.87   10.90
   6   2   0  361.16   10.90
   7  -2   0  909.01   25.60
   7  -2   0  891.71   24.70
   7  -2   0  862.41   24.80
  -7  -2   0  838.42   25.00
  -7  -2   0  754.22   25.40
  -7  -2   0  890.21   25.10
  -7   2   0  860.41   25.00
   7   2   0  868.71   25.50
   7   2   0  902.01   25.10
  -7   2   0  887.41   25.10
   7   2   0  931.31   25.40
  -8  -2   0   45.30    2.90
   8  -2   0   45.60    3.90
  -8  -2   0   46.60    2.80
  -8  -2   0   46.00    2.60
  -8   2   0   49.80    2.80
  -8   2   0   46.20    2.90
  -9  -2   0  104.49    4.00
  -9  -2   0  106.49    4.40
  -9  -2   0  110.29    4.40
  -9   2   0  107.09    4.40
   9   2   0  104.69    6.30
  -9   2   0  105.89    4.40
  10  -2   0   10.70    4.20
 -10  -2   0    9.10    1.60
 -10  -2   0   12.00    1.80
 -10   2   0    9.70    1.80
 -10   2   0   11.30    1.80
  10   2   0    8.80    3.90
 -11  -2   0   27.90    2.60
 -11  -2   0   28.70    2.70
 -11   2   0   33.50    2.90
  11   2   0   35.00    2.30
 -11   2   0   32.20    2.80
 -12  -2   0  727.03   21.40
 -12  -2   0  719.93   22.10
 -12   2   0  732.93   22.00
  12   2   0  739.63   21.00
 -12   2   0  764.82   21.70
 -13  -2   0  102.69    4.10
 -13   2   0  112.99    4.30
 -13   2   0  101.99    4.20
 -14  -2   0   56.79    2.60
 -14   2   0   53.29    2.80
 -14   2   0   58.39    2.70
 -15  -2   0    1.00    0.90
 -15   2   0    3.00    0.90
   0  -3   0   -2.90    0.70
   0  -3   0   -1.50    0.70
   0  -3   0   -2.20    3.70
   0  -3   0   -2.30    5.70
   0  -3   0   -2.10    0.90
   0  -3   0   -2.10    0.70
   0   3   0   -6.10    3.60
   0   3   0   -2.20    0.60
   0   3   0   -2.20    0.60
   0   3   0   -1.20    1.20
   1  -3   0 1790.32   51.59
   1  -3   0 1762.92   51.69
  -1  -3   0 1934.91   55.39
   1  -3   0 1840.82   51.49
  -1  -3   0 1806.62   51.59
  -1  -3   0 1832.12   51.59
   1  -3   0 1877.61   55.39
  -1  -3   0 1784.52   51.49
  -1  -3   0 1953.30   54.79
   1  -3   0 1808.42   51.59
   1  -3   0 1955.40   54.89
   1   3   0 1801.82   51.59
  -1   3   0 1827.92   51.69
  -1   3   0 1798.12   51.49
   1   3   0 1929.51   55.19
  -1   3   0 1867.41   51.49
   1   3   0 1835.72   55.19
   1   3   0 1821.12   51.59
  -1   3   0 2024.30   54.79
   1   3   0 1751.42   51.59
   1   3   0 1827.42   51.79
  -2  -3   0  347.37   10.30
   2  -3   0  339.57   10.40
   2  -3   0  345.07   10.30
  -2  -3   0  360.16   14.00
   2  -3   0  348.37   10.60
  -2  -3   0  355.06   13.90
   2  -3   0  356.46   10.40
  -2  -3   0  356.16   10.30
   2  -3   0  341.87   14.40
   2   3   0  339.47   10.60
  -2   3   0  356.26   10.20
   2   3   0  337.07   15.20
  -2   3   0  342.07   10.50
   2   3   0  351.06   15.70
   2   3   0  364.86   10.40
   2   3   0  352.16   10.40
   2   3   0  360.66   10.40
   3  -3   0 2357.46   66.69
   3  -3   0 2391.06   66.69
  -3  -3   0 2479.05   70.39
   3  -3   0 2406.66   66.79
  -3  -3   0 2420.76   66.69
   3  -3   0 2501.85   70.39
  -3  -3   0 2350.36   66.39
   3  -3   0 2348.76   66.99
   3   3   0 2369.66   66.79
   3   3   0 2327.27   66.89
   3   3   0 2296.67   66.69
   3   3   0 2323.67   66.79
  -3   3   0 2379.26   66.59
  -3   3   0 2343.87   66.89
  -3   3   0 2562.54   70.09
   3   3   0 2433.66   71.19
  -4  -3   0   93.29    3.20
   4  -3   0   89.29    3.30
  -4  -3   0   89.49    9.10
   4  -3   0   93.29    8.80
  -4  -3   0   89.39    3.40
   4  -3   0   84.29    3.40
  -4  -3   0   76.69   12.80
   4   3   0   82.99    3.70
  -4   3   0   88.69    3.60
   4   3   0   88.59    3.40
  -4   3   0   91.09    3.10
   4   3   0   89.59   10.80
   4   3   0   87.49    3.50
  -4   3   0   92.29    8.00
   5  -3   0 1401.96   44.60
   5  -3   0 1426.16   40.20
  -5  -3   0 1410.86   39.60
   5  -3   0 1436.16   39.70
   5  -3   0 1489.15   39.90
  -5  -3   0 1338.87   43.70
  -5  -3   0 1410.36   39.60
  -5  -3   0 1401.36   43.80
  -5   3   0 1401.46   39.70
  -5   3   0 1418.46   42.90
   5   3   0 1420.16   46.20
   5   3   0 1441.26   39.90
  -5   3   0 1413.66   39.50
   5   3   0 1424.96   39.90
   5   3   0 1325.27   40.20
   5   3   0 1439.56   40.00
  -6  -3   0   60.29    2.80
  -6  -3   0   48.70    8.60
  -6  -3   0   63.29    2.70
   6  -3   0   67.69    3.60
   6  -3   0   65.39    3.50
   6  -3   0   63.19    3.10
   6  -3   0   55.29   10.20
   6   3   0   66.69    3.10
  -6   3   0   59.49    3.10
   6   3   0   64.69    4.00
   6   3   0   61.79    3.70
  -6   3   0   61.19    3.20
   6   3   0   53.79   11.80
  -7  -3   0  407.86   12.10
  -7  -3   0  416.96   12.40
  -7  -3   0  407.96   12.60
   7  -3   0  408.06   13.10
   7   3   0  424.56   12.80
  -7   3   0  409.56   12.40
  -7   3   0  396.66   12.40
  -8  -3   0   35.70    2.50
   8  -3   0   37.70    4.00
  -8  -3   0   37.40    2.20
  -8  -3   0   40.80    3.00
   8   3   0   38.30    3.40
  -8   3   0   38.80    2.60
  -8   3   0   38.80    2.70
  -9  -3   0 1557.14   44.10
  -9  -3   0 1586.64   44.30
  -9  -3   0 1595.74   43.80
   9  -3   0 1574.64   45.60
   9   3   0 1536.05   45.40
  -9   3   0 1560.24   44.30
   9   3   0 1506.75   43.50
  -9   3   0 1550.44   44.30
 -10  -3   0   16.40    1.90
  10  -3   0   18.00    4.70
 -10  -3   0   16.50    2.10
  10   3   0   21.10    4.40
 -10   3   0   13.20    1.90
 -10   3   0   17.70    2.50
  10   3   0   14.20    1.30
 -11  -3   0   24.80    2.50
 -11   3   0   29.00    2.70
  11   3   0   26.30    2.00
 -11   3   0   23.20    2.70
 -12  -3   0   76.29    3.60
 -12   3   0   77.69    3.70
  12   3   0   77.39    3.20
 -12   3   0   77.79    3.80
 -13  -3   0  141.39    5.00
 -13   3   0  140.39    5.10
 -13   3   0  145.79    5.20
  13   3   0  136.99    4.90
 -14  -3   0  125.69    4.30
 -14   3   0  122.29    4.40
 -14   3   0  128.99    4.40
   0  -4   0  540.45   15.90
   0  -4   0  537.95   20.00
   0  -4   0  530.15   15.60
   0  -4   0  533.95   21.70
   0  -4   0  529.95   15.70
   0   4   0  539.45   15.70
   0   4   0  530.55   15.80
   0   4   0  560.04   20.40
   0   4   0  539.45   15.70
   1  -4   0  303.67    9.20
   1  -4   0  313.37    9.40
   1  -4   0  305.37    9.60
  -1  -4   0  327.57    9.40
  -1  -4   0  315.57   15.20
  -1  -4   0  306.67   15.70
   1  -4   0  310.27   13.80
  -1  -4   0  307.57    9.20
   1  -4   0  311.27   16.00
  -1  -4   0  318.27    9.40
  -1   4   0  304.37    9.50
  -1   4   0  308.77    9.20
  -1   4   0  299.17    9.20
   1   4   0  309.27    9.30
  -1   4   0  295.27   14.90
   1   4   0  311.57   14.20
   1   4   0  309.87    9.30
   1   4   0  300.87    9.40
   2  -4   0 1659.63   49.90
   2  -4   0 1723.93   50.09
  -2  -4   0 1860.11   54.59
  -2  -4   0 1811.32   49.80
   2  -4   0 1764.52   55.19
  -2  -4   0 1758.02   49.80
   2  -4   0 1778.42   49.70
  -2  -4   0 1859.11   54.69
   2  -4   0 1826.72   54.19
  -2  -4   0 1749.72   49.70
   2  -4   0 1830.12   49.90
  -2   4   0 1764.62   49.70
   2   4   0 1729.33   49.90
   2   4   0 1630.24   50.19
   2   4   0 1809.92   49.80
   2   4   0 1797.62   55.19
   2   4   0 1804.42   49.90
  -2   4   0 1764.62   49.99
  -2   4   0 1864.01   54.29
   2   4   0 1736.93   54.99
  -3  -4   0  225.48    6.60
   3  -4   0  212.08   13.00
  -3  -4   0  216.58    6.70
  -3  -4   0  215.48    6.70
  -3  -4   0  219.58   13.20
   3  -4   0  200.38    7.00
   3  -4   0  222.88    6.80
  -3  -4   0  211.08   12.40
   3  -4   0  223.98    6.90
   3   4   0  215.98    6.90
   3   4   0  198.68    7.50
   3   4   0  202.38    7.20
   3   4   0  188.78   12.50
  -3   4   0  217.98    7.10
   3   4   0  222.68    6.90
  -3   4   0  216.98    6.30
   4  -4   0 1324.77   37.00
   4  -4   0 1359.16   37.50
   4  -4   0 1326.47   37.10
   4  -4   0 1325.37   42.70
   4  -4   0 1243.28   37.20
  -4  -4   0 1316.57   42.40
  -4  -4   0 1322.97   37.00
  -4  -4   0 1299.27   42.30
  -4  -4   0 1333.67   37.00
   4   4   0 1361.36   37.20
   4   4   0 1169.18   37.60
   4   4   0 1310.87   37.10
  -4   4   0 1354.36   37.30
  -4   4   0 1283.07   41.60
   4   4   0 1290.77   44.00
   4   4   0 1319.67   37.20
  -4   4   0 1315.77   36.90
  -5  -4   0  393.66   12.10
   5  -4   0  406.26   12.40
   5  -4   0  425.46   21.30
   5  -4   0  406.86   12.80
  -5  -4   0  403.56   19.50
  -5  -4   0  416.36   20.00
   5  -4   0  419.96   12.30
  -5  -4   0  395.46   12.10
  -5   4   0  405.76   12.40
  -5   4   0  411.86   12.00
   5   4   0  418.26   12.60
   5   4   0  367.46   22.70
   5   4   0  379.86   11.50
   5   4   0  413.06   12.60
  -5   4   0  418.56   18.40
   5   4   0  414.26   12.40
  -6  -4   0 1614.14   44.80
   6  -4   0 1621.14   53.89
   6  -4   0 1562.14   54.49
   6  -4   0 1653.93   45.20
   6  -4   0 1639.14   45.90
  -6  -4   0 1565.74   44.90
  -6  -4   0 1655.93   45.10
  -6  -4   0 1588.14   44.90
   6  -4   0 1612.94   45.30
  -6   4   0 1473.75   44.90
  -6   4   0 1598.34   45.00
  -6   4   0 1519.55   44.80
   6   4   0 1640.74   45.60
  -6   4   0 1607.44   45.00
   6   4   0 1543.75   44.40
   6   4   0 1551.14   45.60
   6   4   0 1677.63   45.50
  -7  -4   0   -0.10    1.00
   7  -4   0    0.60    1.90
  -7  -4   0    2.30    1.00
  -7  -4   0    1.10    0.80
  -7   4   0    0.30    1.30
   7   4   0    2.30    0.70
   7   4   0    0.50    1.40
  -7   4   0    2.80    1.10
  -7   4   0    1.40    1.20
   8  -4   0  547.05   17.60
  -8  -4   0  524.35   15.50
   8  -4   0  524.95   15.80
  -8  -4   0  563.74   16.00
  -8  -4   0  567.94   16.40
   8   4   0  546.75   15.60
   8   4   0  554.04   17.30
  -8   4   0  552.24   16.40
  -8   4   0  564.54   16.40
  -9  -4   0   14.90    2.20
   9  -4   0   18.50    3.60
  -9  -4   0   14.20    1.80
   9  -4   0   18.20    1.70
   9   4   0   15.60    1.40
  -9   4   0   15.40    2.00
  -9   4   0   15.60    1.90
 -10  -4   0   41.60    2.40
  10  -4   0   38.90    5.50
 -10  -4   0   38.10    2.80
  10  -4   0   36.90    2.70
  10   4   0   43.50    2.10
  10   4   0   32.60    5.30
 -10   4   0   42.00    3.10
 -10   4   0   42.90    3.20
  11  -4   0   27.70    2.70
 -11  -4   0   25.70    2.60
 -11   4   0   27.10    2.90
 -11   4   0   30.30    2.80
  11   4   0   27.70    2.00
 -12  -4   0  968.10   27.90
  12  -4   0  958.10   27.40
  12   4   0  970.30   27.30
 -12   4   0  977.00   27.90
 -12   4   0  956.50   27.90
 -13  -4   0   56.29    2.80
 -13   4   0   56.19    3.10
 -13   4   0   65.19    3.20
  13   4   0   56.49    2.90
 -14  -4   0  131.19    4.60
 -14   4   0  131.49    5.40
   0  -5   0    0.10    1.00
   0  -5   0    0.40    5.70
   0  -5   0    2.00    1.10
   0  -5   0   -0.60    1.10
   0  -5   0    2.40    5.40
   0   5   0   -0.60    1.20
   0   5   0   -0.30    0.90
   0   5   0   -1.30    0.90
   0   5   0    1.00    5.30
   1  -5   0  983.40   34.80
   1  -5   0 1043.10   35.40
  -1  -5   0 1060.39   35.20
   1  -5   0  970.80   28.80
   1  -5   0 1036.90   29.00
  -1  -5   0 1021.10   28.80
  -1  -5   0  997.50   29.00
  -1  -5   0 1026.80   28.90
  -1  -5   0  993.10   34.30
   1  -5   0 1004.40   29.20
  -1   5   0 1015.50   34.50
  -1   5   0 1006.20   28.90
   1   5   0 1009.10   28.90
  -1   5   0  975.90   29.10
   1   5   0 1004.90   35.70
   1   5   0 1024.70   29.10
  -1   5   0 1041.00   28.90
   1   5   0 1025.60   29.00
  -2  -5   0   18.00    5.70
   2  -5   0   10.50    1.30
  -2  -5   0   20.50    7.70
  -2  -5   0   11.70    1.40
   2  -5   0   10.70    8.70
   2  -5   0   10.60    5.70
   2  -5   0   16.40    2.20
  -2  -5   0   12.70    1.70
  -2  -5   0   13.10    1.70
   2  -5   0   14.60    2.30
  -2   5   0    9.90    1.20
   2   5   0   13.80    1.90
   2   5   0   21.00    8.60
  -2   5   0   15.50    6.80
   2   5   0   12.60    1.50
  -2   5   0   10.70    1.70
   2   5   0   10.60    1.60
   2   5   0   11.40    0.90
  -2   5   0   15.10    1.70
  -3  -5   0 2437.26   66.89
   3  -5   0 2235.58   66.29
   3  -5   0 2440.46   66.89
   3  -5   0 2414.16   74.29
  -3  -5   0 2463.35   73.59
   3  -5   0 2441.76   66.99
   3  -5   0 2366.26   67.29
  -3  -5   0 2431.66   73.29
   3  -5   0 2426.16   72.89
  -3  -5   0 2327.77   66.79
  -3   5   0 2415.46   72.79
   3   5   0 2423.96   67.19
   3   5   0 2365.56   66.99
  -3   5   0 2358.66   67.19
  -3   5   0 2404.26   66.59
   3   5   0 2204.18   66.09
   3   5   0 2453.15   66.99
  -3   5   0 2348.76   66.79
  -4  -5   0    7.30    1.40
  -4  -5   0   10.90    9.40
   4  -5   0    8.40    1.60
   4  -5   0   17.00   10.20
   4  -5   0    6.90    1.00
   4  -5   0    6.80    1.60
   4  -5   0    6.00    8.90
  -4  -5   0    2.80    1.30
   4  -5   0    6.70    1.70
  -4  -5   0    7.20    8.40
   4   5   0    8.50    1.70
  -4   5   0    6.80    1.30
  -4   5   0   30.10    8.00
  -4   5   0    7.10    1.90
   4   5   0    6.00    1.60
   4   5   0    6.20    1.20
   4   5   0    6.80    0.80
  -5  -5   0  720.93   21.10
  -5  -5   0  728.83   31.00
   5  -5   0  662.93   32.50
  -5  -5   0  681.13   31.00
  -5  -5   0  718.03   20.60
   5  -5   0  754.12   21.30
   5  -5   0  719.73   21.30
   5  -5   0  658.63   33.70
   5  -5   0  759.72   21.80
   5  -5   0  710.23   20.40
  -5  -5   0  738.93   21.10
  -5   5   0  711.03   20.90
   5   5   0  719.33   20.20
   5   5   0  741.63   21.60
  -5   5   0  711.33   20.90
   5   5   0  749.82   21.40
   5   5   0  716.93   21.50
  -5   5   0  718.73   21.50
  -5   5   0  723.23   29.50
   6  -5   0   23.50    1.90
  -6  -5   0   22.00    2.20
  -6  -5   0   19.80    1.80
  -6  -5   0   20.80    1.40
   6  -5   0   20.00    3.00
   6   5   0   23.20    2.60
  -6   5   0   18.50    1.50
   6   5   0   22.00    1.20
  -6   5   0   19.70    2.40
  -6   5   0   18.80    2.30
   7  -5   0  470.05   14.10
  -7  -5   0  486.75   13.80
  -7  -5   0  500.45   14.30
   7  -5   0  497.85   15.90
  -7  -5   0  488.25   14.60
   7   5   0  475.75   13.80
  -7   5   0  484.25   14.60
  -7   5   0  460.95   13.80
   7   5   0  510.15   15.60
  -7   5   0  496.95   14.60
  -8  -5   0  280.67    9.00
  -8  -5   0  287.37    8.60
  -8  -5   0  262.17    8.10
   8  -5   0  270.37    8.40
   8  -5   0  280.97   10.70
  -8   5   0  285.07    9.00
   8   5   0  274.27    8.10
   8   5   0  281.87   10.30
  -8   5   0  279.87    9.00
   9  -5   0  921.41   28.70
  -9  -5   0  940.61   27.00
  -9  -5   0  955.00   26.50
   9  -5   0  895.71   26.30
  -9   5   0  936.31   27.00
  -9   5   0  930.91   27.00
   9   5   0  917.61   28.70
   9   5   0  925.11   26.10
 -10  -5   0  194.48    6.30
  10  -5   0  194.58    6.50
 -10  -5   0  199.08    6.90
  10   5   0  182.88    6.00
 -10   5   0  200.68    7.00
 -10   5   0  195.68    7.00
 -11  -5   0   80.99    3.80
  11  -5   0   84.79    3.60
 -11   5   0   83.59    4.10
  11   5   0   81.49    3.10
 -11   5   0   90.59    4.20
 -12  -5   0   23.90    2.20
  12  -5   0   19.40    2.50
 -12   5   0   32.90    2.90
  12   5   0   24.80    1.90
 -12   5   0   26.10    2.50
 -13  -5   0   43.70    2.30
 -13   5   0   42.80    2.70
  13   5   0   46.00    2.50
 -13   5   0   46.10    2.70
 -14  -5   0   43.00    2.00
 -14   5   0   42.30    2.30
 -14   5   0   41.50    2.10
   0  -6   0 1319.77   38.50
   0  -6   0 1408.26   47.20
   0  -6   0 1391.46   39.30
   0  -6   0 1408.46   39.40
   0  -6   0 1346.57   46.10
   0  -6   0 1406.76   39.60
   0   6   0 1314.17   38.40
   0   6   0 1418.06   39.70
   0   6   0 1378.06   46.70
   0   6   0 1396.76   39.40
   0   6   0 1425.16   39.40
  -1  -6   0  115.89    3.80
   1  -6   0  125.99    5.10
  -1  -6   0  121.79    4.80
  -1  -6   0  118.29   11.90
  -1  -6   0  126.49    4.70
   1  -6   0  114.59   14.50
   1  -6   0  121.69    4.70
  -1  -6   0  139.29   12.50
   1  -6   0  139.59   16.30
   1  -6   0  124.79    4.90
   1  -6   0  117.59    3.90
  -1  -6   0  128.49    4.90
  -1   6   0  114.19   13.80
   1   6   0  124.19    4.90
  -1   6   0  117.09    4.60
   1   6   0  101.39   15.30
  -1   6   0  123.19    4.70
   1   6   0  109.99    5.10
   1   6   0  123.59    4.70
   2  -6   0   -3.70    8.80
   2  -6   0    4.60   10.10
   2  -6   0    0.10    1.40
  -2  -6   0    1.20    1.20
  -2  -6   0    0.20    1.20
   2  -6   0    2.00    0.80
  -2  -6   0   28.10    9.70
   2  -6   0    0.80    1.40
  -2  -6   0    2.90    1.30
   2  -6   0    2.10    1.30
  -2  -6   0    7.60    9.30
   2   6   0    0.30    1.40
   2   6   0    0.70    1.20
  -2   6   0    1.00    1.30
   2   6   0  -11.80    7.10
   2   6   0    1.60    0.50
  -2   6   0    0.70    1.10
   2   6   0    3.80    1.70
  -2   6   0    7.30    6.10
   3  -6   0   83.39    3.00
   3  -6   0   69.29   13.50
   3  -6   0   89.09   12.10
   3  -6   0   81.39    4.00
   3  -6   0   86.09    4.30
  -3  -6   0   84.29    4.00
  -3  -6   0   80.49   12.50
  -3  -6   0   71.09   11.80
   3  -6   0   83.69    4.30
  -3  -6   0   85.79    3.90
  -3  -6   0   84.89    4.00
   3   6   0   88.29    3.90
  -3   6   0   81.89    3.80
  -3   6   0   76.09   10.90
   3   6   0   82.99    4.30
   3   6   0   81.29    4.60
  -3   6   0   80.69    4.80
   4  -6   0 1536.05   42.60
  -4  -6   0 1486.45   53.19
  -4  -6   0 1544.35   42.80
   4  -6   0 1554.74   43.70
   4  -6   0 1596.44   44.10
  -4  -6   0 1508.35   43.50
   4  -6   0 1496.05   54.89
  -4  -6   0 1486.85   42.60
  -4  -6   0 1546.65   43.50
  -4  -6   0 1524.85   53.19
   4  -6   0 1507.05   53.29
   4  -6   0 1510.85   43.50
   4   6   0 1568.54   43.70
   4   6   0 1465.35   42.40
  -4   6   0 1525.25   43.20
   4   6   0 1598.14   43.90
   4   6   0 1508.65   44.00
  -4   6   0 1481.25   44.00
   5  -6   0  558.24   17.40
  -5  -6   0  573.14   16.00
  -5  -6   0  552.64   15.70
   5  -6   0  544.75   15.80
  -5   6   0  552.64   16.30
   5   6   0  575.04   17.10
  -5   6   0  533.55   16.30
  -5   6   0  536.15   15.70
   6  -6   0  513.15   16.40
  -6  -6   0  515.95   14.50
  -6  -6   0  504.55   14.80
   6  -6   0  491.25   14.70
  -6   6   0  517.35   15.20
   6   6   0  525.35   16.20
  -6   6   0  510.15   15.20
   6   6   0  501.05   14.40
  -6   6   0  504.85   14.50
   7  -6   0   56.69    4.60
   7  -6   0   57.49    2.60
  -7  -6   0   62.49    3.10
  -7  -6   0   57.69    2.20
   7   6   0   57.69    2.20
  -7   6   0   59.89    3.30
  -7   6   0   59.89    2.30
   7   6   0   56.39    4.50
   8  -6   0  222.78    8.20
   8  -6   0  236.78   10.00
  -8  -6   0  242.68    7.50
  -8  -6   0  239.88    7.10
  -8  -6   0  248.38    8.10
  -8   6   0  239.08    8.00
  -8   6   0  241.18    8.10
   8   6   0  242.78    9.80
   8   6   0  240.38    7.10
   9  -6   0    1.00    1.20
   9  -6   0    0.30    3.90
  -9  -6   0   -1.50    0.70
  -9  -6   0    1.10    1.00
  -9  -6   0    1.50    1.20
  -9   6   0    5.10    1.70
   9   6   0    1.20    0.80
  -9   6   0    0.50    1.50
   9   6   0    1.40    3.80
 -10  -6   0  147.99    5.60
 -10  -6   0  145.39    5.00
  10  -6   0  143.89    5.10
 -10   6   0  155.38    5.90
 -10   6   0  147.39    5.80
  10   6   0  152.68    4.80
 -11  -6   0   19.60    1.70
 -11  -6   0   14.90    2.10
  11  -6   0   15.10    1.60
 -11   6   0   12.30    2.50
 -11   6   0   21.40    2.90
  11   6   0   16.40    1.60
 -12  -6   0  164.08    5.70
 -12   6   0  166.78    5.90
  12   6   0  163.98    5.20
 -12   6   0  165.68    5.90
 -13  -6   0    4.10    1.00
 -13   6   0    5.40    1.40
  13   6   0    5.90    1.20
 -13   6   0    3.60    1.30
 -14  -6   0  263.27    8.10
 -14   6   0  299.97    8.30
 -14   6   0  264.67    8.10
   0  -7   0   -0.20    1.40
   0  -7   0    4.70    9.20
   0  -7   0   -2.30    1.70
   0  -7   0   -0.30    1.70
   0  -7   0   -0.70    0.70
   0   7   0    5.40   11.80
   0   7   0   -0.80    0.50
   0   7   0   -1.70    2.10
   0   7   0    0.70    1.60
   0   7   0   -1.80    1.20
  -1  -7   0  469.45   27.10
   1  -7   0  500.65   28.70
   1  -7   0  484.85   14.80
  -1  -7   0  490.95   13.70
  -1  -7   0  480.35   14.90
   1  -7   0  480.85   15.00
   1  -7   0  486.25   13.70
   1  -7   0  480.35   26.70
  -1  -7   0  470.55   14.80
   1  -7   0  481.55   15.10
  -1  -7   0  498.05   15.00
  -1  -7   0  479.05   24.70
   1   7   0  482.75   13.60
  -1   7   0  488.15   14.80
   1   7   0  484.65   15.00
  -1   7   0  488.85   14.80
   1   7   0  476.85   15.40
  -1   7   0  478.95   15.40
  -1   7   0  458.65   13.50
  -1   7   0  446.26   26.40
   1   7   0  491.95   14.90
   1   7   0  449.76   27.60
   2  -7   0   38.40   13.50
  -2  -7   0   27.10    3.10
  -2  -7   0   28.90    3.10
  -2  -7   0    7.00    9.60
  -2  -7   0   26.00    3.10
   2  -7   0   27.40    3.10
  -2  -7   0   17.80   10.10
   2  -7   0   27.80    3.30
   2  -7   0   29.60    1.70
   2  -7   0   43.10   15.20
   2  -7   0   27.20    3.50
  -2  -7   0   23.90    1.90
  -2   7   0   28.80    3.40
   2   7   0   28.00    1.30
   2   7   0   20.40    2.60
   2   7   0   23.20    2.90
  -2   7   0   34.40    3.20
   2   7   0   30.20    2.70
  -2   7   0   27.50    3.20
  -2   7   0   24.10   12.50
  -3  -7   0 1074.49   31.20
   3  -7   0 1078.69   31.20
  -3  -7   0 1054.19   31.20
  -3  -7   0  979.80   41.10
   3  -7   0 1055.09   46.40
   3  -7   0 1131.59   31.60
   3  -7   0 1091.89   30.10
  -3  -7   0 1056.39   44.50
  -3  -7   0 1110.79   30.20
  -3  -7   0 1082.19   30.00
   3  -7   0 1089.19   31.40
   3  -7   0 1039.30   44.30
  -3   7   0 1080.09   30.60
  -3   7   0 1040.00   30.00
  -3   7   0 1040.30   31.90
   3   7   0 1095.89   31.60
  -3   7   0 1043.50   31.10
   3   7   0 1047.70   29.80
   3   7   0 1080.39   31.80
  -3   7   0  998.10   42.70
   3   7   0 1134.09   31.30
  -4  -7   0  219.88    6.60
   4  -7   0  228.48    6.70
  -4  -7   0  221.38    6.90
   4  -7   0  225.08    8.40
   4   7   0  218.18    8.00
   4   7   0  219.08    6.40
  -4   7   0  221.58    7.30
  -4   7   0  213.58    6.60
  -4   7   0  212.38    7.70
  -5  -7   0  112.09    4.00
   5  -7   0  109.99    5.70
  -5  -7   0  112.39    3.60
   5  -7   0  108.49    3.80
  -5   7   0  104.99    4.60
  -5   7   0  113.79    3.70
   5   7   0  111.79    5.30
   5   7   0  111.19    3.50
  -5   7   0  116.39    4.60
   6  -7   0   79.99    3.10
  -6  -7   0   79.99    2.90
  -6  -7   0   78.29    3.70
   6  -7   0   87.69    5.50
  -6  -7   0   82.39    3.30
  -6   7   0   85.89    4.00
   6   7   0   81.99    2.80
  -6   7   0   80.19    2.90
   6   7   0   80.69    4.90
  -6   7   0   82.19    3.90
  -7  -7   0  236.08    6.80
  -7  -7   0  222.68    7.70
  -7  -7   0  229.88    7.30
   7  -7   0  223.78    9.60
   7  -7   0  220.98    7.10
   7   7   0  232.18    6.80
  -7   7   0  228.08    6.80
  -7   7   0  235.48    7.90
  -7   7   0  223.68    7.70
   7   7   0  230.48    9.40
  -8  -7   0  105.89    3.40
   8  -7   0  101.29    7.40
   8  -7   0  100.89    3.80
  -8  -7   0  104.79    3.90
  -8  -7   0   99.99    4.40
   8   7   0   94.49    7.30
  -8   7   0  101.19    4.80
  -8   7   0   99.89    3.40
  -8   7   0  103.49    4.50
   8   7   0  105.19    3.50
  -9  -7   0  386.76   11.70
   9  -7   0  378.06   17.00
   9  -7   0  336.97   12.10
  -9  -7   0  386.46   11.20
   9   7   0  333.27   16.10
   9   7   0  358.46   11.10
  -9   7   0  383.26   11.70
  -9   7   0  393.46   11.90
 -10  -7   0   26.50    2.00
 -10  -7   0   24.10    2.50
  10  -7   0   24.60    2.20
 -10   7   0   25.80    2.80
  10   7   0   24.90    1.70
 -10   7   0   25.00    3.10
 -11  -7   0   90.89    3.90
  11  -7   0   89.89    3.60
  11   7   0   89.39    3.20
 -11   7   0   91.39    4.10
 -11   7   0   91.69    4.10
 -12  -7   0    3.90    1.10
  12  -7   0    3.30    1.20
 -12   7   0    2.50    1.50
 -12   7   0    5.50    1.40
  12   7   0    4.40    1.00
 -13  -7   0   74.49    2.90
  13   7   0   73.99    3.60
 -13   7   0   75.59    3.10
 -13   7   0   76.29    3.30
   0  -8   0 3303.47  106.89
   0  -8   0 3162.18   90.39
   0  -8   0 3268.57   91.89
   0  -8   0 3216.58  105.09
   0  -8   0 3325.27   92.09
   0  -8   0 3339.77   92.09
   0   8   0 3304.77   92.59
   0   8   0 3152.38   90.59
   0   8   0 3151.38  105.89
   0   8   0 3333.97   91.89
   0   8   0 3248.18   90.29
   0   8   0 3288.97   92.09
   1  -8   0  158.68   22.00
  -1  -8   0  168.18    5.00
   1  -8   0  148.49   23.20
  -1  -8   0  158.28    5.20
  -1  -8   0  161.48    7.30
   1  -8   0  164.68    7.40
   1  -8   0  164.88    7.60
  -1  -8   0  193.98   28.70
  -1  -8   0  210.68   27.90
   1  -8   0  174.78    6.90
  -1  -8   0  156.78    7.20
   1  -8   0  171.58    5.10
  -1  -8   0  166.48    5.40
   1   8   0  161.08    5.00
  -1   8   0  164.28    8.60
   1   8   0  162.88    5.40
   1   8   0  147.29    8.20
   1   8   0  168.38    6.60
  -1   8   0  166.58    5.20
   1   8   0  171.58    7.60
  -1   8   0  159.48    6.80
  -1   8   0  157.68    4.90
  -1   8   0  170.28    7.30
  -1   8   0  137.09   18.00
  -2  -8   0  397.66   11.40
  -2  -8   0  345.57   33.70
   2  -8   0  372.76   28.10
   2  -8   0  380.16   13.30
  -2  -8   0  397.16   11.20
  -2  -8   0  360.36   13.10
   2  -8   0  374.66   13.10
  -2  -8   0  415.96   35.00
   2  -8   0  342.97   36.50
   2  -8   0  409.46   13.00
   2  -8   0  403.66   11.20
  -2  -8   0  399.86   13.30
   2   8   0  390.06   12.70
  -2   8   0  342.07   14.30
  -2   8   0  382.76   11.20
  -2   8   0  324.57   33.00
   2   8   0  381.76   14.10
   2   8   0  397.26   11.00
  -2   8   0  385.26   13.10
  -3  -8   0    4.70    1.00
   3  -8   0    5.90    2.00
   3  -8   0    6.30    1.00
  -3  -8   0    7.20    0.90
   3   8   0    4.80    1.70
  -3   8   0    9.60    1.60
   3   8   0    5.30    0.70
  -3   8   0    6.10    0.90
  -4  -8   0  538.85   15.40
   4  -8   0  557.64   17.50
  -4  -8   0  547.65   15.60
   4  -8   0  539.95   15.50
  -4   8   0  553.34   16.10
  -4   8   0  526.15   15.40
   4   8   0  542.15   15.30
  -4   8   0  502.55   16.00
   4   8   0  537.85   17.20
  -5  -8   0  595.54   17.00
   5  -8   0  582.34   16.60
  -5  -8   0  574.84   16.60
   5  -8   0  582.44   18.70
  -5   8   0  559.64   17.10
  -5   8   0  595.14   17.20
   5   8   0  567.94   18.50
  -5   8   0  572.94   16.50
   5   8   0  560.94   16.30
  -6  -8   0  483.15   13.80
   6  -8   0  472.05   16.40
   6  -8   0  476.55   14.00
  -6  -8   0  486.65   14.10
  -6   8   0  494.35   14.60
   6   8   0  469.95   16.20
  -6   8   0  466.95   14.50
  -6   8   0  474.75   13.70
   6   8   0  482.05   13.70
   7  -8   0 1088.49   31.30
  -7  -8   0 1133.29   31.90
   7  -8   0 1096.09   33.90
  -7  -8   0 1095.69   31.00
  -7  -8   0 1113.39   31.40
   7   8   0 1106.39   34.00
  -7   8   0 1094.99   31.00
  -7   8   0 1094.89   31.80
  -7   8   0 1124.99   31.90
   7   8   0 1108.69   31.00
  -8  -8   0  133.99    4.70
  -8  -8   0  136.99    4.20
  -8  -8   0  130.69    5.20
   8  -8   0  140.09    4.70
   8  -8   0  114.49    8.90
  -8   8   0  129.89    5.30
  -8   8   0  123.99    4.20
   8   8   0  119.99    9.40
  -8   8   0  132.69    5.40
   8   8   0  137.69    4.30
  -9  -8   0   55.79    3.20
  -9  -8   0   52.99    2.70
   9  -8   0   55.19    2.80
  -9   8   0   57.29    3.70
   9   8   0   56.69    2.30
  -9   8   0   58.89    3.50
 -10  -8   0  266.67    8.30
  10  -8   0  264.27    8.20
 -10  -8   0  268.47    8.80
 -10   8   0  273.47    8.80
 -10   8   0  265.97    8.90
  10   8   0  270.57    8.00
 -11  -8   0  193.78    6.50
  11  -8   0  196.88    6.20
 -11   8   0  193.68    6.70
 -11   8   0  197.88    6.70
  11   8   0  198.98    6.00
 -12  -8   0  342.37   10.00
  12  -8   0  322.87    9.70
 -12   8   0  337.87   10.10
  12   8   0  341.47    9.70
 -12   8   0  313.27   10.00
 -13  -8   0   25.50    1.60
 -13   8   0   23.70    2.00
   0  -9   0   -0.70    2.20
   0  -9   0   -6.00    4.20
   0  -9   0   62.59   32.90
   0  -9   0    0.90    4.10
   0  -9   0    0.50   29.60
   0   9   0    0.50    0.70
   0   9   0   -5.30    5.70
   0   9   0   -8.40    5.90
   0   9   0    3.00    2.50
   1  -9   0  717.13   21.90
  -1  -9   0  706.83   19.90
   1  -9   0  688.93   19.90
  -1  -9   0  698.93   19.80
   1  -9   0  676.03   20.00
   1   9   0  692.53   21.70
  -1   9   0  722.83   20.00
   1   9   0  708.93   19.70
   1   9   0  694.53   20.10
   2  -9   0   31.80    2.40
  -2  -9   0   36.40    2.10
   2  -9   0   36.60    4.20
   2  -9   0   35.80    1.90
  -2  -9   0   32.80    1.80
   2   9   0   40.40    2.70
  -2   9   0   36.10    2.00
   2   9   0   29.30    3.80
   2   9   0   34.90    1.60
  -3  -9   0 1246.68   35.80
  -3  -9   0 1332.67   36.00
   3  -9   0 1285.77   38.00
   3  -9   0 1274.07   35.80
   3   9   0 1216.38   36.00
   3   9   0 1298.17   35.60
   3   9   0 1280.37   37.90
  -3   9   0 1268.87   35.80
   4  -9   0  485.75   16.70
  -4  -9   0  498.55   14.30
  -4  -9   0  512.65   14.50
   4  -9   0  485.95   14.40
  -4   9   0  524.25   15.20
   4   9   0  488.45   16.70
  -4   9   0  495.15   14.30
  -4   9   0  462.65   15.00
   4   9   0  503.35   14.10
   5  -9   0  465.15   13.60
  -5  -9   0  481.95   13.80
   5  -9   0  448.56   16.20
  -5  -9   0  467.05   13.50
   5   9   0  461.85   16.30
  -5   9   0  462.15   13.50
  -5   9   0  479.45   14.30
   5   9   0  471.25   13.40
   6  -9   0   51.69    6.30
  -6  -9   0   42.70    2.30
  -6  -9   0   43.70    2.00
   6  -9   0   43.50    2.40
  -6   9   0   39.10    2.00
   6   9   0   32.40    4.60
   6   9   0   43.50    1.90
  -6   9   0   39.90    3.10
  -6   9   0   40.20    3.20
  -7  -9   0  144.19    5.00
   7  -9   0  145.89    4.90
  -7  -9   0  147.09    5.50
  -7  -9   0  144.49    4.60
   7  -9   0  145.39    9.50
   7   9   0  133.09    9.70
  -7   9   0  139.69    5.70
  -7   9   0  141.09    4.60
  -7   9   0  139.29    5.50
   7   9   0  147.29    4.60
  -8  -9   0    0.30    1.20
  -8  -9   0    2.40    0.80
   8  -9   0    0.40    1.10
  -8  -9   0    0.30    1.10
  -8   9   0   -0.20    1.50
  -8   9   0    3.00    1.60
   8   9   0    1.30    0.80
   9  -9   0  623.14   18.20
  -9  -9   0  638.64   18.30
  -9  -9   0  643.44   18.80
  -9   9   0  628.34   19.00
   9   9   0  623.54   18.00
  -9   9   0  633.84   18.80
 -10  -9   0   52.09    2.80
  10  -9   0   49.70    2.50
  10   9   0   54.39    2.30
 -10   9   0   51.49    3.10
 -10   9   0   49.00    3.00
  11  -9   0  222.38    7.30
 -11  -9   0  231.88    7.30
 -11   9   0  229.68    7.50
 -11   9   0  225.78    7.40
  11   9   0  238.38    6.90
  12  -9   0   11.00    1.30
 -12  -9   0   14.50    1.50
  12   9   0   12.00    1.20
   0 -10   0  160.98    5.00
   0 -10   0  159.08    5.20
   0  10   0  153.38    4.90
   0  10   0  162.88    5.30
  -1 -10   0    5.30    1.00
  -1 -10   0    5.20    1.10
   1 -10   0    7.00    3.10
   1 -10   0    4.60    0.90
   1 -10   0    5.50    1.10
   1  10   0    5.80    0.80
   1  10   0    6.60    1.30
   1  10   0    5.90    3.60
  -2 -10   0  197.88    6.10
   2 -10   0  185.88    9.00
   2 -10   0  190.28    6.30
   2 -10   0  197.28    6.10
   2  10   0  202.28    5.90
  -2  10   0  197.28    6.20
   2  10   0  191.28    9.10
  -3 -10   0    7.50    0.90
   3 -10   0    8.90    1.20
   3 -10   0   11.40    3.40
   3  10   0   11.10    3.70
   3  10   0    9.70    1.00
   3  10   0   12.70    1.60
  -3  10   0   11.40    1.20
  -4 -10   0    3.60    1.10
   4 -10   0    4.00    1.00
  -4 -10   0    2.10    0.80
   4 -10   0    4.40    3.30
   4  10   0    2.30    3.60
  -4  10   0    2.10    0.90
   4  10   0    2.60    0.80
   5 -10   0    0.70    1.00
  -5 -10   0    0.60    1.10
   5 -10   0   -3.50    3.80
  -5 -10   0    0.20    0.80
   5  10   0    3.10    4.20
   5  10   0    0.60    0.80
  -5  10   0   -4.20    2.10
  -5  10   0    0.50    0.80
   6 -10   0   39.40    5.80
  -6 -10   0   44.90    2.50
  -6 -10   0   47.40    3.10
  -6 -10   0   46.50    2.10
   6 -10   0   46.80    2.50
  -6  10   0   45.90    2.20
  -6  10   0   45.70    3.20
  -6  10   0   45.00    3.60
   6  10   0   41.10    6.30
   6  10   0   45.90    2.10
  -7 -10   0    2.60    1.10
   7 -10   0    0.90    1.00
  -7 -10   0    1.70    1.30
  -7 -10   0   -0.20    0.70
  -7  10   0    0.70    0.80
  -7  10   0    2.40    1.80
   7  10   0    0.00    0.80
  -7  10   0    0.30    1.50
  -8 -10   0   93.29    4.10
  -8 -10   0   91.89    3.20
   8 -10   0   93.09    3.50
  -8  10   0   91.19    4.30
  -8  10   0   92.19    4.40
   8  10   0   90.19    3.20
   9 -10   0    1.00    1.00
  -9 -10   0    0.20    0.60
  -9 -10   0    1.30    1.10
   9  10   0    0.00    0.80
  -9  10   0    2.50    1.60
  -9  10   0   -2.20    1.30
  10 -10   0   30.00    1.90
 -10 -10   0   29.60    2.20
  10  10   0   28.20    1.70
 -10  10   0   32.40    2.70
 -11 -10   0  274.87    8.40
  11 -10   0  268.27    8.10
 -11  10   0  270.97    8.50
  11  10   0  280.87    8.10
 -12 -10   0  412.16   11.90
   0 -11   0    0.10    0.90
   0 -11   0    1.30    0.80
   0  11   0   -0.60    1.00
   1 -11   0   29.50    2.00
   1 -11   0   29.00    1.80
  -1 -11   0   24.70    1.80
   1  11   0   23.60    1.60
   1  11   0   23.90    2.20
  -1  11   0   27.30    2.10
   2 -11   0  986.10   28.20
   2 -11   0  994.20   28.10
  -2 -11   0  983.80   28.10
   2 -11   0 1005.10   31.60
   2  11   0  990.40   27.90
   2  11   0  993.90   28.30
  -2  11   0 1005.60   28.20
   3 -11   0  275.87   13.00
  -3 -11   0  281.67    8.60
   3 -11   0  293.77    8.60
   3  11   0  272.47    8.90
  -3  11   0  301.57    8.70
   3  11   0  276.97   14.30
   3  11   0  285.07    8.40
  -4 -11   0  345.87   10.20
   4 -11   0  328.97   15.00
   4 -11   0  350.46   10.30
  -4  11   0  347.97   10.30
   4  11   0  338.67   16.00
   4  11   0  334.47   10.80
   4  11   0  361.36   10.10
  -5 -11   0  397.96   11.00
   5 -11   0  364.56   16.40
   5  11   0  355.96   17.80
   5  11   0  349.77   11.60
  -5  11   0  385.86   11.10
   6 -11   0   71.39    3.00
  -6 -11   0   71.59    2.70
  -6 -11   0   70.69    3.70
   6  11   0   72.89    2.70
  -6  11   0   71.19    2.80
  -6  11   0   59.89    4.20
  -7 -11   0   83.59    3.90
  -7 -11   0   81.09    3.00
   7 -11   0   81.49    3.30
  -7  11   0   87.09    6.30
  -7  11   0   82.19    3.00
   7  11   0   84.19    3.00
   8 -11   0  146.09    4.90
  -8 -11   0  143.79    5.40
  -8 -11   0  144.39    4.60
  -8  11   0  148.49    5.70
   8  11   0  151.48    5.40
  -9 -11   0  202.38    6.70
   9 -11   0  203.58    6.20
   9  11   0  201.38    6.10
  -9  11   0  194.98    6.80
  10 -11   0  142.59    4.50
 -10 -11   0  136.49    4.80
  10  11   0  144.99    4.50
  11 -11   0   47.80    2.20
 -11 -11   0   48.30    2.20
  11  11   0   45.80    2.10
   1 -12   0  586.84   17.30
  -1 -12   0  606.34   17.30
   1 -12   0  594.04   17.10
   1  12   0  605.84   17.40
  -1  12   0  603.74   17.50
   2 -12   0   12.20    1.40
  -2 -12   0   11.90    1.30
   2 -12   0   17.80    1.70
  -2  12   0   12.00    1.40
   2  12   0   16.50    2.00
   2  12   0   16.20    1.60
  -3 -12   0    0.40    0.80
   3 -12   0   -1.70    1.30
  -3  12   0    0.10    1.00
   3  12   0    1.10    1.30
  -4 -12   0  170.58    5.50
   4 -12   0  176.58    5.50
  -4  12   0  175.78    5.60
   4  12   0  169.18    5.30
   4  12   0  154.48    6.10
  -5 -12   0  194.78    6.00
   5 -12   0  196.48    6.10
  -5  12   0  185.98    6.10
   5  12   0  190.08    5.90
  -6 -12   0  463.95   13.30
   6 -12   0  456.65   13.40
  -6 -12   0  465.15   14.10
   6  12   0  459.05   13.20
  -6  12   0  447.46   14.00
   7 -12   0    8.40    1.10
  -7 -12   0    6.50    1.40
  -7 -12   0    7.30    0.90
  -7  12   0    8.40    0.90
   7  12   0    5.70    1.00
  -8 -12   0  178.38    5.30
  -8 -12   0  172.58    5.90
   8 -12   0  174.88    5.50
   8  12   0  175.98    5.40
  -9 -12   0   39.50    2.20
   9 -12   0   42.90    2.10
   9  12   0   40.40    1.90
  10 -12   0   28.20    1.70
 -10 -12   0   30.10    1.80
  10  12   0   31.30    1.80
   0 -13   0   -0.50    0.90
   0  13   0   -0.50    1.10
  -1 -13   0   34.20    2.00
   1 -13   0   39.40    2.10
  -1  13   0   36.20    2.20
   1  13   0   35.00    2.30
  -2 -13   0  750.22   20.90
   2 -13   0  704.33   20.70
   2 -13   0  719.03   20.90
   2  13   0  742.93   21.10
  -3 -13   0  199.18    6.10
   3 -13   0  171.88    6.80
   3 -13   0  199.68    6.00
   3  13   0  202.58    6.60
  -4 -13   0  114.59    3.90
   4 -13   0  114.39    3.90
  -4  13   0  110.99    4.00
   4  13   0  108.99    3.80
   4  13   0  122.89    4.90
  -5 -13   0   44.70    2.20
  -5 -13   0   43.50    2.80
   5 -13   0   48.70    2.30
   5  13   0   50.09    2.20
  -5  13   0   45.00    2.20
   6 -13   0   80.39    3.10
  -6 -13   0   86.09    3.70
  -6 -13   0   85.89    3.00
  -6  13   0   82.99    3.00
   6  13   0   79.99    3.00
   7 -13   0  177.98    5.50
  -7 -13   0  169.58    5.90
  -7 -13   0  176.78    5.30
   7  13   0  176.28    5.40
  -7  13   0  173.28    5.30
  -8 -13   0   39.80    1.50
   8 -13   0   36.40    1.90
  -8 -13   0   36.80    2.20
   8  13   0   36.60    1.90
   9 -13   0  147.59    4.60
  -9 -13   0  149.69    4.80
   9  13   0  143.89    4.60
   0 -14   0  569.64   16.20
   0  14   0  548.15   16.60
   1 -14   0  249.28    8.00
  -1 -14   0  252.97    8.00
  -1  14   0  293.17    9.30
   1  14   0  259.27    8.20
   2 -14   0    5.10    1.20
  -2 -14   0    4.00    0.90
   2  14   0    4.80    1.30
  -2  14   0    5.60    1.10
   3 -14   0    3.70    1.00
  -3 -14   0    2.20    0.90
  -3  14   0    3.10    1.00
   3  14   0    0.90    1.30
  -4 -14   0   40.30    1.90
   4 -14   0   38.50    2.00
  -4  14   0   38.90    2.10
   4  14   0   41.60    3.20
  -5 -14   0  128.59    4.20
  -5 -14   0  127.39    4.70
   5 -14   0  126.29    4.20
  -5  14   0  130.49    4.20
  -6 -14   0  278.47    7.90
  -6 -14   0  268.07    8.40
   6  14   0  265.07    8.00
  -6  14   0  273.27    7.90
  -7 -14   0   55.29    1.90
   7 -14   0   52.19    2.20
  -7 -14   0   52.79    2.50
   7  14   0   53.69    2.70
  -8 -14   0   45.20    2.10
   8 -14   0   42.80    2.20
   0 -15   0   -0.70    0.80
   0  15   0    0.40    1.00
   1 -15   0   96.39    3.50
  -1 -15   0   96.69    3.40
  -1  15   0   98.99    3.60
   1  15   0  102.99    3.70
   2 -15   0  167.28    5.50
  -2 -15   0  178.78    5.40
   2  15   0  168.08    5.70
  -2  15   0  177.28    5.50
  -3 -15   0  264.77    7.90
  -3  15   0  272.27    8.00
   3  15   0  260.77    8.20
  -4 -15   0   63.09    2.80
  -4 -15   0   61.79    2.40
  -4  15   0   60.09    2.40
   4  15   0   55.79    3.60
  -5 -15   0    1.30    1.00
  -5 -15   0    3.30    0.70
  -5  15   0    2.20    0.80
  -6 -15   0    1.00    1.00
  -6 -15   0    2.50    0.60
  -6  15   0    1.40    0.70
  -7 -15   0   10.60    1.60
   0 -16   0  118.99    3.80
   0  16   0  115.49    4.00
  -1 -16   0  148.29    4.60
   1  16   0  142.49    4.80
  -1  16   0  148.19    4.70
   2 -16   0   35.20    2.40
  -2 -16   0   38.70    1.80
  -2  16   0   38.20    1.90
   2  16   0   38.40    2.30
  -3 -16   0   44.60    1.80
  -3 -16   0   40.30    2.80
   3  16   0   48.40    2.80
  -3  16   0   44.80    2.00
  -4 -16   0    8.70    1.20
  -4 -16   0    8.50    1.00
  -4  16   0   12.10    1.30
  -5 -16   0  300.47    9.30
  -5 -16   0  338.07    9.10
  -5  16   0  320.57    9.10
   0 -17   0   -0.10    0.80
   0  17   0    0.50    0.80
  -1 -17   0    1.40    0.70
   1  17   0    2.10    1.00
  -1  17   0    1.90    0.80
  -2 -17   0  106.79    3.40
  -2  17   0  111.49    3.50
  -3 -17   0   62.89    2.10
  -3  17   0   60.19    2.20
 -15   0   1  169.18    5.30
 -14   0   1    2.00    1.10
 -14   0   1   -2.80    2.00
 -13   0   1  537.45   16.10
 -13   0   1  549.15   16.10
 -12   0   1   -2.70    1.40
 -12   0   1   -1.20    1.30
 -11   0   1  265.37    8.50
 -11   0   1  257.37    8.50
  11   0  -1  236.38   13.60
 -10   0   1   -0.60    1.30
 -10   0   1   -0.80    1.10
  10   0  -1   -2.30    3.00
   9   0  -1 1508.25   42.70
  -9   0   1 1503.15   42.30
  -9   0   1 1456.55   41.90
  -8   0   1   -0.80    1.40
   8   0  -1   -0.70    1.30
  -8   0   1   -1.60    0.90
  -8   0   1    0.00    1.40
  -7   0   1 3277.17   95.19
  -7   0   1 3374.66   95.29
   7   0  -1 3465.05   95.09
   7   0  -1 3552.54   95.19
   6   0  -1   -0.10    0.60
   6   0  -1    0.00    0.50
   4   0  -1   -3.80    0.30
   4   0  -1   -3.90    0.20
   4   0  -1   -3.90    1.20
   2   0  -1    1.80    0.20
   2   0  -1    2.30    0.70
  -1   0   1 1225.98   34.80
   1   0  -1 1228.18   34.90
   0   0   1   -4.70    0.30
   0   0  -1   -3.00    1.80
   0   0  -1   -5.30    0.40
   0   0  -1   -5.10    0.20
   0   0   1   -5.10    1.40
   0   0   1   -5.20    0.20
   0   0   1   -5.10    0.40
   0   0  -1   -5.10    0.20
   0   0  -1   -4.90    0.40
   0   0   1   -3.60    0.40
   1   0   1   96.59    3.40
   1   0   1  102.49    3.50
   1   0   1   97.19    3.30
  -1   0  -1   94.29    3.40
   1   0   1   95.19    3.50
   1   0   1   96.19    6.00
  -1   0  -1   95.69    3.40
  -2   0  -1   -4.40    0.40
   2   0   1   -4.10    2.60
   2   0   1   -3.90    0.50
  -2   0  -1   -4.00    0.50
   2   0   1   -4.40    0.60
  -2   0  -1   -3.70    0.70
   2   0   1   -4.20    0.80
   3   0   1 2857.11   78.29
   3   0   1 2735.13   75.59
   3   0   1 2679.03   75.49
  -3   0  -1 2657.83   75.59
  -3   0  -1 2779.92   78.09
  -3   0  -1 2600.74   75.49
   3   0   1 2723.03   75.69
  -4   0  -1   -5.00    4.10
   4   0   1   -2.90    0.70
  -4   0  -1   -2.40    0.70
   4   0   1   -2.90    0.90
  -4   0  -1   -2.40    0.60
   4   0   1   -4.10    0.90
   4   0   1   -9.40    4.10
   4   0   1   -3.10    1.00
   5   0   1 1260.67   36.50
  -5   0  -1 1290.17   36.40
   5   0   1 1253.37   40.60
   5   0   1 1319.47   36.90
   5   0   1 1287.07   37.70
  -5   0  -1 1329.27   39.80
   5   0   1 1330.67   36.90
  -5   0  -1 1330.67   36.40
   6   0   1    0.30    1.90
   6   0   1    0.70    1.80
   6   0   1    1.30    1.20
   6   0   1   -0.20    1.20
  -6   0  -1    2.00    0.80
  -6   0  -1    0.90    0.80
   6   0   1   -0.30    8.10
  -6   0  -1    4.30    5.80
  -6   0  -1   -4.50    5.70
   7   0   1   21.20    3.40
   7   0   1   -0.70   13.60
   7   0   1   25.90    2.40
  -7   0  -1   20.40    2.20
  -7   0  -1   19.70    2.10
   7   0   1   26.60    2.90
  -8   0  -1   -0.40    1.30
  -8   0  -1   -0.20    1.10
   8   0   1    1.70    2.10
  -9   0  -1  492.45   14.80
  -9   0  -1  507.05   14.90
   9   0   1  499.85   16.50
   9   0   1  472.35   14.20
  10   0   1    2.40    4.20
  10   0   1    1.10    1.10
 -10   0  -1   -0.10    1.40
 -10   0  -1    0.30    1.30
 -11   0  -1 1421.76   39.50
  11   0   1 1377.26   38.90
 -11   0  -1 1355.06   39.60
 -12   0  -1   -1.60    1.20
 -12   0  -1   -0.50    1.40
  12   0   1   -0.10    1.40
 -13   0  -1    2.00    1.30
  13   0   1    2.40    1.60
 -13   0  -1    1.90    1.20
 -14   0  -1    0.30    1.00
 -14   0  -1    0.80    1.30
 -15  -1   1   -0.50    0.90
 -15   1   1   -0.70    1.00
 -14  -1   1    4.20    1.20
 -14   1   1    2.40    1.30
 -14   1   1    3.70    1.20
 -13  -1   1    1.60    1.40
 -13  -1   1    1.30    1.30
 -13   1   1    2.20    1.30
 -13   1   1    2.20    1.40
 -12  -1   1  427.26   13.20
 -12   1   1  426.46   13.30
 -12   1   1  444.46   13.30
 -11  -1   1   42.00    3.00
 -11  -1   1   35.60    2.80
  11  -1  -1   39.80   10.50
 -11   1   1   37.40    2.90
  11   1  -1   41.80    8.00
 -11   1   1   37.10    3.00
 -10  -1   1  212.28    7.20
  10  -1  -1  205.18    9.10
 -10  -1   1  214.98    7.20
 -10   1   1  210.48    7.20
 -10   1   1  217.18    7.20
  10   1  -1  198.98    8.90
  -9  -1   1   60.99    2.90
   9  -1  -1   58.09    4.30
  -9  -1   1   60.39    3.10
  -9   1   1   62.29    3.20
  -9   1   1   60.79    3.30
   9   1  -1   65.99    4.10
  -8  -1   1   20.30    2.50
  -8  -1   1   19.50    2.20
  -8  -1   1   21.20    2.10
   8  -1  -1   22.30    2.60
  -8   1   1   21.00    2.10
  -8   1   1   20.10    2.40
   8   1  -1   17.90    2.20
   7  -1  -1   52.69    2.50
  -7  -1   1   51.99    2.80
   7  -1  -1   53.49    2.60
  -7   1   1   46.40    2.90
  -7   1   1   49.40    2.80
   7   1  -1   50.69    2.80
   7   1  -1   53.59    2.40
   6  -1  -1  614.34   17.20
   6  -1  -1  604.74   17.10
   6   1  -1  606.34   17.00
   6   1  -1  616.34   17.20
   6   1  -1  608.94   16.90
   6   1  -1  573.14   17.20
   5  -1  -1  588.54   17.30
   5  -1  -1  596.14   16.50
   5  -1  -1  616.94   16.50
   5  -1  -1  566.24   16.50
   5  -1  -1  593.64   16.50
   5   1  -1  596.64   16.70
   5   1  -1  585.64   16.60
   5   1  -1  600.34   16.70
   5   1  -1  582.34   16.70
   3  -1  -1  431.86   12.30
   3  -1  -1  435.76   13.30
  -3  -1   1  440.66   13.10
   3  -1  -1  448.86   12.20
  -3  -1   1  437.86   12.20
  -3  -1   1  422.66   13.10
  -3  -1   1  431.36   12.20
   3   1  -1  450.45   12.40
  -2  -1   1   55.79    4.40
  -2  -1   1   56.79    4.20
  -2  -1   1   55.49    1.80
   2  -1  -1   53.89    1.80
   2  -1  -1   54.09    1.80
   2  -1  -1   53.89    3.80
  -2  -1   1   49.99    1.80
   2  -1  -1   56.79    4.00
   2   1  -1   54.99    1.80
   2   1  -1   51.99    1.90
  -2   1   1   50.89    1.80
   2   1  -1   53.59    1.70
   2   1  -1   53.79    1.70
  -2   1   1   52.89    1.80
   2   1  -1   56.49    4.20
   1  -1  -1  174.48    4.90
  -1  -1   1  166.88    4.80
   1  -1  -1  172.68    4.80
  -1  -1   1  165.28    6.60
  -1  -1   1  161.58    4.80
   1  -1  -1  169.38    4.90
  -1  -1   1  169.08    4.80
   1  -1  -1  170.78    6.40
  -1   1   1  164.98    4.80
   1   1  -1  152.08    5.00
  -1   1   1  150.08    4.90
  -1   1   1  168.58    4.80
  -1   1   1  164.08    4.80
  -1   1   1  163.88    6.50
   1   1  -1  170.48    4.80
   1   1  -1  173.38    4.80
   1   1  -1  176.88    6.50
   0  -1   1 5757.32  163.38
   0  -1  -1 5935.31  163.38
   0   1  -1 5849.31  163.38
   0   1   1 5877.61  163.48
   1  -1   1    4.80    0.80
  -1  -1  -1    3.40    3.30
   1  -1   1    4.60    0.60
   1  -1   1    4.00    2.50
  -1  -1  -1    5.40    0.60
  -1  -1  -1    5.90    0.80
  -1  -1  -1    5.60    0.90
   1  -1   1    5.90    0.80
  -1  -1  -1    5.30    0.70
   1  -1   1    5.80    0.80
   1   1   1    4.90    0.60
  -1   1  -1    5.30    0.70
  -1   1  -1    4.20    0.80
   1   1   1    5.30    0.70
   1   1   1    4.90    0.60
   1   1   1    4.60    0.70
  -1   1  -1    5.10    0.80
  -1   1  -1    5.80    0.80
  -1   1  -1    4.90    2.40
   1   1   1    2.50    3.40
   2  -1   1  636.84   18.00
  -2  -1  -1  600.64   17.80
   2  -1   1  631.84   17.80
   2  -1   1  631.14   18.00
   2  -1   1  665.33   20.70
  -2  -1  -1  629.94   17.90
   2  -1   1  645.74   17.90
   2   1   1  627.64   17.80
   2   1   1  637.94   17.90
   2   1   1  631.84   20.60
  -2   1  -1  604.04   17.80
  -2   1  -1  634.84   17.70
   2   1   1  626.04   17.90
  -2   1  -1  624.14   18.00
   2   1   1  636.74   17.90
   3  -1   1    8.20    5.20
  -3  -1  -1    8.20    4.20
  -3  -1  -1    5.40    0.80
   3  -1   1    5.90    0.80
   3  -1   1    5.40    1.10
  -3  -1  -1    5.90    0.80
   3  -1   1    5.20    1.00
   3  -1   1    6.30    0.90
  -3   1  -1    7.30    0.80
   3   1   1    5.50    0.90
  -3   1  -1    5.20    1.00
   3   1   1   10.80    4.50
   3   1   1    9.10    1.20
   3   1   1    5.60    1.00
   3   1   1    7.80    1.00
  -3   1  -1    5.40    4.00
   4  -1   1   71.19    3.00
   4  -1   1   74.79    3.20
   4  -1   1   75.49    7.80
  -4  -1  -1   72.69    7.60
  -4  -1  -1   70.49    2.70
   4  -1   1   72.39    2.80
   4  -1   1   83.59    3.30
  -4   1  -1   72.29    2.90
  -4   1  -1   75.49    2.70
  -4   1  -1   84.69    7.50
   4   1   1   61.79    8.00
   4   1   1   70.69    2.80
   4   1   1   71.79    3.00
   4   1   1   75.69    3.30
   4   1   1   74.19    3.00
  -5  -1  -1   42.10    2.00
  -5  -1  -1   42.20    2.00
  -5  -1  -1   41.00    6.30
   5  -1   1   40.10    2.70
   5  -1   1   43.40    2.20
   5  -1   1   42.70    2.70
   5  -1   1   42.70    2.80
   5  -1   1   43.30    7.10
  -5  -1  -1   33.30    6.60
  -5   1  -1   36.10    5.90
   5   1   1   42.60    2.40
   5   1   1   44.80    2.80
   5   1   1   45.60    2.90
   5   1   1   45.70    7.00
  -5   1  -1   43.70    1.90
  -5   1  -1   43.50    2.10
   5   1   1   42.00    2.30
   6  -1   1 2254.97   62.39
   6  -1   1 2271.37   61.79
   6  -1   1 2192.18   62.19
  -6  -1  -1 2171.88   61.49
  -6  -1  -1 2213.78   61.49
  -6  -1  -1 2162.18   65.19
   6  -1   1 2161.68   67.39
   6   1   1 2201.38   62.29
   6   1   1 2211.68   68.09
  -6   1  -1 2215.18   61.39
   6   1   1 2227.38   61.89
  -7  -1  -1   41.20    2.70
   7  -1   1   44.10    3.70
   7  -1   1   47.10    3.50
  -7  -1  -1   40.40    2.60
  -7   1  -1   45.90    2.80
   7   1   1   44.50    3.30
  -7   1  -1   44.50    2.60
  -8  -1  -1 1531.25   42.90
  -8  -1  -1 1573.44   42.80
   8  -1   1 1516.25   44.00
  -8   1  -1 1553.64   43.00
   8   1   1 1316.47   42.30
   8   1   1 1574.34   44.00
  -8   1  -1 1537.65   42.90
   9  -1   1    4.30    2.90
   9  -1   1    3.10    1.10
  -9  -1  -1    1.70    1.20
  -9  -1  -1    1.60    1.40
   9   1   1    1.50    1.00
   9   1   1    1.30    2.70
  -9   1  -1    2.10    1.30
  -9   1  -1    2.60    1.30
  10  -1   1   -0.40    4.50
  10  -1   1    2.90    1.20
 -10  -1  -1    5.30    1.50
 -10  -1  -1    3.30    1.20
  10   1   1   11.20    4.30
  10   1   1    0.80    1.10
 -10   1  -1    2.90    1.40
 -10   1  -1    2.10    1.50
 -11  -1  -1   88.99    4.00
 -11  -1  -1   85.99    4.10
  11  -1   1   88.49    3.60
 -11   1  -1   89.49    4.10
 -11   1  -1   88.39    4.20
  11   1   1   87.19    3.50
 -12  -1  -1  745.03   21.50
  12  -1   1  737.43   21.20
 -12  -1  -1  740.13   21.60
  12   1   1  733.73   21.10
 -12   1  -1  744.23   21.60
 -12   1  -1  728.73   21.60
  13  -1   1   19.50    1.90
 -13  -1  -1   16.10    2.00
 -13  -1  -1   16.10    2.20
 -13   1  -1   14.90    2.10
 -13   1  -1   16.10    2.10
 -14  -1  -1   85.19    3.30
 -14  -1  -1   76.59    4.90
 -14   1  -1   79.59    3.30
 -14   1  -1   90.49    3.30
 -15  -2   1   93.79    3.30
 -15   2   1  103.49    3.40
 -14  -2   1   18.10    1.80
 -14   2   1   21.00    2.00
 -14   2   1   19.70    2.10
 -13  -2   1  532.15   16.10
 -13   2   1  561.84   16.20
 -13   2   1  536.15   16.10
 -12  -2   1   14.50    2.20
 -12   2   1   14.90    2.00
 -12   2   1   17.80    2.30
 -11  -2   1  323.97   10.60
 -11  -2   1  337.07   10.70
 -11   2   1  339.57   10.70
 -11   2   1  341.37   10.70
  10  -2  -1  301.67   12.10
 -10  -2   1  333.27   10.30
 -10  -2   1  323.17    9.80
 -10  -2   1  322.97   10.10
 -10   2   1  324.37   10.30
  10   2  -1  307.97   11.80
 -10   2   1  334.57   10.30
  -9  -2   1  621.04   17.80
  -9  -2   1  628.14   18.20
   9  -2  -1  605.34   18.90
  -9  -2   1  581.14   18.30
  -9   2   1  629.74   18.20
  -9   2   1  610.64   18.10
  -8  -2   1   76.19    3.40
   8  -2  -1   74.69    4.10
  -8  -2   1   70.89    3.80
  -8  -2   1   79.39    3.20
   8   2  -1   74.89    3.70
  -8   2   1   78.19    3.50
  -8   2   1   77.09    3.60
  -7  -2   1  769.92   22.60
   7  -2  -1  798.02   23.00
  -7  -2   1  803.02   22.90
   7  -2  -1  754.52   22.80
   7   2  -1  842.42   22.90
  -7   2   1  817.72   22.90
  -7   2   1  778.92   22.90
   7   2  -1  781.42   22.50
   7   2  -1  796.22   22.50
   6  -2  -1   -0.70    0.60
   6  -2  -1   -7.00    4.10
   6  -2  -1   -0.20    0.50
   6  -2  -1    0.70    0.90
   6  -2  -1    4.10    3.20
   6  -2  -1   -0.80    0.80
   6   2  -1    1.80    1.10
   6   2  -1   -0.70    1.10
   6   2  -1    0.30    1.10
   6   2  -1    0.40    0.70
   5  -2  -1   51.99    2.10
  -5  -2   1   50.69    1.60
   5  -2  -1   39.90    5.60
  -5  -2   1   53.09    1.70
   5  -2  -1   51.79    2.20
   5  -2  -1   52.19    1.90
  -5  -2   1   52.99    3.80
  -5  -2   1   45.60    3.60
   5  -2  -1   49.10    2.00
   5  -2  -1   44.80    5.90
   5   2  -1   48.30    2.50
   5   2  -1   54.39    2.30
   5   2  -1   49.10    2.30
  -4  -2   1  257.17    7.40
   4  -2  -1  248.08   10.30
  -4  -2   1  262.67   10.00
   4  -2  -1  255.37    7.50
  -4  -2   1  259.07    7.40
   4  -2  -1  260.57    7.40
   4  -2  -1  268.47    7.50
   4  -2  -1  250.47   11.10
  -4  -2   1  251.87   10.10
   4  -2  -1  250.17    7.60
  -4   2   1  255.27    7.30
  -4   2   1  258.97    7.30
   4   2  -1  240.68    7.60
   4   2  -1  266.77    7.60
   4   2  -1  263.07    7.50
   4   2  -1  257.67    7.70
  -3  -2   1 2988.40   81.39
   3  -2  -1 2951.20   81.19
  -3  -2   1 2914.21   81.19
   3  -2  -1 2839.82   81.39
  -3  -2   1 2755.32   79.19
   3  -2  -1 2773.12   79.19
   3  -2  -1 2823.52   79.19
   3  -2  -1 2805.42   79.29
   3  -2  -1 2773.52   79.19
   3   2  -1 2737.63   79.29
   3   2  -1 2850.11   79.19
   3   2  -1 3116.39   81.99
   3   2  -1 2863.31   79.29
  -3   2   1 2770.72   79.19
   2  -2  -1   12.70    1.30
   2  -2  -1   12.60    1.10
   2  -2  -1   12.40    4.10
   2  -2  -1   12.40    1.10
   2  -2  -1   12.80    1.00
  -2  -2   1   11.00    0.80
  -2  -2   1   12.00    3.80
   2  -2  -1   11.00    4.30
  -2  -2   1   12.00    1.20
  -2  -2   1   11.80    0.80
  -2  -2   1   12.80    1.10
  -2  -2   1   10.00    4.30
   2   2  -1   12.60    1.40
   2   2  -1   10.90    1.10
  -2   2   1   11.50    1.30
   2   2  -1    7.60    3.80
  -2   2   1   12.40    1.10
   2   2  -1   13.60    1.10
   2   2  -1   10.90    1.20
   1  -2  -1   58.99    2.20
   1  -2  -1   58.69    2.30
  -1  -2   1   55.29    6.30
   1  -2  -1   57.19    2.30
  -1  -2   1   54.79    2.20
   1  -2  -1   56.79    6.40
   1  -2  -1   55.49    6.20
   1  -2  -1   61.79    2.20
  -1  -2   1   58.49    2.20
  -1  -2   1   61.79    2.30
  -1  -2   1   60.99    2.30
   1   2  -1   59.39    2.50
   1   2  -1   61.99    2.50
  -1   2   1   57.19    2.50
   1   2  -1   59.59    6.20
   1   2  -1   57.79    2.20
   1   2  -1   59.09    2.20
  -1   2   1   66.79    5.50
  -1   2   1   57.59    2.30
   0  -2  -1  338.57   12.90
   0  -2  -1  323.17    9.60
   0  -2  -1  339.47   12.30
   0  -2  -1  342.57    9.70
   0  -2  -1  339.07    9.60
   0  -2   1  331.37    9.60
   0  -2   1  342.17   12.20
   0  -2   1  325.27    9.80
   0  -2  -1  320.57    9.70
   0  -2   1  330.07    9.70
   0   2   1  329.97    9.60
   0   2   1  316.87    9.70
   0   2   1  340.07    9.60
   0   2   1  331.17   13.10
   0   2  -1  339.07    9.80
   0   2  -1  334.37   12.10
   0   2  -1  326.47   10.00
   0   2  -1  328.47    9.60
  -1  -2  -1  202.68   10.90
  -1  -2  -1  225.48    6.60
  -1  -2  -1  223.38   10.70
   1  -2   1  213.38    6.80
   1  -2   1  218.58    9.60
   1  -2   1  218.38    6.90
  -1  -2  -1  221.78    6.60
   1  -2   1  219.98    6.60
  -1  -2  -1  218.28    6.60
   1  -2   1  213.58    6.60
  -1  -2  -1  205.88    6.70
   1   2   1  214.88    6.70
  -1   2  -1  222.88    6.90
   1   2   1  212.18    6.60
  -1   2  -1  203.98    7.00
  -1   2  -1  217.08    6.60
  -1   2  -1  211.88    9.50
  -1   2  -1  214.78    6.60
   1   2   1  208.48    6.70
   1   2   1  217.58   11.00
   1   2   1  216.18    6.70
   2  -2   1 5381.66  148.59
  -2  -2  -1 5380.76  148.59
  -2  -2  -1 5162.98  148.69
   2  -2   1 5079.29  145.69
   2   2   1 5468.05  148.79
   2   2   1 5042.60  145.79
   3  -2   1   32.90    1.90
  -3  -2  -1   27.40    1.70
   3  -2   1   32.00    2.20
  -3  -2  -1   23.20    5.70
  -3  -2  -1   31.60    1.40
   3  -2   1   31.30    2.20
  -3   2  -1   33.30    5.70
  -3   2  -1   32.70    1.70
   3   2   1   30.40    2.00
   3   2   1   28.30    1.80
  -3   2  -1   29.20    2.20
   3   2   1   26.00    5.90
   3   2   1   31.40    2.10
   3   2   1   31.40    1.90
   4  -2   1   92.99    4.70
  -4  -2  -1   99.49    3.50
  -4  -2  -1   93.59    9.30
  -4  -2  -1  105.09    9.40
   4  -2   1   87.89    9.60
   4  -2   1  102.49    4.10
   4  -2   1   99.19    3.90
  -4  -2  -1  105.29    3.60
   4  -2   1  100.39    3.70
   4   2   1   94.29    4.00
  -4   2  -1  107.29    3.90
  -4   2  -1   99.69    7.90
  -4   2  -1   98.99    3.50
   4   2   1  101.09    4.00
   4   2   1   96.99   10.20
   4   2   1   98.09    3.70
   5  -2   1  662.83   19.50
  -5  -2  -1  611.54   23.60
   5  -2   1  667.63   24.60
   5  -2   1  665.93   19.50
  -5  -2  -1  666.73   19.10
  -5  -2  -1  676.53   19.10
   5  -2   1  689.13   19.70
  -5  -2  -1  663.43   24.60
   5  -2   1  666.63   19.20
   5   2   1  638.24   25.20
   5   2   1  680.83   19.60
   5   2   1  636.64   19.60
  -5   2  -1  661.93   19.20
  -5   2  -1  676.13   23.20
  -5   2  -1  691.83   19.00
   5   2   1  686.73   19.50
   5   2   1  667.23   19.20
   6  -2   1  111.89   16.20
  -6  -2  -1  132.89    4.90
  -6  -2  -1  130.49    4.50
   6  -2   1  135.69    5.40
   6  -2   1  133.19    4.80
  -6  -2  -1   95.19   13.60
   6  -2   1  128.69    5.50
  -6  -2  -1  130.29    4.50
  -6   2  -1  127.29    4.80
   6   2   1  117.69    4.00
   6   2   1  126.79    5.70
   6   2   1  144.99    5.10
  -6   2  -1  123.29    4.70
  -6   2  -1  132.29    4.30
   6   2   1  119.89   14.90
  -6   2  -1  144.59   11.40
  -6   2  -1  131.49    4.40
   6   2   1  129.99    5.00
  -7  -2  -1   38.90    2.20
  -7  -2  -1   42.40    1.90
  -7  -2  -1   42.40    2.60
  -7  -2  -1   39.20    2.30
  -7  -2  -1   21.90    8.90
   7  -2   1   44.90    3.50
  -7   2  -1   40.90    2.60
   7   2   1   38.70    1.80
  -7   2  -1   44.70    2.60
   8  -2   1   26.00    2.50
  -8  -2  -1   29.10    2.10
  -8  -2  -1   30.20    2.50
  -8  -2  -1   26.10    2.30
   8  -2   1   27.50    4.00
  -8   2  -1   28.20    2.40
   8   2   1   26.70    3.70
   8   2   1   23.60    1.60
  -8   2  -1   24.90    2.40
  -9  -2  -1  444.56   13.20
   9  -2   1  407.86   12.50
  -9  -2  -1  427.76   13.00
   9  -2   1  426.16   15.10
  -9   2  -1  450.55   13.20
  -9   2  -1  441.36   13.20
   9   2   1  427.46   14.90
   9   2   1  425.06   12.40
 -10  -2  -1  173.88    6.10
  10  -2   1  165.48    5.50
 -10  -2  -1  172.38    6.00
  10  -2   1  155.08   10.30
 -10   2  -1  166.28    6.10
 -10   2  -1  163.08    6.10
  10   2   1  164.88    5.30
  10   2   1  162.78   10.00
 -11  -2  -1  196.08    6.80
 -11  -2  -1  197.88    6.90
 -11   2  -1  198.98    7.00
 -11   2  -1  197.98    7.00
  11   2   1  198.58    6.30
  12  -2   1    3.80    1.50
 -12  -2  -1    2.30    1.30
 -12  -2  -1    5.30    1.40
  12   2   1    1.50    1.20
 -12   2  -1    4.60    1.60
 -12   2  -1    3.10    1.50
 -13  -2  -1   18.90    2.00
  13  -2   1   17.30    1.90
 -13   2  -1   15.40    2.10
 -13   2  -1   19.10    2.20
  13   2   1   12.30    1.60
 -14  -2  -1   17.00    1.60
 -14   2  -1   17.30    1.90
 -14   2  -1   16.30    1.90
 -15  -3   1   -1.40    0.80
 -15   3   1   -0.40    1.10
 -14  -3   1    8.40    1.20
 -14   3   1   11.50    1.50
 -14   3   1   10.90    1.50
 -13  -3   1    7.50    1.40
 -13   3   1    7.30    1.60
 -13   3   1    9.30    1.60
 -12  -3   1  377.46   13.40
 -12   3   1  362.66   13.00
 -12   3   1  413.76   12.20
 -11  -3   1    4.60    1.40
 -11  -3   1    2.80    1.90
 -11   3   1    3.80    1.70
 -11   3   1    6.50    1.70
 -10  -3   1  139.69    4.90
 -10  -3   1  141.09    5.40
  10  -3  -1  134.89    8.00
  10   3  -1  131.99    7.70
 -10   3   1  144.19    5.50
 -10   3   1  145.99    5.50
  -9  -3   1   27.10    2.40
  -9  -3   1   26.60    2.00
  -9  -3   1   21.80    3.10
   9   3  -1   21.40    2.80
  -9   3   1   22.70    2.50
  -9   3   1   25.30    2.50
  -8  -3   1  378.46   11.60
  -8  -3   1  380.26   11.20
   8  -3  -1  373.26   12.20
  -8  -3   1  360.66   11.60
  -8   3   1  382.26   11.60
   8   3  -1  388.16   12.00
  -8   3   1  374.66   11.60
   7  -3  -1  132.79    4.00
   7  -3  -1  140.89    5.40
  -7  -3   1  128.99    4.50
   7  -3  -1  134.59   10.10
   7  -3  -1  119.19    9.30
   7  -3  -1  132.99    4.10
  -7  -3   1  132.39    4.90
  -7   3   1  136.69    4.90
   7   3  -1  119.19    5.90
  -7   3   1  133.39    4.90
   7   3  -1  135.49    5.00
   6  -3  -1   87.59    3.80
   6  -3  -1   87.89    3.20
   6  -3  -1   78.39   10.70
   6  -3  -1   82.09    3.70
   6  -3  -1   88.99    3.30
  -6  -3   1   74.39    5.10
  -6  -3   1   83.99    2.60
   6  -3  -1   93.79   11.80
   6   3  -1   82.89    4.30
   6   3  -1   93.89    4.00
   6   3  -1   80.89    3.80
   6   3  -1   86.59    3.40
   5  -3  -1    8.90    1.40
   5  -3  -1    2.40    6.00
   5  -3  -1   10.10    1.40
   5  -3  -1    7.30    5.50
   5  -3  -1    9.90    1.10
  -5  -3   1    8.90    1.20
   5  -3  -1    8.60    1.20
  -5  -3   1   16.20    5.60
  -5  -3   1    8.50    1.00
  -5  -3   1   16.10    4.80
   5   3  -1    8.20    1.10
  -5   3   1    6.80    0.90
   5   3  -1   10.50    1.40
   5   3  -1    9.40    1.30
   4  -3  -1 3131.59   86.69
  -4  -3   1 3264.57   89.79
   4  -3  -1 3041.80   86.49
   4  -3  -1 3043.90   86.39
  -4  -3   1 3163.08   89.59
   4  -3  -1 3152.08   86.39
  -4  -3   1 2990.90   86.29
   4  -3  -1 3256.07   90.29
  -4  -3   1 3090.59   86.39
   4  -3  -1 3297.07   89.89
   4   3  -1 2898.31   86.49
  -4   3   1 3040.20   86.49
   4   3  -1 3042.90   86.69
   4   3  -1 3102.89   86.59
   3  -3  -1  709.83   20.20
   3  -3  -1  719.03   23.60
  -3  -3   1  724.73   20.20
  -3  -3   1  678.63   23.80
   3  -3  -1  694.73   20.20
   3  -3  -1  714.33   24.40
  -3  -3   1  699.03   20.10
  -3  -3   1  718.53   23.90
   3  -3  -1  720.13   20.10
   3  -3  -1  705.93   20.40
   3   3  -1  728.83   24.50
   3   3  -1  709.73   20.20
   3   3  -1  697.33   20.40
  -3   3   1  710.93   20.10
  -3   3   1  688.53   23.40
   3   3  -1  711.93   20.30
  -3   3   1  702.63   20.30
   3   3  -1  747.63   20.20
   2  -3  -1   58.99    8.10
   2  -3  -1   57.79    2.40
   2  -3  -1   64.59    7.60
  -2  -3   1   50.29    7.50
  -2  -3   1   58.29    6.10
  -2  -3   1   56.69    2.40
   2  -3  -1   59.69    2.40
   2  -3  -1   55.69    2.60
   2  -3  -1   60.09    2.50
  -2  -3   1   48.50    2.30
  -2   3   1   61.09    2.60
   2   3  -1   64.19    2.70
   2   3  -1   54.59    2.80
   2   3  -1   57.79    8.10
   2   3  -1   58.79    2.40
   2   3  -1   59.59    2.40
   1  -3  -1    3.00    1.00
  -1  -3   1    3.30    0.90
  -1  -3   1    5.50    4.00
   1  -3  -1   -2.40    5.00
   1  -3  -1    3.00    0.80
  -1  -3   1    2.70    0.80
   1  -3  -1    2.80    0.80
  -1  -3   1    0.40    4.20
   1  -3  -1    4.90    5.30
   1  -3  -1    3.00    0.80
  -1  -3   1    2.10    0.90
   1   3  -1    2.00    1.10
  -1   3   1    2.70    0.80
  -1   3   1    3.00    0.80
   1   3  -1    4.40    5.20
   1   3  -1    1.90    0.80
  -1   3   1    0.30    5.10
   1   3  -1    2.50    0.80
  -1   3   1    3.50    0.90
   1   3  -1    2.60    1.00
   0  -3  -1 6027.30  171.48
   0  -3   1 5377.76  168.38
   0  -3   1 6197.48  171.48
   0  -3  -1 5848.01  168.48
   0  -3  -1 6441.06  171.88
   0   3  -1 6241.08  171.48
   0   3   1 6387.96  172.18
   1  -3   1    3.60    0.80
   1  -3   1    4.30    1.00
  -1  -3  -1    4.40    4.40
   1  -3   1    3.70    1.20
  -1  -3  -1    3.10    0.80
  -1  -3  -1    2.80    0.80
   1  -3   1    4.40    1.10
  -1  -3  -1   -0.20    5.70
   1  -3   1    2.40    5.40
  -1  -3  -1    4.60    0.90
  -1   3  -1    0.10    5.20
  -1   3  -1    4.10    0.80
  -1   3  -1    4.20    1.10
   1   3   1    4.80    1.20
   1   3   1    1.30    4.50
   1   3   1    3.10    0.90
   1   3   1    2.30    0.80
   1   3   1    3.60    0.90
  -1   3  -1    3.20    0.80
  -2  -3  -1 7719.13  217.38
  -2  -3  -1 8078.09  217.48
   2  -3   1 7290.07  213.48
   2  -3   1 7856.81  217.28
  -2   3  -1 7901.11  216.98
   2   3   1 7814.82  217.68
   2   3   1 7259.87  213.68
   3  -3   1  134.69    5.00
  -3  -3  -1  135.99    4.60
   3  -3   1  135.69    5.20
   3  -3   1  142.49    4.70
  -3  -3  -1  142.49    4.70
   3  -3   1  137.69    4.90
   3  -3   1  127.59   10.50
  -3  -3  -1  153.18   11.30
  -3  -3  -1  145.19    4.50
  -3  -3  -1  138.09    9.80
   3   3   1  145.59    4.80
   3   3   1  147.09   10.00
   3   3   1  141.59    4.90
  -3   3  -1  142.99    4.30
   3   3   1  144.99    4.80
  -3   3  -1  142.19    5.10
   3   3   1  136.39    5.10
  -4  -3  -1   54.29    8.00
   4  -3   1   59.29    3.30
  -4  -3  -1   57.39    2.60
   4  -3   1   71.79   10.50
   4  -3   1   60.89    3.20
   4  -3   1   58.69    3.30
  -4  -3  -1   61.69    2.60
   4  -3   1   59.29    2.80
  -4  -3  -1   56.09    8.90
   4   3   1   62.39    2.90
  -4   3  -1   59.29    2.50
   4   3   1   57.79    8.80
   4   3   1   57.49    3.60
   4   3   1   63.79    3.10
  -4   3  -1   57.59    3.20
   4   3   1   57.89    2.80
  -4   3  -1   57.99    8.00
  -5  -3  -1 1202.38   39.70
   5  -3   1 1142.99   34.50
   5  -3   1 1250.17   34.80
   5  -3   1 1230.78   34.40
  -5  -3  -1 1167.68   34.00
  -5  -3  -1 1232.58   34.00
   5  -3   1 1179.58   40.50
   5  -3   1 1217.78   34.10
   5   3   1 1243.48   34.40
  -5   3  -1 1200.98   34.20
   5   3   1 1132.09   33.50
  -5   3  -1 1214.88   33.90
   5   3   1 1232.88   34.50
   5   3   1 1180.88   34.20
  -5   3  -1 1198.58   38.90
   5   3   1 1198.68   42.40
  -6  -3  -1  431.16   12.80
   6  -3   1  399.66   12.30
   6  -3   1  447.16   13.70
   6  -3   1  456.85   13.10
   6  -3   1  397.06   24.10
  -6  -3  -1  424.66   12.80
   6  -3   1  429.86   13.40
   6   3   1  400.36   24.90
   6   3   1  433.56   13.80
  -6   3  -1  412.46   12.80
  -6   3  -1  436.16   12.80
  -6   3  -1  430.96   12.60
   6   3   1  443.36   13.40
   6   3   1  419.56   12.10
  -6   3  -1  425.86   12.80
   6   3   1  446.06   13.40
  -7  -3  -1  305.17    9.40
   7  -3   1  276.77    8.80
  -7  -3  -1  292.57    9.00
   7  -3   1  299.27   10.50
  -7  -3  -1  294.77    8.60
  -7   3  -1  324.47    9.40
  -7   3  -1  311.37    9.30
   7   3   1  299.97   10.10
   7   3   1  290.07    8.60
  -7   3  -1  289.07    8.60
   8  -3   1  774.82   22.80
  -8  -3  -1  803.02   23.00
  -8  -3  -1  746.93   23.70
   8  -3   1  829.12   24.90
  -8  -3  -1  800.52   22.60
  -8  -3  -1  812.62   23.20
  -8   3  -1  812.82   23.50
  -8   3  -1  828.42   23.40
   8   3   1  793.52   22.60
   8   3   1  839.32   24.70
  -9  -3  -1   59.69    3.00
   9  -3   1   67.69    6.30
  -9  -3  -1   63.79    3.30
   9  -3   1   58.99    2.80
  -9  -3  -1   64.29    3.30
   9   3   1   58.39    5.90
  -9   3  -1   62.89    3.40
   9   3   1   60.09    2.40
  -9   3  -1   66.89    3.50
 -10  -3  -1  238.88    7.80
 -10  -3  -1  235.48    7.90
  10  -3   1  225.68   12.30
  10  -3   1  229.48    7.40
  10   3   1  231.38   11.90
 -10   3  -1  242.88    8.00
  10   3   1  236.38    7.10
 -10   3  -1  234.28    8.00
 -11  -3  -1   53.69    3.20
 -11  -3  -1   45.50    3.30
  11  -3   1   54.09    3.00
 -11   3  -1   55.69    3.40
 -11   3  -1   60.39    3.40
  11   3   1   51.29    2.50
 -12  -3  -1  388.86   12.00
  12  -3   1  400.96   11.70
 -12   3  -1  407.76   12.20
  12   3   1  388.46   11.50
 -12   3  -1  380.56   12.10
 -13  -3  -1   40.60    2.40
  13  -3   1   39.00    3.00
  13   3   1   39.10    2.50
 -13   3  -1   44.00    2.60
 -13   3  -1   46.70    2.80
 -14  -3  -1  159.38    5.20
 -14   3  -1  179.98    5.40
 -14   3  -1  148.99    6.10
 -14  -4   1   91.19    3.30
 -14   4   1   85.19    3.50
 -14   4   1   84.89    3.40
 -13  -4   1  446.66   13.30
 -13   4   1  449.46   13.30
 -13   4   1  432.46   13.30
 -12  -4   1   39.30    2.70
  12   4  -1   39.50    2.50
 -12   4   1   42.30    3.00
 -12   4   1   43.20    3.10
 -11  -4   1   11.60    1.40
 -11  -4   1   12.80    1.70
  11   4  -1   10.90    1.30
 -11   4   1   12.70    1.90
 -11   4   1   11.20    1.80
  10  -4  -1   60.99    7.00
 -10  -4   1   56.69    2.70
 -10  -4   1   64.29    3.30
 -10   4   1   58.99    3.50
 -10   4   1   61.39    3.50
  10   4  -1   45.20    6.90
  10   4  -1   52.69    2.40
  -9  -4   1 1503.55   44.10
  -9  -4   1 1567.34   43.70
   9  -4  -1 1588.54   45.10
  -9   4   1 1573.44   44.10
   9   4  -1 1563.34   45.10
   9   4  -1 1493.45   43.20
  -9   4   1 1575.34   44.10
   8  -4  -1   88.69    5.00
  -8  -4   1   95.19    3.50
  -8   4   1   89.89    4.00
   8   4  -1   93.89    4.60
   8   4  -1   83.19    3.00
  -7  -4   1 2017.40   55.29
  -7  -4   1 1816.22   54.89
  -7  -4   1 1993.20   55.59
   7  -4  -1 2045.00   56.29
   7   4  -1 2064.89   55.99
  -7   4   1 2042.20   55.59
   7   4  -1 1884.21   54.89
  -7   4   1 1943.21   55.49
   6  -4  -1   42.70    2.90
   6  -4  -1   40.60    3.00
  -6  -4   1   38.90    2.50
   6  -4  -1   41.00    3.00
  -6  -4   1   27.60    9.30
  -6  -4   1   41.00    2.40
   6  -4  -1   46.30   11.90
  -6  -4   1   40.70    2.20
   6  -4  -1   59.39   11.10
  -6  -4   1   42.90    2.60
  -6  -4   1   37.00    9.00
   6   4  -1   37.50    1.70
   6   4  -1   35.50    3.90
  -6   4   1   42.90    2.80
   6   4  -1   43.70    2.60
   6   4  -1   37.60    3.70
  -6   4   1   38.60    2.70
  -5  -4   1  130.09    4.50
   5  -4  -1  132.09    4.60
   5  -4  -1  129.99    4.70
   5  -4  -1  126.09   13.90
  -5  -4   1  113.89   13.20
   5  -4  -1  130.49   12.90
   5  -4  -1  122.39    5.10
  -5  -4   1  138.59   11.70
  -5  -4   1  134.49    4.50
   5  -4  -1  122.29    5.00
  -5   4   1  131.89    4.70
   5   4  -1  132.69    4.90
   5   4  -1  129.79    4.70
   5   4  -1  138.19    5.30
  -5   4   1  129.89    4.30
   5   4  -1  119.29    6.30
   4  -4  -1    7.50    1.50
  -4  -4   1   11.30    6.00
   4  -4  -1    6.90    1.20
  -4  -4   1    5.90    6.10
  -4  -4   1    8.40    1.20
   4  -4  -1    3.20    6.30
   4  -4  -1    7.10    1.40
   4  -4  -1   -0.10    6.90
  -4  -4   1    7.70    1.20
   4  -4  -1    8.20    1.30
   4   4  -1    8.70    1.60
   4   4  -1    6.90    1.20
   4   4  -1    8.40    2.10
  -4   4   1    6.80    1.00
  -4   4   1    5.30    1.40
   3  -4  -1  903.71   25.20
   3  -4  -1  871.21   25.50
  -3  -4   1  885.11   29.90
  -3  -4   1  874.41   24.80
   3  -4  -1  844.12   25.20
  -3  -4   1  912.51   25.10
   3  -4  -1  881.71   30.50
   3   4  -1  875.41   25.20
  -3   4   1  897.31   29.50
   3   4  -1  887.41   25.20
  -3   4   1  895.51   25.00
   3   4  -1  820.22   25.60
   3   4  -1  895.81   25.40
   3   4  -1  899.51   31.00
  -3   4   1  894.01   25.30
   2  -4  -1  212.88   12.60
   2  -4  -1  211.98    6.60
  -2  -4   1  221.68   13.10
   2  -4  -1  205.68    6.90
  -2  -4   1  205.08   11.20
  -2  -4   1  216.08    6.70
  -2  -4   1  222.08    6.70
   2  -4  -1  213.58   11.70
   2  -4  -1  218.98    6.80
  -2  -4   1  213.28    6.70
   2  -4  -1  215.68    7.00
   2   4  -1  195.08    7.40
   2   4  -1  215.08    6.70
  -2   4   1  219.38    6.90
   2   4  -1  209.58    6.90
  -2   4   1  194.88   11.80
   2   4  -1  197.28   13.20
   2   4  -1  209.08    6.70
  -2   4   1  212.28    6.60
   1  -4  -1 2728.93   81.09
   1  -4  -1 2896.81   81.09
   1  -4  -1 3100.79   85.99
  -1  -4   1 2727.53   80.89
   1  -4  -1 2904.71   80.99
   1  -4  -1 2938.71   85.09
  -1  -4   1 2964.90   85.19
  -1  -4   1 3013.10   86.29
  -1  -4   1 2901.71   81.09
   1  -4  -1 2814.92   80.89
  -1  -4   1 2795.82   80.99
   1   4  -1 2856.21   81.19
   1   4  -1 3193.58   85.99
  -1   4   1 2963.10   85.39
  -1   4   1 2855.71   80.89
   1   4  -1 2738.33   80.99
  -1   4   1 2928.41   80.99
  -1   4   1 2929.21   81.09
   1   4  -1 2979.10   80.99
   0  -4   1   57.39    8.00
   0  -4   1   67.79    3.00
   0  -4   1   61.99    2.70
   0  -4  -1   62.09    7.80
   0  -4   1   61.09    8.80
   0  -4  -1   64.89    2.70
   0  -4   1   65.99    3.10
   0  -4  -1   59.79    8.10
   0  -4  -1   67.09    2.90
   0  -4  -1   66.49    2.80
   0   4   1   65.79    2.80
   0   4   1   64.99    2.90
   0   4   1   60.09    8.70
   0   4  -1   73.89    8.00
   0   4  -1   67.19    2.80
   0   4   1   62.29    2.90
   0   4  -1   63.69    2.70
   0   4  -1   70.89    3.30
   1  -4   1  212.48    7.20
  -1  -4  -1  217.78    6.80
  -1  -4  -1  216.78    6.90
  -1  -4  -1  223.58    6.80
   1  -4   1  241.98    7.10
   1  -4   1  212.48    6.80
  -1  -4  -1  193.88   13.40
   1  -4   1  210.18   13.30
  -1  -4  -1  206.58   13.60
   1   4   1  220.98    7.00
  -1   4  -1  219.88    6.80
   1   4   1  217.28    6.90
  -1   4  -1  223.08    6.80
  -1   4  -1  211.18    7.20
  -1   4  -1  223.58   13.20
   1   4   1  208.38   12.60
   1   4   1  212.08    6.90
   2  -4   1  114.99    9.30
   2  -4   1  114.69    4.40
  -2  -4  -1  114.89    4.10
  -2  -4  -1  118.29   11.00
  -2  -4  -1  120.69    4.10
   2  -4   1  116.69    4.20
  -2  -4  -1  112.59    4.10
   2  -4   1  116.09    4.70
  -2  -4  -1  112.09    9.60
   2  -4   1  128.09    5.30
   2   4   1  112.89    4.30
   2   4   1  103.39   12.50
  -2   4  -1  114.39    4.70
  -2   4  -1  116.79    4.00
  -2   4  -1  114.99    4.10
  -2   4  -1  114.29    8.70
   2   4   1  117.69    4.30
   2   4   1  111.99    4.30
  -3  -4  -1 1685.93   51.49
  -3  -4  -1 1652.93   46.10
   3  -4   1 1500.65   46.40
   3  -4   1 1624.84   46.60
   3  -4   1 1689.03   51.99
   3  -4   1 1662.63   46.10
  -3  -4  -1 1570.64   46.60
   3   4   1 1670.83   46.40
   3   4   1 1657.23   46.30
   3   4   1 1650.03   52.89
  -3   4  -1 1660.03   45.90
   3   4   1 1684.73   46.30
  -3   4  -1 1622.94   46.00
  -3   4  -1 1614.44   51.09
   4  -4   1  253.07    9.40
   4  -4   1  281.37   16.70
   4  -4   1  264.47    9.10
  -4  -4  -1  261.37    8.50
   4  -4   1  283.37    8.60
  -4  -4  -1  251.87   16.00
   4  -4   1  259.57    8.00
   4  -4   1  273.37    8.90
   4   4   1  286.97    9.00
   4   4   1  279.07   18.00
   4   4   1  260.97    7.80
  -4   4  -1  272.47    9.10
   4   4   1  283.17    8.80
  -4   4  -1  270.27   15.60
   4   4   1  278.27    8.80
  -4   4  -1  275.77    8.40
  -5  -4  -1 2700.23   75.09
   5  -4   1 2696.63   75.89
  -5  -4  -1 2640.84   81.69
   5  -4   1 2536.25   74.49
   5  -4   1 2848.71   75.29
   5  -4   1 2789.52   75.49
  -5  -4  -1 2586.54   81.49
  -5  -4  -1 2637.64   75.09
   5  -4   1 2830.02   83.89
  -5   4  -1 2681.83   74.89
   5   4   1 2824.62   75.59
   5   4   1 2627.74   83.99
   5   4   1 2696.73   75.59
  -5   4  -1 2577.04   75.39
   5   4   1 2540.15   74.29
  -5   4  -1 2687.23   80.99
   5   4   1 2683.93   75.39
  -6  -4  -1    7.00    1.30
  -6  -4  -1    6.60    1.20
  -6  -4  -1    6.60    0.90
   6  -4   1    4.70    2.00
  -6   4  -1    6.80    1.40
   6   4   1    6.50    0.70
  -6   4  -1    7.10    1.50
   6   4   1    6.50    1.70
  -6   4  -1    5.20    2.20
  -6   4  -1  -17.30   12.40
  -6   4  -1    5.10    0.90
  -6   4  -1    8.30    1.70
   7  -4   1   29.70    2.50
  -7  -4  -1   30.50    1.60
  -7  -4  -1   31.30    2.40
   7  -4   1   28.50    3.70
  -7  -4  -1   31.70    2.10
   7   4   1   31.30    3.40
  -7   4  -1   32.60    2.50
  -7   4  -1   30.90    1.70
  -7   4  -1   34.10    2.60
   7   4   1   30.70    1.50
  -8  -4  -1   61.99    2.80
  -8  -4  -1   63.39    3.40
  -8  -4  -1   60.59    2.30
  -8  -4  -1   64.19    3.20
   8  -4   1   59.69    2.80
   8  -4   1   53.99    7.90
  -8   4  -1   67.09    3.40
   8   4   1   58.99    2.30
  -8   4  -1   64.79    3.30
  -8   4  -1   58.19    2.30
   9  -4   1 1875.11   52.39
  -9  -4  -1 1820.82   52.99
   9  -4   1 1879.91   54.99
  -9  -4  -1 1865.81   52.69
  -9  -4  -1 1939.71   52.49
  -9   4  -1 1896.71   52.99
   9   4   1 1819.72   52.19
  -9   4  -1 1846.02   52.99
   9   4   1 1905.51   54.99
  10  -4   1  131.99   11.20
 -10  -4  -1  142.69    5.40
  10   4   1  135.09   10.50
 -10   4  -1  144.19    5.60
 -10   4  -1  149.19    5.60
 -11  -4  -1  604.54   18.00
  11  -4   1  600.34   17.50
  11   4   1  602.04   17.30
 -11   4  -1  606.24   18.00
 -11   4  -1  608.24   18.10
  12  -4   1   17.90    1.70
 -12  -4  -1   13.40    2.00
 -12   4  -1   13.20    1.80
 -12   4  -1   17.50    2.50
  12   4   1   16.90    1.70
 -13  -4  -1    1.00    1.00
  13  -4   1    0.00    1.60
 -13   4  -1    1.70    1.40
  13   4   1   -0.50    1.20
 -13   4  -1    1.00    1.40
 -14  -4  -1   29.00    1.80
 -14   4  -1   30.10    1.90
 -14   4  -1   31.10    2.00
 -14   5   1   -0.60    1.30
 -14   5   1    0.30    1.00
 -13  -5   1    7.10    1.30
 -13   5   1    7.60    1.50
 -13   5   1    9.60    1.60
  13   5  -1    7.60    1.40
 -12  -5   1  243.28    8.00
  12   5  -1  245.08    7.40
 -12   5   1  246.28    8.10
 -12   5   1  244.88    8.20
 -11  -5   1    3.70    1.40
  11  -5  -1    2.10    1.60
 -11  -5   1    3.00    1.10
 -11   5   1    6.70    1.80
 -11   5   1    3.00    1.70
  11   5  -1    3.50    1.10
 -10  -5   1  872.71   24.30
  10  -5  -1  814.52   24.30
 -10  -5   1  870.51   24.90
  10  -5  -1  812.92   26.80
  10   5  -1  825.82   24.00
 -10   5   1  885.81   24.90
 -10   5   1  859.11   24.80
   9  -5  -1  111.39    4.20
   9  -5  -1  109.19    6.90
  -9  -5   1  118.69    4.20
  -9  -5   1  119.99    4.70
   9   5  -1  115.69    3.70
   9   5  -1  106.59    6.50
  -9   5   1  122.59    4.90
  -9   5   1  111.19    4.80
  -8  -5   1  139.99    4.70
   8  -5  -1  136.39    6.40
   8  -5  -1  121.39    4.60
  -8  -5   1  130.99    4.10
  -8  -5   1  137.69    5.10
  -8   5   1  138.49    5.10
   8   5  -1  119.69    6.80
   8   5  -1  127.29    4.10
  -8   5   1  138.29    5.20
   7  -5  -1   98.49    5.10
  -7  -5   1   94.39    3.20
  -7  -5   1  100.29    3.70
   7  -5  -1   92.09    3.70
   7   5  -1   96.29    3.10
  -7   5   1  100.79    4.10
  -7   5   1   94.69    4.20
   7   5  -1  107.89    4.80
  -6  -5   1  479.05   13.80
  -6  -5   1  466.35   13.40
   6  -5  -1  475.75   14.50
   6  -5  -1  437.16   13.30
  -6  -5   1  452.45   13.10
   6   5  -1  480.35   14.20
  -6   5   1  443.66   13.40
   6   5  -1  453.35   13.00
  -6   5   1  461.25   13.80
  -6   5   1  469.55   13.80
  -6   5   1  441.76   13.70
   5  -5  -1  159.58   17.00
   5  -5  -1  177.18    6.20
  -5  -5   1  171.38    6.00
  -5  -5   1  147.69   17.30
  -5  -5   1  175.38   15.60
   5  -5  -1  175.28    6.20
   5  -5  -1  162.88    5.30
  -5  -5   1  163.68    5.50
   5  -5  -1  174.68    6.40
   5  -5  -1  169.28   18.50
  -5  -5   1  164.88    6.00
   5   5  -1  167.98    5.00
   5   5  -1  174.08    6.50
  -5   5   1  169.68    5.80
   5   5  -1  176.78    6.10
   5   5  -1  177.68    7.10
  -5   5   1  171.08    6.50
   4  -5  -1 1704.43   54.59
   4  -5  -1 1697.13   47.80
   4  -5  -1 1712.13   55.19
  -4  -5   1 1653.53   47.80
  -4  -5   1 1687.73   54.59
   4  -5  -1 1539.05   47.20
   4  -5  -1 1759.32   47.90
   4  -5  -1 1809.52   48.30
   4  -5  -1 1541.75   50.19
   4   5  -1 1600.14   47.10
  -4   5   1 1719.73   47.70
   4   5  -1 1731.13   48.00
  -4   5   1 1762.82   48.10
   4   5  -1 1748.43   48.30
   4   5  -1 1757.62   48.10
   3  -5  -1  114.89    4.60
  -3  -5   1  112.79    4.20
   3  -5  -1  114.89    4.40
  -3  -5   1  110.29    4.20
   3  -5  -1  121.09    4.30
  -3  -5   1  129.49   12.60
  -3  -5   1  113.19    4.30
   3  -5  -1   96.69    5.30
   3  -5  -1  115.39   10.70
  -3  -5   1  114.59   12.70
   3  -5  -1  115.69   12.30
   3   5  -1  116.49    4.30
  -3   5   1  115.99    4.70
   3   5  -1  112.29    4.70
   3   5  -1  125.29   13.60
   3   5  -1  120.59    4.40
   3   5  -1  108.69    3.40
  -2  -5   1   43.60    8.90
   2  -5  -1   45.60    7.10
  -2  -5   1   50.59    2.60
   2  -5  -1   45.90    2.90
  -2  -5   1   47.70    2.70
   2  -5  -1   47.30    9.10
   2  -5  -1   53.09    2.70
  -2  -5   1   45.70    7.20
   2  -5  -1   47.00    2.50
  -2  -5   1   49.70    2.60
   2   5  -1   42.80    1.70
   2   5  -1   45.20    2.90
  -2   5   1   52.99    7.80
   2   5  -1   49.00    2.70
   2   5  -1   48.00    3.10
  -2   5   1   46.00    2.40
  -2   5   1   49.00    3.10
   2   5  -1   36.40    8.90
  -1  -5   1   -1.70    5.40
  -1  -5   1    3.90    1.10
   1  -5  -1    2.40    5.60
   1  -5  -1    3.10    1.20
  -1  -5   1    2.60    1.20
   1  -5  -1   13.30    7.60
   1  -5  -1    1.90    1.00
  -1  -5   1    7.10    5.60
  -1  -5   1    2.10    1.00
   1  -5  -1    3.60    1.20
   1   5  -1    1.90    1.30
  -1   5   1    2.90    1.00
   1   5  -1    3.90    1.10
  -1   5   1    3.30    1.40
   1   5  -1    3.70    1.10
  -1   5   1   -2.70    6.40
   1   5  -1    3.00    7.30
  -1   5   1    1.00    1.00
   0  -5  -1 2251.07   69.19
   0  -5  -1 2343.27   63.99
   0  -5   1 2321.87   70.49
   0  -5   1 2299.17   63.89
   0  -5   1 2372.16   69.89
   0  -5  -1 2175.88   63.69
   0  -5  -1 2226.08   63.79
   0  -5   1 2241.88   63.69
   0  -5   1 2320.27   64.09
   0  -5  -1 2364.66   69.89
   0   5  -1 2403.96   69.79
   0   5  -1 2230.58   63.79
   0   5   1 2230.38   63.79
   0   5  -1 2268.37   63.69
   0   5   1 2269.47   63.79
   0   5  -1 2219.18   64.09
   0   5   1 2166.38   63.89
   1  -5   1  223.58    7.20
   1  -5   1  235.38   13.40
   1  -5   1  200.28    6.60
   1  -5   1  207.08   14.20
   1  -5   1  228.68    7.70
  -1  -5  -1  220.48    7.20
  -1  -5  -1  219.08   13.30
  -1  -5  -1  227.68    7.20
  -1  -5  -1  218.18    7.30
  -1  -5  -1  237.58   15.40
   1  -5   1  232.68    7.50
  -1   5  -1  204.18   12.80
  -1   5  -1  234.38    7.20
  -1   5  -1  231.58    7.20
   1   5   1  233.48    7.40
   1   5   1  183.08   16.40
   1   5   1  221.68    6.50
  -1   5  -1  224.28    7.70
   1   5   1  225.18    7.30
  -2  -5  -1 1413.86   45.70
   2  -5   1 1434.76   39.60
  -2  -5  -1 1393.66   46.30
  -2  -5  -1 1416.96   39.30
  -2  -5  -1 1428.16   39.40
  -2  -5  -1 1393.36   39.30
   2  -5   1 1407.76   39.80
   2  -5   1 1330.57   38.70
   2  -5   1 1402.46   46.00
   2  -5   1 1381.96   39.30
  -2   5  -1 1357.96   45.40
   2   5   1 1300.27   39.90
   2   5   1 1318.27   47.20
  -2   5  -1 1324.47   40.10
   2   5   1 1400.36   39.50
  -2   5  -1 1414.16   39.20
   2   5   1 1412.36   39.50
  -2   5  -1 1413.16   39.30
  -3  -5  -1  889.01   32.90
  -3  -5  -1  829.02   31.80
  -3  -5  -1  858.51   24.60
   3  -5   1  825.72   32.10
   3  -5   1  891.51   24.70
  -3  -5  -1  886.41   24.70
  -3  -5  -1  868.51   24.70
   3  -5   1  864.51   24.90
   3  -5   1  815.12   24.00
   3  -5   1  843.62   25.20
  -3   5  -1  869.11   24.50
  -3   5  -1  857.21   25.20
   3   5   1  871.51   24.90
  -3   5  -1  815.32   31.00
   3   5   1  810.12   33.80
   3   5   1  855.31   24.90
  -3   5  -1  839.42   24.50
   3   5   1  902.91   25.00
   3   5   1  812.32   23.80
   4  -5   1   25.50   10.30
   4  -5   1   23.70    1.70
  -4  -5  -1   23.60    2.50
   4  -5   1   24.30    2.90
  -4  -5  -1   26.90    2.60
  -4  -5  -1   31.60   10.80
   4  -5   1   29.60    2.80
  -4  -5  -1   35.60   10.10
   4  -5   1   28.50    3.40
  -4   5  -1   26.10    3.70
   4   5   1   26.70    3.20
   4   5   1   27.90    3.50
   4   5   1   15.00   11.90
   4   5   1   25.10    2.40
   4   5   1   25.50    1.20
  -5  -5  -1   30.90   12.80
   5  -5   1    7.40    2.00
  -5  -5  -1    7.10    0.90
   5  -5   1    8.20    2.30
   5  -5   1    6.50    2.60
  -5  -5  -1  -13.70   11.50
  -5  -5  -1    7.60    1.10
  -5  -5  -1   12.20    2.10
   5  -5   1   20.10   16.60
  -5  -5  -1    9.90    1.50
   5  -5   1    9.80    1.10
   5   5   1   16.40   14.90
  -5   5  -1   15.80    2.90
   5   5   1   11.30    2.40
   5   5   1    8.20    0.90
  -5   5  -1   -8.30   12.10
  -5   5  -1    7.80    0.90
   5   5   1    9.20    1.70
   5   5   1    8.50    2.60
  -5   5  -1    9.70    1.70
  -5   5  -1    8.80    1.50
   6  -5   1  561.04   17.70
  -6  -5  -1  572.34   16.10
  -6  -5  -1  542.55   15.80
  -6  -5  -1  555.44   16.40
  -6   5  -1  575.24   16.50
   6   5   1  552.14   15.70
   6   5   1  571.54   17.40
  -6   5  -1  536.45   15.70
  -6   5  -1  535.05   16.30
  -7  -5  -1    0.20    1.00
   7  -5   1    0.60    1.00
  -7  -5  -1    0.70    1.20
  -7  -5  -1    0.70    0.70
   7  -5   1    7.10    2.40
   7   5   1   -0.60    0.60
   7   5   1   -0.10    1.80
  -7   5  -1    0.50    0.70
  -7   5  -1    1.60    1.30
  -7   5  -1   -1.00    1.30
   8  -5   1  355.56   10.60
  -8  -5  -1  353.06   10.30
  -8  -5  -1  359.76   10.70
   8  -5   1  354.26   13.20
  -8  -5  -1  361.26   11.10
  -8   5  -1  355.36   11.10
   8   5   1  353.56   10.30
   8   5   1  368.06   13.00
  -8   5  -1  342.97   10.40
  -8   5  -1  358.86   11.20
   9  -5   1  481.95   14.50
   9  -5   1  480.55   17.70
  -9  -5  -1  500.65   14.50
  -9  -5  -1  508.65   15.10
  -9   5  -1  514.75   15.10
   9   5   1  486.35   17.70
  -9   5  -1  489.05   15.10
   9   5   1  501.45   14.20
  10  -5   1   11.80    1.50
 -10  -5  -1   10.50    1.60
 -10   5  -1   11.40    1.90
  10   5   1   11.40    1.20
 -10   5  -1   14.20    2.00
  11  -5   1   35.60    2.50
  11   5   1   33.50    2.00
 -11   5  -1   43.70    4.50
  12  -5   1  612.74   17.80
 -12  -5  -1  622.94   18.20
 -12   5  -1  622.64   18.30
 -12   5  -1  633.24   18.30
  12   5   1  618.24   17.70
  13  -5   1   30.40    2.80
 -13  -5  -1   37.40    2.10
  13   5   1   36.60    2.20
 -13   5  -1   34.80    2.40
 -13   5  -1   36.00    2.40
 -14  -5  -1  366.76   11.00
 -14   5  -1  397.16   11.10
 -14   5  -1  376.06   11.00
 -14  -6   1   65.49    2.50
 -14   6   1   68.49    2.80
 -14   6   1   64.59    2.60
 -13  -6   1  300.77    9.20
 -13   6   1  308.87    9.30
  13   6  -1  292.87    8.90
 -13   6   1  295.27    9.20
 -12  -6   1   87.59    3.70
 -12  -6   1   86.79    3.20
 -12   6   1   87.49    4.00
  12   6  -1   87.99    3.20
 -12   6   1   86.99    4.00
  11  -6  -1    2.40    1.40
 -11  -6   1    2.10    1.30
 -11  -6   1    2.90    1.10
 -11   6   1    2.40    1.80
  11   6  -1    1.90    0.90
 -10  -6   1   66.39    3.00
  10  -6  -1   62.09    3.20
 -10  -6   1   65.09    3.50
  10   6  -1   64.19    2.60
 -10   6   1   71.39    3.90
 -10   6   1   66.99    3.80
  -9  -6   1   59.39    2.80
  -9  -6   1   59.89    3.40
   9  -6  -1   56.89    2.90
   9  -6  -1   57.19    6.60
   9   6  -1   58.09    2.30
  -9   6   1   58.19    3.50
  -9   6   1   63.19    3.70
   9   6  -1   48.70    6.20
   8  -6  -1  237.58    7.50
   8  -6  -1  249.68    9.80
  -8  -6   1  247.48    7.70
  -8  -6   1  237.98    8.10
  -8  -6   1  248.58    7.20
   8   6  -1  243.08    7.20
  -8   6   1  248.18    8.20
  -8   6   1  246.48    8.20
   8   6  -1  240.98    9.50
  -7  -6   1  835.42   23.40
   7  -6  -1  800.32   23.60
  -7  -6   1  853.71   24.40
   7  -6  -1  835.72   25.40
  -7   6   1  835.32   24.20
  -7   6   1  804.62   23.40
   7   6  -1  843.32   25.20
  -7   6   1  901.61   25.70
   7   6  -1  800.72   23.40
   6  -6  -1   24.50    3.20
  -6  -6   1   23.90    1.40
  -6  -6   1   22.70    1.80
  -6   6   1   25.20    2.50
   6   6  -1   25.90    2.90
  -6   6   1   24.50    1.60
   6   6  -1   23.30    1.20
  -6   6   1   23.30    2.50
  -5  -6   1   56.79    2.50
   5  -6  -1   58.19    2.40
   5  -6  -1   60.59    3.80
  -5  -6   1   55.69    2.20
  -5   6   1   59.79    6.00
  -5   6   1   53.79    2.30
   5   6  -1   56.59    3.40
  -5   6   1   54.29    3.30
  -5   6   1   53.39    3.20
   5   6  -1   57.29    2.00
   4  -6  -1  140.89    5.70
   4  -6  -1  141.59    5.80
  -4  -6   1  180.88   18.50
  -4  -6   1  130.39    4.60
  -4  -6   1  131.19    5.50
  -4  -6   1  135.99    5.50
   4  -6  -1  138.89   19.10
   4  -6  -1  137.49    4.50
   4  -6  -1  142.09    5.50
   4  -6  -1  130.89   17.80
  -4  -6   1  148.19   18.10
   4   6  -1  138.79    5.30
  -4   6   1  131.79    6.20
   4   6  -1  142.29    4.10
   4   6  -1  138.49    6.40
  -4   6   1  141.79    5.40
  -3  -6   1  708.03   28.80
  -3  -6   1  712.13   21.10
   3  -6  -1  728.63   31.40
   3  -6  -1  704.83   20.30
  -3  -6   1  707.23   21.00
  -3  -6   1  697.03   30.10
   3  -6  -1  742.03   21.10
   3  -6  -1  728.43   21.40
   3  -6  -1  712.93   30.10
   3  -6  -1  725.23   21.20
   3   6  -1  708.53   21.60
   3   6  -1  711.63   20.10
  -3   6   1  720.33   21.50
   3   6  -1  683.33   29.80
   3   6  -1  756.32   21.30
   3   6  -1  741.73   21.20
  -3   6   1  715.83   21.00
  -3   6   1  696.33   29.30
   2  -6  -1    0.70    1.30
   2  -6  -1   -1.10   10.10
  -2  -6   1   -0.20    1.30
  -2  -6   1    0.60    1.30
   2  -6  -1   -1.50    0.70
   2  -6  -1   -0.30    1.50
  -2  -6   1  -10.30    6.40
  -2  -6   1   -1.00    8.90
   2  -6  -1   -1.50    1.30
  -2  -6   1   -0.90    1.20
   2  -6  -1   -2.70    6.30
   2   6  -1    1.20    1.70
  -2   6   1   15.70    8.30
   2   6  -1   -0.70    1.10
  -2   6   1    0.50    1.70
   2   6  -1   12.00   10.20
  -2   6   1   -1.30    1.40
   2   6  -1    1.40    1.40
  -2   6   1    1.00    1.10
   2   6  -1   -0.50    0.50
  -1  -6   1 1238.58   35.70
   1  -6  -1 1238.88   42.50
  -1  -6   1 1297.67   35.70
   1  -6  -1 1204.38   34.80
  -1  -6   1 1305.37   35.60
  -1  -6   1 1247.58   44.40
  -1  -6   1 1200.68   34.70
   1  -6  -1 1239.48   35.50
   1  -6  -1 1284.97   35.80
  -1  -6   1 1247.88   42.70
   1   6  -1 1252.07   36.00
   1   6  -1 1265.87   35.60
   1   6  -1 1165.58   36.00
  -1   6   1 1210.98   42.70
  -1   6   1 1264.67   35.90
  -1   6   1 1270.07   35.60
  -1   6   1 1278.57   35.60
   1   6  -1 1168.48   34.60
   1   6  -1 1265.27   43.40
   0  -6  -1  481.25   23.40
   0  -6   1  477.85   14.40
   0  -6  -1  494.85   14.70
   0  -6  -1  496.35   24.20
   0  -6   1  478.85   14.60
   0  -6  -1  489.75   14.50
   0  -6   1  489.05   14.80
   0  -6   1  464.15   24.70
   0  -6  -1  471.15   13.60
   0  -6  -1  485.85   14.40
   0  -6   1  470.15   21.60
   0  -6   1  473.15   13.60
   0   6   1  499.65   14.60
   0   6  -1  484.55   15.00
   0   6  -1  480.35   14.50
   0   6   1  484.75   14.80
   0   6  -1  466.45   23.30
   0   6  -1  465.05   13.50
   0   6   1  474.35   14.50
   0   6   1  466.75   13.50
   0   6  -1  491.05   14.50
   1  -6   1    4.20    1.70
  -1  -6  -1    3.50    0.70
  -1  -6  -1    0.00    9.10
   1  -6   1    1.20    1.40
   1  -6   1    3.30    0.80
   1  -6   1    4.20    9.00
   1  -6   1   -4.70    7.60
  -1  -6  -1    3.00    1.20
   1  -6   1    0.50    1.20
  -1  -6  -1    4.90    6.90
  -1  -6  -1    2.30    1.20
  -1  -6  -1    1.70    1.40
  -1   6  -1   11.10    6.70
   1   6   1    1.70    1.40
   1   6   1    4.90    1.70
  -1   6  -1    1.90    1.20
   1   6   1    4.70    0.60
  -1   6  -1    2.50    2.60
   1   6   1    2.60    1.30
  -1   6  -1    3.00    1.20
   2  -6   1 1105.79   32.00
   2  -6   1 1107.69   39.60
  -2  -6  -1 1093.29   40.90
   2  -6   1 1048.80   40.70
   2  -6   1 1143.09   31.80
  -2  -6  -1 1103.39   31.70
  -2  -6  -1 1066.49   40.50
  -2  -6  -1 1071.49   31.70
   2  -6   1 1085.39   30.90
   2  -6   1 1172.18   32.30
  -2  -6  -1 1107.49   31.70
   2   6   1 1087.29   31.90
   2   6   1 1067.39   30.70
  -2   6  -1 1090.89   40.00
  -2   6  -1 1162.48   32.40
   2   6   1 1100.19   32.00
  -2   6  -1 1107.29   31.60
  -2   6  -1 1078.29   31.70
   2   6   1 1130.69   31.90
  -3  -6  -1  873.31   25.40
   3  -6   1  884.01   24.50
   3  -6   1  894.31   25.90
   3  -6   1  865.61   35.90
   3  -6   1  879.21   25.40
   3  -6   1  865.21   25.60
  -3  -6  -1  869.21   25.30
   3  -6   1  836.82   37.50
  -3  -6  -1  876.61   35.80
  -3  -6  -1  892.21   25.40
  -3  -6  -1  854.01   35.20
   3   6   1  766.02   35.10
   3   6   1  895.71   25.80
  -3   6  -1  856.01   26.00
   3   6   1  894.91   25.60
  -3   6  -1  874.21   25.30
  -3   6  -1  846.82   34.40
   3   6   1  871.21   25.70
   4  -6   1   29.60    3.70
  -4  -6  -1   29.70    1.60
   4  -6   1   28.80    3.20
   4  -6   1   30.20    3.40
  -4  -6  -1   28.80    3.40
   4  -6   1   34.20   16.80
   4  -6   1   34.60   13.30
  -4  -6  -1   31.60   13.80
  -4  -6  -1   20.70   13.40
   4  -6   1   29.00    1.80
  -4   6  -1   24.40    1.70
   4   6   1   36.00   13.20
   4   6   1   30.20    3.40
  -4   6  -1    0.90   12.60
   4   6   1   31.20    2.80
   4   6   1   29.10    1.30
  -4   6  -1   29.60    2.70
   4   6   1   37.60    4.30
  -4   6  -1   30.10    3.70
   5  -6   1 1589.14   44.80
  -5  -6  -1 1561.24   43.20
   5  -6   1 1528.65   43.00
  -5  -6  -1 1509.55   42.90
   5   6   1 1595.64   44.50
  -5   6  -1 1504.95   42.90
  -5   6  -1 1524.25   43.50
  -5   6  -1 1503.55   43.40
   5   6   1 1515.05   42.80
  -6  -6  -1   87.49    3.30
  -6  -6  -1   88.99    3.00
   6  -6   1   87.79    3.30
   6  -6   1   86.19    5.30
  -6  -6  -1   84.79    3.80
  -6   6  -1   88.69    4.00
   6   6   1   83.39    4.90
   6   6   1   85.49    2.90
  -6   6  -1   86.09    3.80
  -6   6  -1   83.89    3.00
  -7  -6  -1   71.39    3.00
  -7  -6  -1   71.09    2.50
   7  -6   1   72.19    2.90
  -7  -6  -1   72.09    3.40
  -7   6  -1   71.09    3.60
   7   6   1   58.79    7.30
   7   6   1   70.99    2.50
  -7   6  -1   69.49    3.50
  -7   6  -1   62.59    3.30
  -8  -6  -1   61.19    3.30
   8  -6   1   64.89    6.60
  -8  -6  -1   63.29    2.30
  -8  -6  -1   59.39    2.80
   8  -6   1   60.99    2.80
  -8   6  -1   60.49    3.40
   8   6   1   64.49    2.40
  -8   6  -1   70.19    3.80
  -8   6  -1   59.69    2.30
   8   6   1   60.79    6.10
  -9  -6  -1   37.90    2.30
   9  -6   1   35.00    5.60
   9  -6   1   41.70    2.50
  -9  -6  -1   38.60    2.80
   9   6   1   40.70    2.00
   9   6   1   39.80    5.70
  -9   6  -1   42.60    3.40
  -9   6  -1   42.60    3.20
 -10  -6  -1   20.00    1.90
 -10  -6  -1   18.60    2.30
  10  -6   1   19.80    2.10
  10   6   1   17.00    1.60
 -10   6  -1   19.10    2.20
 -10   6  -1   27.50    3.20
  11  -6   1  539.65   15.70
 -11  -6  -1  550.24   16.20
 -11   6  -1  554.94   16.30
 -11   6  -1  517.05   16.20
  11   6   1  547.05   15.60
 -12  -6  -1    5.50    1.20
  12  -6   1    5.60    1.30
 -12   6  -1    4.50    1.50
  12   6   1    5.60    1.10
 -12   6  -1    7.40    1.60
 -13  -6  -1   -0.60    0.80
 -13   6  -1    0.40    1.20
 -13   6  -1    0.60    1.00
  13   6   1   -0.80    1.10
 -14   6  -1   20.00    2.30
 -14  -7   1    1.50    0.80
 -14   7   1    1.20    1.10
 -13  -7   1    0.70    0.90
  13   7  -1   -0.50    1.20
 -13   7   1   -2.00    1.00
 -13   7   1    0.20    1.30
 -12  -7   1  212.48    7.00
  12  -7  -1  202.98    6.70
 -12   7   1  215.48    7.00
 -12   7   1  218.78    7.10
 -11  -7   1   46.40    2.80
  11  -7  -1   40.00    2.50
 -11  -7   1   40.00    2.20
  11   7  -1   42.80    2.00
 -11   7   1   44.70    3.10
 -11   7   1   40.70    3.10
  10  -7  -1  876.51   26.00
 -10  -7   1  921.71   26.20
 -10  -7   1  908.51   26.60
 -10   7   1  927.61   26.70
  10   7  -1  925.11   25.80
 -10   7   1  938.61   26.80
  -9  -7   1   38.40    2.30
   9  -7  -1   31.70    5.10
   9  -7  -1   34.60    2.40
  -9  -7   1   37.00    2.80
  -9   7   1   36.10    3.30
  -9   7   1   36.80    3.10
   9   7  -1   34.10    1.90
   9   7  -1   41.30    5.60
   8  -7  -1   26.80    2.10
   8  -7  -1   21.30    3.90
  -8  -7   1   27.10    2.50
  -8  -7   1   30.10    1.50
  -8  -7   1   26.70    2.00
  -8   7   1   29.70    2.90
   8   7  -1   27.40    4.00
  -8   7   1   31.10    3.20
   8   7  -1   28.90    1.60
  -7  -7   1   53.79    2.10
   7  -7  -1   56.39    2.60
   7  -7  -1   58.99    5.00
  -7  -7   1   54.79    2.70
  -7  -7   1   54.29    3.20
   7   7  -1   46.30    4.60
   7   7  -1   54.69    2.10
  -7   7   1   54.69    3.30
  -7   7   1   57.39    3.40
  -6  -7   1  987.00   27.40
   6  -7  -1  960.40   29.00
   6  -7  -1  939.01   27.20
  -6  -7   1  955.40   27.10
   6   7  -1  944.01   27.00
  -6   7   1  948.41   27.00
   6   7  -1  993.20   28.90
  -6   7   1 1003.60   27.80
  -6   7   1  939.31   27.70
   5  -7  -1   63.39    4.40
   5  -7  -1   69.59    2.80
  -5  -7   1   72.19    2.60
  -5  -7   1   75.19    3.00
   5   7  -1   72.99    4.20
  -5   7   1   69.39    2.60
  -5   7   1   73.49    3.60
  -5   7   1   68.39    3.60
   5   7  -1   71.39    2.40
  -4  -7   1 2144.69   58.69
   4  -7  -1 2047.20   59.09
  -4  -7   1 2051.29   58.39
   4  -7  -1 2268.27   60.09
   4   7  -1 2012.80   58.29
  -4   7   1 2193.08   58.99
   4   7  -1 2036.60   61.59
  -4   7   1 2001.90   58.39
  -4   7   1 1997.80   58.89
   4   7  -1 2223.68   59.79
   3  -7  -1   63.59    2.50
   3  -7  -1   72.99    4.70
  -3  -7   1   68.99    2.80
  -3  -7   1   67.19   15.60
  -3  -7   1   67.89   16.00
  -3  -7   1   64.29    2.50
  -3  -7   1   61.29    4.30
   3  -7  -1   45.60   15.10
  -3  -7   1   59.89    4.10
   3  -7  -1   56.99    4.10
   3  -7  -1   57.29   17.30
   3  -7  -1   66.59    4.00
  -3   7   1   58.99    4.20
  -3   7   1   65.29    5.40
   3   7  -1   69.79    4.90
   3   7  -1   69.89    5.60
   3   7  -1   69.49    2.20
  -3   7   1   63.09    2.50
   3   7  -1   66.79    3.70
   3   7  -1   69.79   17.40
   2  -7  -1  111.59    5.10
  -2  -7   1   99.69   15.70
  -2  -7   1  119.89    5.20
   2  -7  -1  113.79    3.80
  -2  -7   1  113.39   15.20
  -2  -7   1  121.39    5.20
   2  -7  -1  109.59   16.60
   2  -7  -1  143.89   19.70
   2  -7  -1  121.49    5.50
   2  -7  -1  116.49    5.30
  -2  -7   1  113.29    5.30
   2   7  -1  118.19    3.50
   2   7  -1  117.09    4.90
  -2   7   1  114.69    5.90
  -2   7   1  117.39    5.50
   2   7  -1  115.79    6.10
   2   7  -1  120.69   17.30
  -2   7   1  115.19    5.10
   2   7  -1  106.49    5.30
   1  -7  -1   67.89    4.10
   1  -7  -1   72.69    2.60
   1  -7  -1   84.39   12.90
   1  -7  -1  102.89   15.10
  -1  -7   1   72.29    3.90
  -1  -7   1   65.49   11.40
  -1  -7   1   50.69   13.80
   1  -7  -1   72.19    3.90
  -1  -7   1   64.89    2.50
  -1  -7   1   63.99    4.00
  -1  -7   1   60.79    4.10
   1  -7  -1   66.89    3.90
  -1   7   1   67.89    4.00
  -1   7   1   69.69    4.70
   1   7  -1   69.59    4.90
   1   7  -1   70.29    2.30
   1   7  -1   70.29    3.70
   1   7  -1   72.49    4.10
   1   7  -1   93.19   15.10
  -1   7   1   67.39    3.80
   0  -7  -1 1414.56   52.89
   0  -7  -1 1505.15   42.30
   0  -7   1 1458.55   41.10
   0  -7   1 1441.06   42.70
   0  -7  -1 1503.05   42.40
   0  -7  -1 1478.85   52.09
   0  -7  -1 1517.55   41.10
   0  -7   1 1427.06   52.79
   0  -7  -1 1508.85   42.20
   0  -7   1 1525.55   42.30
   0  -7   1 1544.05   42.80
   0  -7   1 1362.76   56.59
   0   7   1 1460.35   41.00
   0   7   1 1453.95   42.60
   0   7  -1 1418.06   52.89
   0   7   1 1552.54   42.40
   0   7  -1 1377.36   41.00
   0   7  -1 1501.35   42.90
   0   7  -1 1470.15   42.30
   0   7  -1 1540.45   42.30
  -1  -7  -1  244.68    8.50
   1  -7   1  263.37    8.90
  -1  -7  -1  248.78    8.50
   1  -7   1  243.88    8.80
   1  -7   1  276.37   20.90
  -1  -7  -1  219.68   22.00
   1  -7   1  250.67    7.30
  -1  -7  -1  217.18   18.30
  -1  -7  -1  253.87    7.20
   1  -7   1  248.38    8.50
   1  -7   1  235.88   22.10
  -1  -7  -1  236.38    8.50
  -1   7  -1  247.98    8.30
  -1   7  -1  249.78    9.40
   1   7   1  244.58    8.50
   1   7   1  242.18    9.20
  -1   7  -1  241.28    8.40
  -1   7  -1  240.98    7.10
   1   7   1  245.38    7.10
  -1   7  -1  250.57   21.50
   1   7   1  237.68    8.70
  -2  -7  -1  133.69    5.80
   2  -7   1  129.29    6.30
  -2  -7  -1  131.79    5.70
   2  -7   1  132.99    5.80
  -2  -7  -1  127.69    4.40
  -2  -7  -1  127.99    4.10
   2  -7   1  134.49    4.20
  -2  -7  -1  137.89    5.50
   2  -7   1  138.19    5.80
  -2  -7  -1  110.79   17.40
   2  -7   1  131.29   19.20
  -2  -7  -1  131.19   16.10
   2  -7   1  142.19   21.60
  -2   7  -1  128.79    4.30
  -2   7  -1  126.09   16.90
  -2   7  -1  131.59    5.60
   2   7   1  133.49    4.00
  -2   7  -1  134.89    5.00
  -2   7  -1  123.29    5.60
  -2   7  -1  125.09    7.00
   2   7   1  124.59    6.60
   2   7   1  134.19    5.50
   2   7   1  137.19    6.20
  -3  -7  -1   16.00    1.40
   3  -7   1   13.20    2.70
  -3  -7  -1   12.40    2.50
   3  -7   1   17.00   20.00
  -3  -7  -1   16.70    2.60
   3  -7   1    6.90   16.40
   3  -7   1   17.90    3.10
   3  -7   1   15.10    2.40
  -3  -7  -1   16.50    1.60
  -3  -7  -1   23.60   16.50
  -3  -7  -1   32.10   16.20
   3   7   1   15.60    1.10
  -3   7  -1   12.70    2.40
   3   7   1   19.80    2.70
  -3   7  -1   14.60    1.40
  -3   7  -1    4.70   16.10
   3   7   1   22.10    3.40
   3   7   1   20.10    3.30
  -3   7  -1   16.30    3.60
  -3   7  -1   18.10    2.40
  -4  -7  -1   89.89    3.30
  -4  -7  -1   85.09    3.00
   4  -7   1   91.19    5.10
   4  -7   1   84.19    3.20
   4   7   1   91.19    4.70
  -4   7  -1   79.49    4.20
  -4   7  -1   97.99    3.90
  -4   7  -1   80.79    3.00
   5  -7   1   28.70    3.40
  -5  -7  -1   29.40    1.60
   5  -7   1   30.30    1.90
   5   7   1   24.90    1.40
  -5   7  -1   27.00    1.60
  -5   7  -1   29.00    2.80
  -5   7  -1   30.70    2.70
   5   7   1   24.60    3.50
   6  -7   1   85.79    5.80
  -6  -7  -1   80.29    3.20
   6  -7   1   72.69    3.00
   6   7   1   72.09    2.70
   6   7   1   77.29    5.30
  -6   7  -1   73.19    3.00
  -6   7  -1   83.29    3.90
  -6   7  -1   74.99    3.70
  -7  -7  -1  260.27    7.90
   7  -7   1  265.87    7.90
   7  -7   1  245.38   10.70
  -7  -7  -1  247.88    8.30
  -7  -7  -1  254.67    7.60
  -7   7  -1  258.47    8.60
  -7   7  -1  253.47    7.50
   7   7   1  253.07   10.50
  -7   7  -1  247.98    8.40
   7   7   1  255.47    7.60
  -8  -7  -1  477.65   14.30
   8  -7   1  463.45   17.30
   8  -7   1  475.65   13.80
  -8  -7  -1  466.95   13.40
  -8  -7  -1  466.65   13.80
   8   7   1  480.35   13.50
  -8   7  -1  469.65   13.40
  -8   7  -1  480.95   14.50
   8   7   1  448.36   17.10
  -8   7  -1  461.25   14.30
  -9  -7  -1    0.40    1.00
  -9  -7  -1   -0.50    1.20
   9  -7   1   -0.60    1.20
  -9  -7  -1    0.20    0.70
  -9   7  -1    1.20    1.70
   9   7   1    0.20    0.80
  -9   7  -1    0.40    1.50
  10  -7   1    4.00    1.20
 -10  -7  -1    1.30    1.30
  10   7   1    4.60    1.00
 -10   7  -1    1.50    1.50
 -10   7  -1    6.00    1.80
 -11  -7  -1  178.18    6.00
  11  -7   1  174.18    5.70
 -11   7  -1  178.88    6.20
 -11   7  -1  169.18    6.20
  11   7   1  178.58    5.50
  12  -7   1  344.07   10.30
 -12  -7  -1  343.07   10.60
 -12   7  -1  348.57   10.70
 -12   7  -1  360.16   10.70
  12   7   1  359.66   10.30
 -13  -7  -1  258.07    7.80
 -13   7  -1  237.48    7.80
 -13   7  -1  282.87    8.00
 -13  -8   1  125.49    4.20
 -13   8   1  131.19    4.40
  12  -8  -1    2.50    1.20
 -12  -8   1    4.30    1.10
  12   8  -1    3.60    1.00
 -12   8   1    2.80    1.50
 -12   8   1    1.70    1.30
  11  -8  -1    1.70    1.10
 -11  -8   1    2.10    1.00
 -11  -8   1    1.90    1.20
  11   8  -1    0.50    0.80
 -11   8   1    0.70    1.40
 -11   8   1    1.50    1.50
  10  -8  -1   87.59    3.40
 -10  -8   1   84.89    4.00
 -10   8   1   74.19    5.90
  10   8  -1   85.19    3.00
   9  -8  -1  436.26   13.10
  -9  -8   1  441.86   13.20
  -9  -8   1  452.75   13.70
  -9   8   1  442.96   13.70
  -9   8   1  433.66   13.70
   9   8  -1  459.85   12.80
  -8  -8   1  357.06   10.20
  -8  -8   1  361.76   10.80
   8  -8  -1  343.57   13.80
  -8  -8   1  354.06   11.20
   8  -8  -1  350.26   10.60
   8   8  -1  344.37   14.00
  -8   8   1  357.66   11.30
  -8   8   1  358.36   11.30
   8   8  -1  355.06   10.30
   7  -8  -1  600.64   19.90
   7  -8  -1  599.54   17.30
  -7  -8   1  606.24   17.10
  -7  -8   1  631.34   18.10
  -7  -8   1  608.04   17.50
   7   8  -1  597.24   19.80
  -7   8   1  595.74   17.90
  -7   8   1  584.84   17.10
  -7   8   1  597.14   17.90
   7   8  -1  589.54   17.10
   6  -8  -1   14.40    3.00
   6  -8  -1   17.90    1.70
  -6  -8   1   17.60    1.40
  -6  -8   1   19.00    1.80
   6   8  -1   15.40    2.80
  -6   8   1   16.60    2.00
   6   8  -1   17.40    1.20
  -6   8   1   19.70    1.40
  -6   8   1   15.00    2.00
  -5  -8   1   30.40    2.00
   5  -8  -1   26.80    3.90
  -5  -8   1   28.20    1.60
   5  -8  -1   29.00    1.90
   5   8  -1   31.10    3.80
  -5   8   1   30.40    2.80
   5   8  -1   30.10    1.50
  -5   8   1   31.50    2.90
  -5   8   1   28.30    1.70
  -4  -8   1   30.30    1.90
  -4  -8   1   30.20    1.60
   4  -8  -1   30.80    3.70
   4  -8  -1   30.30    1.80
  -4   8   1   27.90    1.70
   4   8  -1   27.60    1.40
   4   8  -1   27.50    3.40
  -4   8   1   29.40    2.80
  -4   8   1   33.30    3.10
  -3  -8   1 1846.52   51.19
  -3  -8   1 1791.52   50.99
   3  -8  -1 1900.51   52.79
   3  -8  -1 1758.92   50.99
   3   8  -1 1909.21   52.59
   3   8  -1 1758.02   50.79
  -3   8   1 1890.71   51.59
  -3   8   1 1764.92   50.99
   2  -8  -1    2.90    1.60
  -2  -8   1   30.50   20.80
  -2  -8   1    4.90   14.50
  -2  -8   1    2.20    2.70
  -2  -8   1    2.00    1.00
   2  -8  -1    5.00   15.90
   2  -8  -1    3.90    2.90
   2  -8  -1   21.70   20.00
  -2  -8   1   -0.20    2.40
   2  -8  -1    3.50    2.70
  -2  -8   1    3.80    2.90
  -2  -8   1    2.10    0.80
   2  -8  -1    3.50    0.90
   2   8  -1    0.80    3.00
  -2   8   1    8.80    4.00
   2   8  -1   12.00   16.50
   2   8  -1    2.40    0.60
   2   8  -1    3.00    1.70
  -2   8   1    3.10    0.80
   2   8  -1    2.80    3.40
  -1  -8   1 1813.52   49.70
  -1  -8   1 1814.62   51.09
  -1  -8   1 1772.52   49.50
   1  -8  -1 1752.32   67.29
   1  -8  -1 1786.52   50.99
  -1  -8   1 1775.42   67.69
   1  -8  -1 1889.71   51.09
   1  -8  -1 1795.32   50.99
  -1  -8   1 1798.52   50.99
   1  -8  -1 1781.72   49.40
   1  -8  -1 1645.94   62.79
  -1  -8   1 1791.12   49.30
  -1  -8   1 1844.12   50.99
  -1  -8   1 1710.33   65.79
   1   8  -1 1808.02   50.79
  -1   8   1 1810.22   50.99
   1   8  -1 1782.32   51.09
  -1   8   1 1757.72   49.50
   1   8  -1 1666.53   49.60
  -1   8   1 1693.23   51.49
   1   8  -1 1778.62   51.89
   1   8  -1 1669.33   64.49
   0  -8   1 1365.06   37.40
   0  -8  -1 1330.87   39.00
   0  -8  -1 1427.66   39.10
   0  -8   1 1312.27   37.50
   0  -8   1 1353.46   56.79
   0  -8  -1 1330.87   38.90
   0  -8  -1 1319.27   37.60
   0  -8  -1 1230.08   51.89
   0  -8  -1 1307.17   37.50
   0  -8  -1 1309.17   51.69
   0  -8   1 1368.76   39.20
   0  -8   1 1327.37   39.00
   0  -8   1 1278.07   53.99
   0  -8   1 1401.36   39.10
   0   8   1 1345.57   37.30
   0   8  -1 1289.97   37.50
   0   8   1 1354.16   39.10
   0   8  -1 1362.96   39.90
   0   8  -1 1362.46   37.30
   0   8  -1 1343.47   52.69
   0   8  -1 1391.56   38.90
   0   8  -1 1336.07   39.10
   0   8   1 1350.46   37.60
   0   8   1 1283.37   39.60
   1  -8   1  100.59    5.80
   1  -8   1   99.39    6.20
  -1  -8  -1  106.29   21.00
  -1  -8  -1   92.99    3.30
   1  -8   1  112.09   21.90
  -1  -8  -1   92.79    6.00
   1  -8   1   92.99    5.00
  -1  -8  -1  100.99    3.20
  -1  -8  -1   73.79   21.70
   1  -8   1   95.99    3.30
  -1  -8  -1   86.59    5.70
   1  -8   1   63.79   23.50
  -1  -8  -1   96.49    5.00
   1   8   1   95.29    3.50
   1   8   1   86.09    6.80
   1   8   1   95.89    4.90
   1   8   1   91.59    6.60
  -1   8  -1   78.89    6.60
  -1   8  -1   91.59    5.00
   1   8   1   93.89    3.70
  -1   8  -1   86.79   22.10
  -1   8  -1   92.79    3.40
  -1   8  -1   90.99    3.00
  -1   8  -1   93.19    7.40
  -2  -8  -1   17.10   16.70
   2  -8   1   43.70    2.10
  -2  -8  -1   42.30    2.00
   2  -8   1   36.30    4.30
  -2  -8  -1   42.70    4.00
   2  -8   1   19.90   24.00
  -2  -8  -1   38.40    1.90
   2  -8   1   46.40    5.20
  -2  -8  -1   94.09   23.80
  -2  -8  -1   29.20    3.70
   2  -8   1   40.70   19.00
   2  -8   1   45.10    4.00
  -2  -8  -1   43.80    2.20
  -2   8  -1   36.40    5.30
   2   8   1   38.60    4.90
   2   8   1   44.30    1.70
  -2   8  -1   39.80    4.70
   2   8   1   44.90    3.80
   2   8   1   42.80    2.70
   2   8   1   47.40    4.80
  -2   8  -1   42.80    2.10
  -2   8  -1   54.99   17.20
   3  -8   1 1049.00   30.50
  -3  -8  -1 1096.39   30.50
  -3  -8  -1 1132.09   30.70
   3  -8   1 1064.29   32.50
   3   8   1 1122.59   32.40
   3   8   1 1089.89   30.40
  -3   8  -1 1154.18   31.20
   3   8   1  973.30   30.80
  -3   8  -1 1087.49   30.50
  -4  -8  -1  928.81   25.90
  -4  -8  -1  899.31   25.70
   4  -8   1  938.51   28.00
   4  -8   1  877.11   25.70
   4   8   1  894.61   25.50
  -4   8  -1  949.90   26.40
   4   8   1  916.01   27.70
  -4   8  -1  839.62   26.20
  -4   8  -1  947.71   25.70
   5  -8   1 1476.85   42.10
  -5  -8  -1 1371.36   39.50
   5  -8   1 1385.86   39.60
  -5  -8  -1 1409.36   39.80
  -5   8  -1 1452.45   40.20
   5   8   1 1427.56   41.80
  -5   8  -1 1344.77   40.00
   5   8   1 1413.76   39.40
   6  -8   1   47.70    2.50
  -6  -8  -1   44.50    2.90
  -6  -8  -1   44.60    2.00
  -6  -8  -1   46.80    2.40
   6  -8   1   43.00    5.50
  -6   8  -1   42.40    2.00
  -6   8  -1   46.50    3.20
  -6   8  -1   46.00    3.20
   6   8   1   47.80    2.00
   6   8   1   39.80    5.40
   7  -8   1   72.19    7.40
  -7  -8  -1   71.69    2.70
  -7  -8  -1   73.69    3.10
   7  -8   1   75.29    3.20
  -7  -8  -1   74.39    3.60
  -7   8  -1   68.49    3.80
  -7   8  -1   72.49    3.90
   7   8   1   75.29    2.80
  -7   8  -1   74.49    2.70
   7   8   1   79.29    7.30
  -8  -8  -1   30.50    1.60
  -8  -8  -1   31.40    2.20
   8  -8   1   24.20    5.70
  -8  -8  -1   33.40    2.70
  -8   8  -1   32.30    3.10
  -8   8  -1   31.60    2.80
   8   8   1   24.70    6.00
  -8   8  -1   31.90    1.70
  -9  -8  -1  425.16   12.30
  -9  -8  -1  430.56   13.30
   9  -8   1  442.06   12.80
   9   8   1  430.66   12.60
  -9   8  -1  439.56   13.30
  -9   8  -1  428.66   13.40
 -10  -8  -1  146.59    5.40
  10  -8   1  146.79    5.10
 -10   8  -1  152.68    5.70
  10   8   1  154.48    4.90
 -10   8  -1  151.08    5.60
 -11  -8  -1  859.21   24.60
  11  -8   1  848.32   24.30
  11   8   1  876.61   24.20
 -11   8  -1  846.82   24.70
 -11   8  -1  851.81   24.70
  12  -8   1  194.08    6.20
 -12  -8  -1  204.28    6.40
 -12   8  -1  215.08    6.60
  12   8   1  207.98    6.20
 -12   8  -1  196.08    6.50
 -13  -8  -1    1.10    1.40
 -13   8  -1    2.10    1.20
 -13  -9   1   73.49    2.60
 -13   9   1   70.09    3.00
  12  -9  -1  393.66   11.60
 -12  -9   1  394.56   11.80
 -12   9   1  411.56   11.90
  12   9  -1  399.26   11.50
 -11  -9   1  242.48    7.70
  11   9  -1  243.88    7.20
 -11   9   1  230.28    7.60
 -11   9   1  246.48    7.90
 -10  -9   1  127.09    4.80
 -10  -9   1  125.59    4.40
  10  -9  -1  126.19    4.30
  10   9  -1  128.99    4.10
 -10   9   1  126.99    5.00
 -10   9   1  121.89    4.90
  -9  -9   1   59.09    2.70
   9  -9  -1   55.59    2.80
  -9  -9   1   58.79    3.30
   9   9  -1   57.49    2.40
  -9   9   1   57.39    3.40
  -9   9   1   56.39    3.50
  -8  -9   1   18.70    1.90
   8  -9  -1   16.80    2.10
  -8  -9   1   19.00    2.50
  -8  -9   1   17.90    1.40
  -8   9   1   17.90    2.10
   8   9  -1   19.30    1.50
  -8   9   1   13.80    2.00
   7  -9  -1   23.10    4.40
  -7  -9   1   18.80    2.50
  -7  -9   1   17.00    1.90
   7  -9  -1   21.90    2.00
  -7  -9   1   19.20    1.40
  -7   9   1   19.80    2.20
   7   9  -1   22.00    4.70
  -7   9   1   18.80    2.70
   7   9  -1   21.90    1.50
  -6  -9   1  470.55   13.60
  -6  -9   1  456.35   13.20
   6  -9  -1  465.25   13.40
   6  -9  -1  462.25   16.20
   6   9  -1  425.96   16.10
   6   9  -1  468.95   13.20
  -6   9   1  464.15   14.00
  -6   9   1  451.95   14.00
  -6   9   1  456.05   13.20
  -5  -9   1   32.50    1.70
  -5  -9   1   33.50    2.10
   5  -9  -1   32.30    2.00
   5  -9  -1   26.40    3.60
  -5   9   1   32.90    4.20
  -5   9   1   29.20    2.80
   5   9  -1   31.20    1.60
   5   9  -1   27.50    3.80
  -5   9   1   33.10    1.80
  -4  -9   1 1524.05   42.60
   4  -9  -1 1507.75   44.80
  -4  -9   1 1577.94   43.00
   4  -9  -1 1522.75   42.70
  -4   9   1 1621.04   43.30
  -4   9   1 1483.35   43.20
   4   9  -1 1566.34   44.80
  -4   9   1 1410.86   42.80
   4   9  -1 1481.45   42.40
  -3  -9   1    0.70    0.80
   3  -9  -1    0.30    0.90
   3  -9  -1    2.20    2.10
  -3  -9   1    0.60    0.90
   3   9  -1   -0.20    2.10
  -3   9   1    0.50    0.80
   3   9  -1    3.10    1.70
   3   9  -1    1.70    0.60
  -2  -9   1  140.89    4.60
  -2  -9   1  128.99    4.30
   2  -9  -1  132.49    6.50
   2  -9  -1  133.69    4.30
   2  -9  -1  122.69    4.70
  -2   9   1  132.59    4.40
   2   9  -1  124.89    4.70
   2   9  -1  133.49    4.10
   2   9  -1  130.49    6.30
  -1  -9   1  161.08    5.20
   1  -9  -1  162.88    7.20
   1  -9  -1  158.28    5.30
   1  -9  -1  166.38    5.10
   1   9  -1  138.19   38.60
   1   9  -1  165.58    4.90
   1   9  -1  168.18    7.10
   1   9  -1  148.99   10.60
   1   9  -1  163.58    5.40
  -1   9   1  169.48    5.30
   1   9  -1  143.29   12.30
   0  -9  -1  139.29    9.30
   0  -9   1  157.48    4.70
   0  -9   1  128.69   37.70
   0  -9   1  136.79   10.10
   0  -9   1  140.89    7.00
   0  -9  -1  142.79   34.50
   0  -9  -1  144.79    6.70
   0  -9  -1  149.69    4.80
   0  -9   1  131.89    9.10
   0  -9   1   52.49   31.90
   0  -9   1  151.38    4.80
   0  -9  -1  148.19   28.20
   0  -9  -1  149.88    4.60
   0  -9  -1  135.59    9.10
   0   9  -1  127.59   12.10
   0   9  -1  152.18    4.90
   0   9  -1  158.98   12.00
   0   9  -1  154.28    4.50
   0   9  -1  145.39    6.90
   0   9  -1   26.80   58.69
   0   9   1  153.68    4.90
   1  -9   1  524.15   16.90
   1  -9   1  549.65   14.70
  -1  -9  -1  520.55   14.60
   1  -9   1  519.45   14.80
  -1  -9  -1  437.06   16.40
  -1  -9  -1  523.45   14.80
   1   9   1  520.15   14.90
   1   9   1  502.55   16.70
   1   9   1  530.55   14.50
   1   9   1  443.96   19.30
   1   9   1  504.95   19.10
  -1   9  -1  543.85   14.80
   2  -9   1  348.07   11.00
  -2  -9  -1  374.56   10.80
   2  -9   1  371.36   10.80
   2  -9   1  382.56   13.20
   2   9   1  368.06   11.00
  -2   9  -1  380.96   10.90
   2   9   1  350.56   13.00
   2   9   1  380.26   10.60
  -3  -9  -1   87.59    3.10
   3  -9   1   80.29    5.80
   3  -9   1   88.39    3.30
   3   9   1   89.19    5.90
   3   9   1   82.69    3.90
  -3   9  -1   88.79    3.20
   3   9   1   91.19    3.00
   4  -9   1    0.00    1.00
  -4  -9  -1   -0.60    0.70
  -4  -9  -1    1.40    1.00
   4  -9   1   -1.40    2.70
  -4   9  -1   -0.70    1.30
   4   9   1    3.40    2.90
   4   9   1    0.30    0.70
  -4   9  -1    0.20    0.80
   5  -9   1  189.68    6.00
   5  -9   1  173.08    9.10
  -5  -9  -1  191.28    6.20
  -5  -9  -1  190.58    5.80
  -5   9  -1  183.78    6.70
  -5   9  -1  191.58    6.80
   5   9   1  191.68    5.80
  -5   9  -1  185.98    5.80
   5   9   1  185.98    9.40
   6  -9   1  107.19    4.00
  -6  -9  -1  107.59    4.50
   6  -9   1   98.19    7.90
  -6  -9  -1  106.99    4.10
  -6  -9  -1  108.99    3.60
  -6   9  -1  108.59    4.60
   6   9   1  105.09    8.50
  -6   9  -1  104.99    3.60
  -6   9  -1  101.59    4.70
   6   9   1  105.99    3.60
  -7  -9  -1  437.66   13.40
   7  -9   1  392.26   17.00
   7  -9   1  441.46   12.90
  -7  -9  -1  434.26   12.60
  -7  -9  -1  444.06   13.00
  -7   9  -1  451.95   12.60
  -7   9  -1  441.36   13.60
  -7   9  -1  440.16   13.40
   7   9   1  430.16   17.60
   7   9   1  444.86   12.70
  -8  -9  -1 1185.78   33.90
  -8  -9  -1 1191.18   33.00
   8  -9   1 1209.58   33.40
  -8   9  -1 1148.09   33.80
   8   9   1 1175.78   33.10
  -8   9  -1 1182.08   33.00
  -8   9  -1 1155.78   33.90
  -9  -9  -1   15.50    1.30
   9  -9   1   17.20    1.90
  -9  -9  -1   13.80    1.80
   9   9   1   15.70    1.50
  -9   9  -1   15.00    2.00
  10  -9   1   61.09    2.70
 -10  -9  -1   57.89    2.90
  10   9   1   62.09    2.50
 -10   9  -1   58.19    3.20
 -10   9  -1   52.39    3.10
  11  -9   1   32.10    1.90
 -11  -9  -1   27.80    1.90
  11   9   1   29.00    1.80
 -11   9  -1   25.60    2.10
 -11   9  -1   29.80    2.40
 -12  -9  -1  402.96   11.70
 -12   9  -1  410.86   11.80
  12   9   1  396.46   11.60
 -12 -10   1    0.80    0.80
 -12  10   1    1.90    1.40
  11 -10  -1    7.20    1.10
 -11 -10   1    6.90    1.20
 -11  10   1    7.20    1.50
  11  10  -1    8.00    1.00
  10 -10  -1   24.30    1.80
 -10 -10   1   22.50    2.10
 -10  10   1   22.10    2.50
  10  10  -1   24.10    1.60
   9 -10  -1  277.37    8.30
  -9 -10   1  272.17    8.40
  -9 -10   1  276.17    8.90
   9  10  -1  273.87    8.10
  -9  10   1  272.67    8.80
  -9  10   1  272.57    8.90
  -8 -10   1   55.89    3.20
  -8 -10   1   58.29    2.70
   8 -10  -1   53.89    2.60
  -8 -10   1   57.09    2.20
  -8  10   1   51.19    3.30
   8  10  -1   56.39    2.30
  -8  10   1   54.19    3.60
  -7 -10   1   69.89    3.10
   7 -10  -1   72.19    3.10
  -7 -10   1   73.09    2.70
  -7 -10   1   69.09    3.60
   7  10  -1   73.39    2.70
  -7  10   1   65.49    3.90
  -7  10   1   65.19    3.70
  -7  10   1   70.19    2.60
  -6 -10   1   26.40    1.60
   6 -10  -1   23.20    4.90
   6 -10  -1   23.90    2.00
  -6 -10   1   24.90    2.00
  -6  10   1   25.40    1.80
  -6  10   1   22.20    3.00
   6  10  -1   23.60    1.60
   6  10  -1   24.70    5.20
   5 -10  -1    3.20    3.80
   5 -10  -1    0.20    1.00
  -5 -10   1    1.30    1.00
  -5 -10   1    0.10    0.70
  -5  10   1    2.40    2.10
  -5  10   1   -0.40    0.80
   5  10  -1    2.00    0.80
   5  10  -1    3.70    3.90
   4 -10  -1  119.79    4.20
  -4 -10   1  123.19    4.30
  -4 -10   1  115.69    4.00
   4 -10  -1  121.89    7.50
  -4  10   1  116.89    4.10
   4  10  -1  108.59    7.20
   4  10  -1  121.19    3.90
   3 -10  -1   41.50    2.10
  -3 -10   1   39.40    2.30
   3 -10  -1   56.49    6.00
  -3 -10   1   36.10    1.90
   3  10  -1   38.50    5.50
   3  10  -1   40.60    1.80
  -3  10   1   38.40    2.10
   2 -10  -1  222.78    9.50
  -2 -10   1  212.28    6.60
   2 -10  -1  200.88    6.80
   2 -10  -1  220.98    6.60
   2  10  -1  210.38    9.40
  -2  10   1  220.48    6.80
   2  10  -1  215.38    7.00
   2  10  -1  218.58    6.40
   1 -10  -1  431.86   12.20
   1 -10  -1  433.26   14.90
  -1 -10   1  393.46   12.00
   1 -10  -1  424.86   12.30
   1  10  -1  444.96   12.50
  -1  10   1  397.16   12.50
   1  10  -1  400.06   14.90
   1  10  -1  433.36   12.00
   0 -10  -1  145.29    8.00
   0 -10  -1  149.19    4.60
   0 -10   1  142.59    4.60
   0 -10  -1  146.39    4.80
   0 -10   1  148.39    4.70
   0  10  -1  148.59    4.50
   0  10   1  140.09    4.60
   0  10  -1  130.79    5.00
  -1 -10  -1   24.00    1.60
   1 -10   1   23.40    1.90
   1 -10   1   29.20    4.00
   1 -10   1   25.30    1.70
   1  10   1   23.90    1.50
  -1  10  -1   22.60    1.80
   2 -10   1    5.70    3.20
   2 -10   1    9.20    1.10
  -2 -10  -1    6.60    0.90
   2 -10   1    9.10    1.30
   2  10   1   15.30    4.10
   2  10   1    5.30    1.50
  -2  10  -1   12.60    1.60
   2  10   1    9.20    0.90
  -3 -10  -1  541.75   15.40
   3 -10   1  519.75   15.40
   3 -10   1  520.95   16.70
   3  10   1  525.95   15.90
   3  10   1  523.05   18.80
   3  10   1  543.65   15.20
  -3  10  -1  549.45   15.40
   4 -10   1  165.98    5.40
   4 -10   1  177.48    9.40
  -4 -10  -1  166.68    5.30
   4  10   1  168.48    5.20
   4  10   1  172.28    9.90
  -4  10  -1  165.78    5.30
   4  10   1  150.88    6.10
  -5 -10  -1  494.25   14.30
   5 -10   1  479.35   18.20
   5 -10   1  497.65   14.40
   5  10   1  491.75   18.70
   5  10   1  496.35   14.20
  -5  10  -1  497.95   14.30
  -6 -10  -1   -0.20    1.20
  -6 -10  -1    0.70    0.80
   6 -10   1   -0.10    1.30
   6 -10   1   -2.80    5.00
  -6  10  -1   -0.20    1.90
   6  10   1    0.20    0.90
  -6  10  -1   -0.10    0.80
  -6  10  -1   -2.00    1.40
   6  10   1   -3.30    6.10
  -7 -10  -1   28.00    2.50
  -7 -10  -1   27.50    1.60
   7 -10   1   28.90    2.20
   7  10   1   26.30    1.70
  -7  10  -1   18.30    2.70
  -7  10  -1   28.50    3.00
  -7  10  -1   27.20    1.70
   8 -10   1  158.08    5.20
  -8 -10  -1  162.68    6.00
  -8  10  -1  150.68    5.80
   8  10   1  158.88    5.00
  -8  10  -1  148.49    5.90
  -9 -10  -1  205.98    6.90
  -9 -10  -1  207.68    6.10
   9 -10   1  207.88    6.50
   9  10   1  210.28    6.40
  -9  10  -1  214.48    7.10
  -9  10  -1  202.18    7.00
  10 -10   1   92.99    3.40
 -10 -10  -1   93.79    3.70
 -10  10  -1   90.69    4.00
  10  10   1   97.19    3.30
  11 -10   1  149.29    4.70
 -11 -10  -1  136.59    5.10
 -11  10  -1  145.59    5.10
  11  10   1  156.58    4.70
 -11 -11   1   25.10    1.90
  11 -11  -1   25.50    1.70
  11  11  -1   27.40    1.70
 -11  11   1   20.30    2.60
  10 -11  -1   62.39    2.50
 -10 -11   1   61.19    2.80
  10  11  -1   58.69    3.00
 -10  11   1   59.69    3.20
   9 -11  -1  104.19    3.70
  -9 -11   1  101.69    4.10
  -9  11   1  102.19    4.30
   9  11  -1  103.59    3.50
   8 -11  -1    2.80    1.10
  -8 -11   1    1.20    0.70
  -8 -11   1    3.70    1.40
  -8  11   1    3.60    1.90
   8  11  -1    2.60    0.90
  -8  11   1    1.30    0.80
   7 -11  -1   11.40    1.30
  -7 -11   1    8.90    1.70
  -7 -11   1   11.10    1.30
  -7  11   1   11.30    1.40
   7  11  -1   13.40    1.40
  -7  11   1   10.30    2.50
  -6 -11   1   86.59    3.10
  -6 -11   1   86.99    3.40
   6 -11  -1   83.19    3.30
  -6  11   1   79.49    4.40
   6  11  -1   83.89    3.00
  -6  11   1   80.89    3.10
  -5 -11   1 1823.32   49.00
   5 -11  -1 1764.32   48.90
   5 -11  -1 1668.93   52.19
  -5 -11   1 1796.62   48.60
  -5  11   1 1724.33   49.40
   5  11  -1 1682.03   52.89
   5  11  -1 1694.73   48.60
  -4 -11   1  543.35   15.40
   4 -11  -1  523.55   19.40
  -4  11   1  532.85   15.50
   4  11  -1  545.85   15.30
   4  11  -1  523.85   20.20
   3 -11  -1  144.29    9.70
  -3 -11   1  149.49    5.10
   3 -11  -1  157.58    5.20
   3  11  -1  162.18   11.00
  -3  11   1  165.88    5.30
   3  11  -1  159.48    5.60
   3  11  -1  162.38    5.00
  -2 -11   1   39.70    2.00
   2 -11  -1   34.20    5.00
   2 -11  -1   40.20    2.40
   2 -11  -1   38.60    2.10
  -2  11   1   40.10    2.30
   2  11  -1   39.20    1.90
   2  11  -1   40.00    2.70
   1 -11  -1    0.70    5.90
  -1 -11   1   -0.40    0.80
   1 -11  -1    0.60    1.00
   1 -11  -1    0.10    0.90
   1  11  -1    1.70    0.80
   1  11  -1    0.80    1.20
   0 -11  -1   78.89    3.20
   0 -11   1   82.79    3.10
   0 -11  -1   83.49    3.00
   0 -11   1   79.89    3.10
   0  11  -1   84.99    3.40
  -1 -11  -1  171.38    5.50
   1 -11   1  169.88    5.60
   1 -11   1  170.08    5.40
   1  11   1  170.48    5.30
  -1  11  -1  167.58    5.60
   1  11   1  179.18    5.70
  -2 -11  -1  261.47    8.10
   2 -11   1  258.57   13.10
   2 -11   1  263.77    8.20
   2 -11   1  267.37    8.00
   2  11   1  270.07    7.90
   2  11   1  270.27    8.40
  -2  11  -1  267.47    8.20
   3 -11   1   28.90    2.50
   3 -11   1   29.60    2.00
  -3 -11  -1   28.80    1.80
   3 -11   1   27.20    5.80
   3  11   1   26.50    1.70
   3  11   1   27.20    2.50
  -3  11  -1   29.30    2.00
  -4 -11  -1   83.29    3.10
   4 -11   1   84.89    3.30
   4 -11   1   69.59   10.30
  -4  11  -1   82.29    3.20
   4  11   1   71.79    8.80
   4  11   1   87.99    3.10
   4  11   1   81.99    4.10
  -5 -11  -1   38.20    2.00
   5 -11   1   40.90   12.60
   5 -11   1   38.60    2.30
   5  11   1    1.80   11.70
   5  11   1   38.90    2.00
  -5  11  -1   36.60    2.10
  -6 -11  -1  144.29    4.60
   6 -11   1  141.09    4.80
  -6 -11  -1  141.19    5.40
   6  11   1  141.89    4.60
  -6  11  -1  139.39    4.60
  -7 -11  -1  476.85   15.10
   7 -11   1  500.85   13.90
  -7 -11  -1  460.35   13.90
   7  11   1  488.85   13.80
  -7  11  -1  450.35   14.40
  -8 -11  -1  785.12   22.10
  -8 -11  -1  779.12   22.80
   8 -11   1  806.12   22.40
   8  11   1  792.52   22.30
  -8  11  -1  765.22   22.80
   9 -11   1  265.17    7.90
  -9 -11  -1  270.17    8.30
   9  11   1  263.47    7.90
  -9  11  -1  259.17    8.50
  10 -11   1   72.89    2.70
 -10 -11  -1   72.79    2.90
  10  11   1   70.39    2.70
 -10  11  -1   63.59    3.80
 -11 -11  -1   86.99    3.10
 -11 -12   1    5.90    0.90
 -10 -12   1    1.20    0.90
  10 -12  -1    2.90    0.90
  10  12  -1    0.00    0.80
  -9 -12   1  178.28    5.90
   9 -12  -1  173.08    6.10
   9  12  -1  181.78    6.00
  -9  12   1  171.68    7.00
   8 -12  -1  122.39    4.10
  -8 -12   1  119.09    4.50
  -8 -12   1  116.79    3.70
   8  12  -1  122.79    3.90
  -8  12   1  111.29    5.20
  -7 -12   1  200.98    6.80
  -7 -12   1  199.58    6.00
   7 -12  -1  199.38    6.30
   7  12  -1  204.28    6.10
  -7  12   1  193.88    6.00
  -6 -12   1   65.09    3.50
   6 -12  -1   59.99    2.70
  -6 -12   1   66.29    2.60
   6  12  -1   62.99    2.50
  -6  12   1   66.29    2.70
   5 -12  -1    8.10    1.20
  -5 -12   1    8.00    1.00
  -5  12   1    7.30    1.10
   5  12  -1    9.70    1.00
   4 -12  -1  173.98    5.50
  -4 -12   1  170.48    5.40
   4  12  -1  165.68    5.30
  -4  12   1  174.48    5.50
   4  12  -1  158.68    6.00
  -3 -12   1  271.87    7.80
   3 -12  -1  225.18   15.80
   3  12  -1  252.47    8.10
  -2 -12   1 1173.48   32.80
   2 -12  -1 1169.88   32.70
   2 -12  -1 1147.09   32.90
   2  12  -1 1151.88   32.60
   2  12  -1 1163.68   33.00
  -2  12   1 1173.18   32.90
   1 -12  -1  799.82   22.80
  -1 -12   1  794.52   22.70
   1 -12  -1  789.02   22.60
   1  12  -1  811.12   22.90
  -1  12   1  787.32   22.80
   0 -12   1   15.80    1.60
   0 -12  -1   15.30    1.60
   0  12   1   14.80    1.80
   0  12  -1   11.10    1.40
   1 -12   1  393.16   11.70
  -1 -12  -1  388.36   11.60
   1 -12   1  390.76   11.50
  -1  12  -1  392.66   11.80
   1  12   1  406.36   11.90
   2 -12   1  530.35   15.70
  -2 -12  -1  529.35   15.60
   2 -12   1  562.44   15.50
  -2  12  -1  545.05   15.70
   2  12   1  526.75   15.80
   3 -12   1  660.63   20.00
  -3 -12  -1  691.43   20.00
   3 -12   1  705.13   19.90
   3  12   1  704.93   19.80
   3  12   1  702.43   20.30
  -3  12  -1  720.23   20.10
  -4 -12  -1  414.06   12.00
   4 -12   1  414.06   12.00
   4  12   1  416.06   11.90
   4  12   1  386.96   12.40
  -4  12  -1  411.36   12.10
  -5 -12  -1  272.47    8.80
  -5 -12  -1  266.17    8.10
   5 -12   1  271.37    8.20
  -5  12  -1  262.67    8.20
   5  12   1  269.07    8.00
  -6 -12  -1  186.58    6.60
   6 -12   1  197.38    6.10
  -6  12  -1  181.98    6.10
   6  12   1  194.28    5.90
  -7 -12  -1   13.10    2.00
  -7 -12  -1   13.10    1.30
   7 -12   1   13.50    1.30
  -7  12  -1   14.80    1.30
   7  12   1   14.80    1.50
   8 -12   1  102.19    3.60
  -8 -12  -1  102.89    3.90
  -8 -12  -1  106.29    3.30
   8  12   1   97.09    3.50
  -9 -12  -1  108.49    3.90
   9 -12   1  110.59    3.70
   9  12   1  110.79    3.70
 -10 -12  -1  206.78    6.30
  10 -12   1  205.28    6.10
 -10 -13   1  264.27    7.80
   9 -13  -1  197.28    5.90
  -9 -13   1  197.18    6.10
   9  13  -1  192.98    5.90
  -8 -13   1    5.00    1.10
   8 -13  -1    5.20    1.10
  -8 -13   1    5.10    0.60
   8  13  -1    4.00    0.90
   7 -13  -1    0.70    0.90
  -7 -13   1   -0.20    1.10
  -7 -13   1    0.40    0.60
  -7  13   1    0.50    0.80
   7  13  -1    1.40    0.80
  -6 -13   1   52.59    3.00
   6 -13  -1   55.49    2.40
  -6 -13   1   53.99    2.20
   6  13  -1   57.69    2.30
  -6  13   1   52.89    2.30
  -5 -13   1  646.44   18.30
   5 -13  -1  632.24   18.30
  -5  13   1  638.74   18.40
   5  13  -1  650.93   18.30
  -4 -13   1  277.97    8.20
   4 -13  -1  269.47    8.20
  -4  13   1  281.07    8.30
   4  13  -1  262.27    8.10
   4  13  -1  270.07    8.80
   3 -13  -1  151.38    4.80
  -3 -13   1  150.48    4.90
   3  13  -1  146.09    4.70
   3  13  -1  140.39    5.30
  -3  13   1  151.18    5.00
   2 -13  -1  250.77    7.60
  -2 -13   1  253.47    7.80
   2 -13  -1  246.08    7.90
   2  13  -1  263.67    8.00
  -2  13   1  256.27    7.90
   1 -13  -1  146.69    4.90
  -1 -13   1  145.59    4.90
   1  13  -1  148.89    5.10
  -1  13   1  146.89    5.10
   0 -13  -1  827.92   23.30
   0 -13   1  796.82   23.20
   0  13   1  822.42   23.40
   1 -13   1   89.09    3.40
  -1 -13  -1   86.09    3.30
  -1  13  -1   92.69    3.70
   1  13   1   89.69    3.60
   2 -13   1  121.99    4.30
   2 -13   1  118.99    4.10
  -2 -13  -1  121.09    4.20
  -2  13  -1  127.29    4.50
   2  13   1  123.79    4.60
   3 -13   1   42.90    4.10
   3 -13   1   36.10    2.00
  -3 -13  -1   39.30    2.10
   3  13   1   42.40    2.80
  -3  13  -1   38.80    2.30
  -4 -13  -1   92.69    3.40
   4 -13   1   90.19    3.30
   4  13   1   83.49    3.20
   4  13   1   88.89    4.20
  -4  13  -1   87.49    3.50
   5 -13   1    0.20    0.90
  -5 -13  -1    2.30    1.30
  -5 -13  -1    0.10    0.80
   5  13   1    2.60    1.00
  -6 -13  -1  197.98    6.80
  -6 -13  -1  205.68    6.20
   6 -13   1  207.68    6.30
   6  13   1  207.98    6.30
  -6  13  -1  209.78    6.30
   7 -13   1   77.29    2.90
  -7 -13  -1   79.89    3.30
  -7 -13  -1   80.29    2.70
  -7  13  -1   80.59    2.70
   8 -13   1   98.09    3.30
  -8 -13  -1  100.09    3.00
  -8 -13  -1   94.29    3.50
   8  13   1   90.29    3.30
  -9 -13  -1   42.60    2.20
   9 -13   1   47.80    2.10
  -9 -14   1   95.89    3.20
   8 -14  -1   55.29    2.20
  -8 -14   1   54.29    2.40
   7 -14  -1   66.69    2.60
  -7 -14   1   71.59    2.30
  -7 -14   1   71.29    2.90
   7  14  -1   67.69    2.70
   6 -14  -1  175.58    5.50
  -6 -14   1  185.48    5.40
  -6 -14   1  178.08    6.00
   6  14  -1  170.28    5.50
  -6  14   1  185.78    5.40
   5 -14  -1   15.30    1.50
  -5 -14   1   13.60    1.30
  -5 -14   1   13.40    1.90
  -5  14   1   13.10    1.40
  -4 -14   1   42.40    2.00
   4 -14  -1   39.50    2.00
  -4  14   1   44.20    2.10
   4  14  -1   42.60    3.20
   3 -14  -1   64.69    2.60
  -3 -14   1   65.29    2.60
   3  14  -1   63.99    3.20
  -3  14   1   66.79    2.80
   2 -14  -1  229.78    7.20
  -2 -14   1  236.08    7.10
   2  14  -1  226.48    7.30
  -2  14   1  228.28    7.20
   1 -14  -1   13.30    1.70
  -1 -14   1   13.10    1.60
  -1  14   1   17.00    2.00
   1  14  -1   13.20    1.50
   0 -14   1  112.89    3.90
   0 -14  -1  107.09    3.90
   0  14   1  114.19    4.30
   0  14  -1  112.29    4.10
   1 -14   1   10.40    1.30
  -1 -14  -1   11.30    1.20
  -1  14  -1   11.20    1.30
   1  14   1   11.00    1.50
  -2 -14  -1   24.20    1.70
   2 -14   1   25.10    2.00
  -2  14  -1   24.30    1.80
   2  14   1   25.00    2.20
  -3 -14  -1  137.49    4.50
   3 -14   1  135.29    4.80
  -3  14  -1  138.69    4.60
   3  14   1  140.09    5.00
   4 -14   1   95.79    3.40
  -4 -14  -1   97.89    4.00
  -4 -14  -1  102.09    3.50
  -4  14  -1  103.79    3.50
   4  14   1  101.09    4.30
   5 -14   1   95.99    3.30
  -5 -14  -1   93.19    3.20
  -5 -14  -1   94.59    3.70
  -5  14  -1   91.49    3.20
  -6 -14  -1   47.20    2.50
  -6 -14  -1   48.40    1.90
   6 -14   1   49.20    2.10
  -6  14  -1   49.60    2.00
  -7 -14  -1   24.90    1.80
  -7 -14  -1   24.80    1.20
   7 -14   1   24.30    1.70
  -7 -15   1   31.50    1.80
  -6 -15   1  260.87    7.80
  -6 -15   1  263.07    7.40
  -6  15   1  246.38    7.40
  -5 -15   1  188.08    6.00
   5 -15  -1  172.18    5.60
  -5 -15   1  185.88    5.50
  -5  15   1  185.88    5.60
  -4 -15   1  385.76   11.00
  -4  15   1  378.26   11.10
  -3 -15   1  217.08    6.60
   3  15  -1  221.88    7.00
  -3  15   1  211.98    6.70
  -2 -15   1   18.30    1.40
   2 -15  -1   17.30    2.00
   2  15  -1   16.00    1.90
  -2  15   1   19.20    1.70
  -1 -15   1  174.68    5.50
   1 -15  -1  174.08    5.50
   1  15  -1  173.48    5.70
  -1  15   1  178.38    5.70
   0 -15   1  139.49    4.60
   0 -15  -1  141.09    4.60
   0  15   1  142.89    4.80
   0  15  -1  140.09    4.70
   1 -15   1  225.78    6.80
  -1 -15  -1  221.58    6.80
   1  15   1  220.58    7.00
  -1  15  -1  227.18    6.90
   2 -15   1   64.19    2.70
  -2 -15  -1   63.49    2.50
  -2  15  -1   65.09    2.70
   2  15   1   61.59    2.90
  -3 -15  -1  124.89    4.50
  -3 -15  -1  126.29    4.00
  -3  15  -1  124.59    4.10
   3  15   1  116.49    4.40
  -4 -15  -1    0.40    0.70
  -4 -15  -1    1.50    1.10
  -4  15  -1    0.70    0.80
   4  15   1    2.10    1.80
  -5 -15  -1   71.69    3.10
  -5 -15  -1   72.79    2.50
  -5  15  -1   71.09    2.60
  -6 -15  -1   46.70    2.40
  -6  15  -1   49.50    1.80
  -5 -16   1   26.30    1.20
  -5 -16   1   29.20    1.70
  -5  16   1   27.70    1.40
  -4 -16   1   57.39    2.60
  -4 -16   1   61.69    2.10
  -4  16   1   61.79    2.30
  -3 -16   1  107.79    3.90
  -3 -16   1  108.89    3.50
   3  16  -1  107.09    4.20
  -3  16   1  111.59    3.60
  -2 -16   1  402.56   11.30
   2  16  -1  361.86   11.90
  -2  16   1  415.06   11.50
  -1 -16   1   78.69    2.80
   1 -16  -1   84.69    3.10
   1  16  -1   77.49    3.00
  -1  16   1   76.59    3.00
   0 -16   1   80.09    2.80
   0 -16  -1   73.99    2.80
   0  16  -1   78.29    2.90
   0  16   1   76.39    3.00
  -1 -16  -1    0.70    0.70
  -1  16  -1    0.20    0.80
   1  16   1   -0.20    0.90
   2 -16   1  131.19    4.50
  -2 -16  -1  135.89    4.20
  -2 -16  -1  130.69    4.60
   2  16   1  139.59    4.80
  -2  16  -1  140.99    4.40
  -3 -16  -1   40.40    2.40
  -3 -16  -1   43.70    1.80
  -3  16  -1   43.40    1.90
   3  16   1   38.70    2.60
  -5 -16  -1   96.29    2.90
  -5  16  -1   94.09    3.00
  -3 -17   1   14.00    1.00
  -3  17   1   13.90    1.20
  -2 -17   1    1.40    1.00
  -2 -17   1    1.40    0.60
  -2  17   1    0.60    0.70
  -1 -17   1   56.09    2.10
  -1  17   1   61.19    2.30
   1  17  -1   53.59    2.40
   0 -17   1  120.29    3.80
   0 -17  -1  117.69    3.80
   0  17   1  121.19    3.90
   0  17  -1  121.69    3.90
  -1 -17  -1  234.58    6.90
   1  17   1  230.08    7.00
  -1  17  -1  244.38    7.00
  -2 -17  -1  141.09    4.30
  -2  17  -1  149.99    4.50
  -3 -17  -1  118.79    3.60
  -3  17  -1  117.69    3.60
 -15   0   2    0.80    1.00
 -13   0   2    1.00    1.20
 -13   0   2    1.50    1.50
 -12   0   2  202.48    7.00
 -12   0   2  200.28    7.00
 -11   0   2   -2.10    1.30
 -11   0   2    0.80    1.50
 -11   0   2    0.60    1.30
 -10   0   2 1006.60   28.80
 -10   0   2  999.00   28.30
  10   0  -2  983.60   29.10
 -10   0   2  990.80   28.70
  -9   0   2    1.20    1.10
  -9   0   2   -1.40    1.70
   9   0  -2    0.40    1.60
  -9   0   2    0.80    1.30
   8   0  -2 2992.30   86.49
  -8   0   2 3205.48   86.39
  -8   0   2 3168.58   86.59
  -8   0   2 3027.30   86.59
  -7   0   2   -0.30    1.20
   7   0  -2   -0.50    0.60
   7   0  -2   -0.70    0.50
   3   0  -2   -0.80    2.00
   2   0  -2 5554.64  154.48
  -2   0   2 5518.15  154.18
  -1   0   2    0.40    3.00
  -1   0   2   -0.10    0.50
   1   0  -2    0.20    0.70
  -1   0   2   -0.50    0.40
   1   0  -2   -0.40    0.40
   1   0  -2   -0.50    0.70
   1   0  -2   -0.50    0.50
   1   0  -2   -0.30    2.90
   0   0   2 3221.58   94.19
   0   0   2 3289.07   94.29
   0   0   2 3533.55   96.39
   0   0  -2 3264.07   94.29
   0   0  -2 3587.14   96.39
   1   0   2    0.20    0.60
   1   0   2    0.00    0.70
  -1   0  -2   -0.10    0.60
   1   0   2    0.10    0.90
  -1   0  -2    0.10    0.90
  -1   0  -2    0.20    0.90
   1   0   2   -2.90    4.60
  -1   0  -2    1.90    4.60
  -1   0  -2    0.20    0.60
   1   0   2    0.00    0.90
  -2   0  -2 8946.71  249.08
   2   0   2 8815.52  249.18
  -3   0  -2    0.20    1.00
   3   0   2   -0.10    1.00
   3   0   2    1.90    5.30
  -3   0  -2   -0.30    0.70
   3   0   2   -0.80    1.00
   3   0   2   -0.10    1.10
   3   0   2   -0.50    0.80
  -3   0  -2   -1.20    0.50
  -3   0  -2   -5.30    3.70
   4   0   2 2700.13   78.69
   4   0   2 2700.63   78.29
  -4   0  -2 2961.80   82.79
   4   0   2 2821.82   78.69
   4   0   2 2796.12   78.59
   4   0   2 2875.21   83.49
  -4   0  -2 2796.02   78.19
  -5   0  -2   -0.50    1.00
   5   0   2    1.50    7.80
   5   0   2   -1.40    1.60
   5   0   2   -1.80    1.10
   5   0   2   -2.40    1.20
   5   0   2   -2.10    2.00
  -5   0  -2    0.20    6.90
  -5   0  -2   -2.40    1.10
   6   0   2  358.36   11.40
   6   0   2  334.47    9.90
   6   0   2  356.06   11.70
   6   0   2  353.56   10.90
  -6   0  -2  336.07   10.50
   6   0   2  340.17   23.20
  -6   0  -2  336.47   20.30
  -6   0  -2  344.17   10.60
   7   0   2   -0.10    0.80
  -7   0  -2    0.20    1.10
  -7   0  -2   -0.40    0.80
   7   0   2   -4.20    1.80
   8   0   2 1850.11   52.79
   8   0   2 1962.90   54.99
  -8   0  -2 1870.51   52.69
  -9   0  -2    1.00    1.20
   9   0   2   -1.20    3.10
   9   0   2   -0.40    0.90
  -9   0  -2    0.40    1.30
  10   0   2   39.00    6.10
 -10   0  -2   32.50    2.70
  10   0   2   34.50    2.20
 -10   0  -2   34.50    2.80
 -11   0  -2    1.20    1.40
 -11   0  -2    0.10    1.50
  11   0   2   -0.10    1.10
 -12   0  -2    1.20    1.30
 -12   0  -2    1.50    1.30
  13   0   2   -0.80    1.40
 -13   0  -2    0.10    1.20
 -13   0  -2    0.30    1.20
 -14   0  -2  101.49    3.70
 -14   0  -2  107.59    3.80
 -15  -1   2    4.40    1.00
 -15   1   2    4.60    1.10
 -14  -1   2    7.90    1.30
 -14   1   2    8.40    1.50
 -14   1   2    8.20    1.40
 -13  -1   2  527.25   15.80
 -13   1   2  531.45   15.70
 -13   1   2  532.95   15.80
 -12  -1   2   24.50    2.50
 -12   1   2   26.70    2.90
 -12   1   2   25.20    2.60
 -11  -1   2  599.84   17.80
 -11  -1   2  596.94   17.70
 -11   1   2  597.34   17.80
 -11   1   2  588.54   17.80
  10  -1  -2    2.50    3.00
 -10  -1   2    1.60    1.10
 -10  -1   2    1.70    1.30
 -10  -1   2   -0.40    1.60
 -10   1   2    1.30    1.50
 -10   1   2    0.30    1.40
  10   1  -2    0.80    2.90
 -10   1   2   -0.10    1.20
  -9  -1   2   50.89    3.10
  -9  -1   2   48.70    2.90
  -9  -1   2   48.00    2.60
   9  -1  -2   50.09    3.60
  -9   1   2   50.59    3.30
  -9   1   2   51.69    3.00
  -9   1   2   51.49    2.90
  -8  -1   2  157.88    5.50
  -8  -1   2  156.28    5.20
  -8  -1   2  150.38    5.60
   8  -1  -2  153.88    5.20
  -8   1   2  157.18    5.50
  -8   1   2  158.98    5.50
   8   1  -2  160.28    5.20
  -8   1   2  144.89    5.30
  -7  -1   2 4452.85  126.49
  -7  -1   2 4500.35  126.39
   7  -1  -2 4572.54  125.99
   7  -1  -2 4647.33  125.89
  -7   1   2 4616.44  126.49
  -7   1   2 4439.36  126.49
   7   1  -2 4575.94  126.09
   7   1  -2 4556.64  126.19
   6   1  -2  701.33   19.70
   4   1  -2  199.68    5.70
   4   1  -2  193.28    5.80
   3  -1  -2 2221.88   61.69
   3  -1  -2 2275.77   62.89
  -3  -1   2 2211.78   61.59
   3  -1  -2 2240.38   61.69
   3  -1  -2 2305.17   62.79
  -3  -1   2 2090.99   61.59
  -3  -1   2 2301.27   62.69
  -3  -1   2 2190.78   62.49
   3   1  -2 2212.88   61.79
   3   1  -2 2216.48   61.59
   3   1  -2 2287.97   63.29
   3   1  -2 2155.08   61.59
   3   1  -2 2215.98   61.69
   2  -1  -2  162.68    4.70
   2  -1  -2  148.19    7.10
  -2  -1   2  154.68    7.00
   2  -1  -2  161.68    4.70
  -2  -1   2  156.08    4.80
  -2  -1   2  152.68    4.70
   2  -1  -2  159.48    4.70
   2  -1  -2  155.78    4.60
   2   1  -2  163.18    4.90
   2   1  -2  161.98    4.70
  -2   1   2  162.68    4.60
   2   1  -2  152.88    7.30
   2   1  -2  159.08    4.80
  -2   1   2  157.88    7.20
   2   1  -2  155.78    4.60
  -2   1   2  157.48    4.70
   1  -1  -2  937.21   26.20
   1  -1  -2  923.11   27.90
   1  -1  -2  876.61   25.90
   1  -1  -2  932.51   26.00
   1  -1  -2  929.11   26.00
  -1  -1   2  986.30   28.40
  -1  -1   2  918.01   26.00
  -1  -1   2  926.61   26.00
  -1   1   2  968.20   28.20
   1   1  -2  898.91   26.00
  -1   1   2  908.81   25.90
   1   1  -2  955.80   28.10
   1   1  -2  910.21   26.00
  -1   1   2  936.91   26.00
   1   1  -2  937.71   26.30
   1   1  -2  915.41   26.20
   0  -1  -2  238.08    7.40
   0  -1  -2  228.98    7.60
   0  -1  -2  239.28    7.40
   0  -1  -2  247.88    7.30
   0  -1   2  253.17   11.20
   0  -1   2  246.58    7.70
   0  -1   2  246.18    7.40
   0  -1   2  235.98    7.40
   0  -1  -2  254.27   10.20
   0   1   2  243.28    7.60
   0   1  -2  246.98   10.20
   0   1  -2  240.58    7.40
   0   1  -2  239.28    7.40
   0   1   2  247.38    7.50
   0   1   2  244.28    7.50
   0   1  -2  232.18    7.80
   0   1   2  244.08   10.90
   0   1   2  247.28    7.30
  -1  -1  -2 2259.77   61.59
   1  -1   2 2135.19   61.59
   1  -1   2 2182.68   61.89
  -1  -1  -2 2381.36   64.59
   1  -1   2 2303.67   64.59
   1  -1   2 2085.59   61.69
  -1  -1  -2 2180.78   61.79
  -1  -1  -2 2172.98   61.59
  -1  -1  -2 2203.58   61.69
  -1   1  -2 2107.19   61.89
   1   1   2 2348.17   64.79
   1   1   2 2243.58   61.79
  -1   1  -2 2354.56   64.79
   1   1   2 2133.19   61.59
   1   1   2 2170.18   61.69
  -1   1  -2 2208.38   61.59
  -1   1  -2 2169.38   61.59
   2  -1   2   -0.60    3.90
  -2  -1  -2   -1.60    5.00
  -2  -1  -2    0.50    0.80
   2  -1   2    0.50    0.80
   2  -1   2   -1.90    1.10
   2  -1   2   -1.00    1.10
  -2  -1  -2   -0.80    0.90
   2  -1   2   -1.10    0.80
  -2  -1  -2   -1.70    0.60
   2   1   2   -0.90    1.00
  -2   1  -2   -2.10    1.00
  -2   1  -2    0.90    0.60
  -2   1  -2   -1.30    0.70
   2   1   2   -0.70    0.90
   2   1   2   -0.80    0.70
   2   1   2   -4.80    5.20
   2   1   2   -0.70    1.00
  -2   1  -2   -1.40    4.90
   3  -1   2  234.38   12.80
  -3  -1  -2  236.08    7.40
  -3  -1  -2  240.18    7.10
   3  -1   2  255.07    7.30
   3  -1   2  237.68    7.70
   3  -1   2  225.18    7.50
   3  -1   2  243.98    7.70
   3   1   2  226.38    7.60
   3   1   2  226.38   12.70
  -3   1  -2  233.68    7.50
   3   1   2  243.38    7.60
   3   1   2  242.58    7.60
   3   1   2  232.98    7.30
  -3   1  -2  238.18    7.00
   4  -1   2  176.78    6.40
  -4  -1  -2  195.88   11.50
   4  -1   2  184.58    6.50
   4  -1   2  184.38    6.50
  -4  -1  -2  186.28    5.90
   4  -1   2  182.38   12.40
  -4  -1  -2  178.78    5.90
   4  -1   2  181.88    6.00
   4   1   2  189.78    6.40
   4   1   2  179.78    6.50
  -4   1  -2  178.78    6.10
   4   1   2  190.08    6.50
   4   1   2  181.18   12.50
  -4   1  -2  177.28   11.30
   4   1   2  193.78    6.00
  -4   1  -2  182.58    5.80
   5  -1   2  994.70   31.30
   5  -1   2 1059.39   30.80
   5  -1   2 1125.69   31.40
   5  -1   2 1112.39   31.40
   5  -1   2 1046.20   37.20
  -5  -1  -2 1073.59   36.20
  -5  -1  -2 1103.09   30.80
  -5   1  -2 1081.39   30.70
   5   1   2 1114.29   30.30
  -5   1  -2 1042.00   36.30
   5   1   2 1036.30   37.60
   5   1   2 1134.19   31.30
   5   1   2 1118.09   30.90
   5   1   2 1116.69   31.40
  -5   1  -2 1088.79   30.90
   5   1   2 1061.99   32.20
  -6  -1  -2   16.80   11.20
  -6  -1  -2   20.40   10.90
  -6  -1  -2   20.40    2.60
   6  -1   2   25.10    1.60
   6  -1   2   19.60   11.10
   6  -1   2   25.30    3.00
   6  -1   2   23.30    3.10
  -6  -1  -2   22.80    2.60
  -6  -1  -2   27.70    2.40
   6  -1   2   28.60    3.10
  -6   1  -2   23.70    2.40
   6   1   2   39.80   13.60
  -6   1  -2   15.90   10.30
   6   1   2   20.70    3.00
   6   1   2   24.50    3.40
  -6   1  -2   22.30    2.20
   6   1   2   21.30    1.40
  -6   1  -2   22.40    2.10
   6   1   2   22.60    2.80
   7  -1   2 1371.26   39.50
  -7  -1  -2 1366.56   39.50
   7  -1   2 1466.55   41.40
  -7   1  -2 1437.46   40.00
  -7   1  -2 1416.06   39.50
   7   1   2 1351.76   39.50
  -7   1  -2 1475.05   40.20
   7   1   2 1443.76   41.20
   8  -1   2   11.60    2.90
  -8  -1  -2   11.00    1.40
  -8  -1  -2   12.60    2.60
   8  -1   2   14.10    1.60
   8   1   2   13.70    1.40
  -8   1  -2   15.20    1.80
  -8   1  -2   10.70    1.50
  -8   1  -2   12.40    1.40
   8   1   2   11.70    2.80
  -9  -1  -2  126.59    4.90
   9  -1   2  127.49    7.80
  -9  -1  -2  119.69    4.80
   9  -1   2  121.69    4.30
   9   1   2  122.19    4.20
  -9   1  -2  128.89    4.90
   9   1   2  135.39    7.90
  -9   1  -2  129.59    5.00
 -10  -1  -2    2.70    1.50
  10  -1   2    1.00    1.20
 -10  -1  -2    1.60    1.40
  10  -1   2    2.00    5.30
  10   1   2    3.20    1.00
  10   1   2    2.80    5.10
 -10   1  -2    0.70    1.50
 -10   1  -2    3.80    1.50
 -11  -1  -2  512.95   15.40
  11  -1   2  498.55   14.90
 -11  -1  -2  524.65   15.50
 -11   1  -2  519.15   15.50
 -11   1  -2  519.05   15.50
  11   1   2  499.75   14.80
 -12  -1  -2   80.59    3.70
 -12  -1  -2   83.29    3.60
  12  -1   2   82.79    3.40
 -12   1  -2   81.79    3.80
  12   1   2   86.39    3.30
 -12   1  -2   83.79    3.80
 -13  -1  -2  143.49    5.00
 -13  -1  -2  146.49    4.90
  13  -1   2  145.59    4.90
 -13   1  -2  138.69    5.00
  13   1   2  137.59    4.80
 -13   1  -2  140.89    5.00
 -14  -1  -2   43.80    2.20
 -14   1  -2   44.00    2.20
 -14   1  -2   47.20    2.40
 -15  -2   2    2.70    0.90
 -15   2   2    1.00    1.00
 -14  -2   2  194.08    6.30
 -14   2   2  196.38    6.30
 -14   2   2  189.98    6.30
 -13  -2   2   14.00    2.00
 -13   2   2   18.00    2.00
 -13   2   2   21.20    2.20
 -12  -2   2   -0.50    1.80
 -12  -2   2   -0.20    1.10
 -12  -2   2    1.70    1.40
 -12   2   2    1.20    1.60
 -12   2   2    4.80    1.50
 -11  -2   2   36.60    2.30
 -11  -2   2   35.30    2.80
 -11   2   2   37.50    3.00
 -11   2   2   33.30    2.80
 -10  -2   2  296.37    8.80
 -10  -2   2  290.37    9.30
 -10  -2   2  283.97    9.30
  10  -2  -2  276.57   10.20
 -10   2   2  291.07    9.30
 -10   2   2  288.57    9.30
  10   2  -2  266.97   10.20
  -9  -2   2  104.79    5.60
  -9  -2   2  130.19    4.90
  -9  -2   2  119.89    5.00
   9  -2  -2  127.99    5.50
  -9   2   2  135.39    4.90
  -9   2   2  129.99    5.00
   9   2  -2  126.49    5.20
  -8  -2   2 1594.74   43.80
   8  -2  -2 1577.94   44.00
  -8  -2   2 1470.45   43.90
  -8   2   2 1461.65   43.80
   8   2  -2 1616.04   43.90
  -8   2   2 1551.24   44.00
  -8   2   2 1619.44   44.10
  -7  -2   2  246.98    7.80
   7  -2  -2  261.37    7.90
   7  -2  -2  253.97    7.60
  -7  -2   2  253.27    8.10
  -7   2   2  249.48    8.10
  -7   2   2  252.37    8.10
   7   2  -2  264.97    7.80
   7   2  -2  238.38    8.10
   6  -2  -2  457.35   13.40
   6  -2  -2  465.65   13.20
   6   2  -2  465.65   13.60
   6   2  -2  470.75   13.40
   6   2  -2  464.95   13.30
   6   2  -2  466.65   13.30
   5  -2  -2  154.18    4.30
   5  -2  -2  148.49    4.60
   5  -2  -2  149.69    4.40
   5  -2  -2  146.99    5.90
   5  -2  -2  143.49    5.90
   5  -2  -2  151.28    4.30
   5   2  -2  149.79    4.70
   5   2  -2  145.49    4.60
   5   2  -2  151.88    4.80
   5   2  -2  140.89    4.80
   4  -2  -2 1855.11   52.09
  -4  -2   2 1799.42   52.09
   4  -2  -2 1864.11   52.19
   4  -2  -2 1926.41   53.99
  -4  -2   2 1861.81   52.09
  -4  -2   2 1866.91   53.69
   4  -2  -2 1964.40   54.09
  -4  -2   2 1903.31   53.69
   4  -2  -2 1851.91   52.19
   4  -2  -2 1876.61   52.09
   4   2  -2 1824.82   52.29
   4   2  -2 1848.22   52.39
   4   2  -2 1934.91   55.09
   4   2  -2 1836.52   52.19
   4   2  -2 1898.71   52.29
   3  -2  -2    0.10    3.80
   3  -2  -2    0.30    0.50
  -3  -2   2    0.70    4.30
  -3  -2   2    0.50    0.60
   3  -2  -2   -0.40    0.60
  -3  -2   2   -0.50    0.60
  -3  -2   2    1.40    3.80
   3  -2  -2    1.00    0.50
   3  -2  -2   -1.90    3.50
   3  -2  -2    0.40    0.60
   3   2  -2    0.20    0.60
   3   2  -2    0.40    0.60
   3   2  -2    0.40    4.00
  -3   2   2    0.60    0.70
   3   2  -2    0.10    0.70
   3   2  -2    0.50    0.90
  -3   2   2    0.40    0.60
   2  -2  -2  402.26   13.90
  -2  -2   2  377.16   14.00
  -2  -2   2  323.67   11.00
   2  -2  -2  368.66   14.30
   2  -2  -2  390.46   10.80
   2  -2  -2  377.76   10.90
  -2  -2   2  371.86   10.80
  -2  -2   2  353.06   10.60
   2  -2  -2  381.96   10.80
  -2  -2   2  384.86   10.70
  -2   2   2  377.46   14.00
   2   2  -2  388.36   11.10
   2   2  -2  390.86   14.20
   2   2  -2  386.26   10.90
   2   2  -2  373.56   10.90
  -2   2   2  387.76   10.90
  -2   2   2  391.76   10.80
  -1  -2   2   83.49    3.10
  -1  -2   2   78.59    3.10
   1  -2  -2   81.49    2.80
  -1  -2   2   82.29    2.90
   1  -2  -2   78.49    7.40
  -1  -2   2   78.49    7.90
   1  -2  -2   78.69    3.00
   1  -2  -2   82.79    3.00
   1   2  -2   80.89    2.90
   1   2  -2   83.69    6.40
  -1   2   2   72.39    3.10
  -1   2   2   77.59    2.90
   1   2  -2   84.29    2.90
  -1   2   2   70.29    7.80
   1   2  -2   77.59    3.40
   1   2  -2   90.89    3.30
  -1   2   2   82.19    2.90
   0  -2   2 1140.39   34.50
   0  -2   2 1087.49   31.30
   0  -2  -2 1136.19   31.40
   0  -2   2 1075.19   31.40
   0  -2  -2 1123.29   31.30
   0  -2  -2 1152.48   34.70
   0  -2   2 1096.19   31.60
   0  -2  -2 1082.79   31.30
   0  -2  -2 1077.99   31.50
   0   2   2 1097.29   31.30
   0   2  -2 1116.99   31.80
   0   2   2 1181.28   34.60
   0   2  -2 1163.28   34.80
   0   2   2 1154.58   31.40
   0   2   2 1054.59   31.50
   0   2  -2 1118.09   31.30
   0   2  -2 1065.79   31.30
   1  -2   2   77.59    3.40
  -1  -2  -2   78.79    7.10
   1  -2   2   79.29    2.90
   1  -2   2   70.79    3.10
  -1  -2  -2   76.29    2.90
   1  -2   2   77.89    7.20
  -1  -2  -2   77.69    3.00
  -1  -2  -2   76.09    2.90
  -1   2  -2   78.89    2.90
  -1   2  -2   81.69    2.90
  -1   2  -2   74.29    3.40
   1   2   2   70.29    9.10
  -1   2  -2   83.09    9.00
   1   2   2   79.19    3.10
   1   2   2   77.89    3.10
   1   2   2   80.39    2.90
   1   2   2   71.49    3.20
   2  -2   2  125.39    4.80
   2  -2   2  134.29    5.10
   2  -2   2  137.89    5.00
  -2  -2  -2  132.09    4.60
  -2  -2  -2  131.79    4.50
  -2  -2  -2  135.59    4.50
   2  -2   2  135.39    4.60
  -2  -2  -2  134.79    8.90
   2  -2   2  133.89   10.70
  -2   2  -2  134.89    4.40
   2   2   2  125.49    4.90
   2   2   2  140.39    4.80
   2   2   2  132.49    4.80
  -2   2  -2  133.89    4.50
   2   2   2  132.29    4.60
  -2   2  -2  126.99    5.00
  -2   2  -2  125.69   10.10
   2   2   2  128.49   10.70
  -3  -2  -2 1232.98   35.00
   3  -2   2 1241.08   35.00
   3  -2   2 1193.68   35.20
   3  -2   2 1251.17   39.60
  -3  -2  -2 1259.67   34.90
  -3  -2  -2 1276.97   39.70
   3  -2   2 1262.17   35.50
   3  -2   2 1277.67   35.30
   3   2   2 1236.48   35.20
   3   2   2 1242.18   35.20
   3   2   2 1130.09   35.20
   3   2   2 1249.18   35.00
   3   2   2 1250.77   39.70
  -3   2  -2 1275.97   34.70
  -3   2  -2 1211.38   35.20
   4  -2   2  457.85   14.60
   4  -2   2  496.05   20.80
   4  -2   2  489.85   14.20
  -4  -2  -2  477.15   14.20
   4  -2   2  499.85   14.80
   4  -2   2  468.95   14.60
  -4   2  -2  480.25   19.50
   4   2   2  461.55   20.70
  -4   2  -2  474.75   14.40
   4   2   2  488.85   14.50
  -4   2  -2  498.75   14.10
   4   2   2  494.45   14.20
   4   2   2  491.85   14.60
   4   2   2  444.66   14.80
  -5  -2  -2   87.29    3.70
  -5  -2  -2   68.79   10.60
  -5  -2  -2  124.09   12.10
  -5  -2  -2   88.39    3.70
   5  -2   2   94.49    4.00
   5  -2   2   78.89   12.40
   5  -2   2   92.69    4.40
   5  -2   2   89.09    4.60
   5  -2   2   85.89    3.10
   5   2   2   87.99    2.90
   5   2   2   90.59    4.80
  -5   2  -2   90.99   12.70
  -5   2  -2   87.49    3.50
  -5   2  -2   83.39    4.00
  -6  -2  -2  157.78    5.90
   6  -2   2  169.68    6.70
   6  -2   2  168.08    5.10
  -6  -2  -2  162.68    5.60
  -6  -2  -2  208.38   20.20
   6  -2   2  155.38    7.40
   6  -2   2  161.58   21.70
  -6  -2  -2  160.18    5.00
  -6  -2  -2  138.39    5.90
   6  -2   2  168.78    6.30
  -6   2  -2  152.98    5.70
   6   2   2  170.28    6.50
   6   2   2  194.58   24.30
   6   2   2  166.78    4.90
  -6   2  -2  165.08    5.60
   6   2   2  161.18    7.70
   6   2   2  174.88    6.50
  -6   2  -2  145.19   17.00
  -6   2  -2  155.88    6.10
  -7  -2  -2    0.60    0.70
   7  -2   2    2.70    2.10
  -7  -2  -2   -0.10    1.00
  -7   2  -2    2.10    1.20
  -7   2  -2    1.00    0.80
   7   2   2    1.10    0.70
  -7   2  -2    2.30    1.30
   7   2   2    1.20    1.90
   8  -2   2 1322.37   38.00
   8  -2   2 1351.86   40.30
  -8  -2  -2 1341.67   37.80
  -8  -2  -2 1343.07   38.50
  -8   2  -2 1389.06   38.60
   8   2   2 1342.17   37.90
  -8   2  -2 1397.06   38.60
  -8   2  -2 1341.77   37.80
   8   2   2 1362.76   40.10
  -9  -2  -2   19.90    2.30
  -9  -2  -2   23.60    2.30
   9  -2   2   19.40    4.20
   9  -2   2   18.40    1.90
   9   2   2   14.30    4.10
  -9   2  -2   22.60    2.50
   9   2   2   19.60    1.60
  -9   2  -2   20.50    2.40
  10  -2   2    8.50    1.60
  10  -2   2    5.60    5.60
 -10  -2  -2    7.90    1.60
 -10  -2  -2    7.70    1.50
 -10   2  -2    7.30    1.80
  10   2   2   18.50    5.60
 -10   2  -2    7.80    1.70
  10   2   2    8.60    1.40
  11  -2   2  220.38    7.00
 -11  -2  -2  220.28    7.50
 -11  -2  -2  222.18    7.40
 -11   2  -2  223.78    7.60
 -11   2  -2  218.88    7.60
  11   2   2  222.08    6.90
 -12  -2  -2   91.39    3.80
  12  -2   2   88.09    3.60
 -12  -2  -2   89.39    3.80
  12   2   2   91.69    3.40
 -12   2  -2   87.89    3.90
 -12   2  -2   86.49    3.90
 -13  -2  -2   34.80    3.50
 -13  -2  -2   33.00    2.20
  13  -2   2   34.70    2.60
 -13   2  -2   36.10    2.50
 -13   2  -2   32.50    2.30
 -14  -2  -2  206.78    6.60
 -14   2  -2  228.68    6.70
 -14   2  -2  215.18    6.60
 -15  -3   2   69.99    2.60
 -14  -3   2    4.10    1.10
 -14   3   2    7.00    1.40
 -14   3   2    3.10    1.30
 -13  -3   2  544.65   16.10
 -13   3   2  554.14   16.20
 -13   3   2  530.65   16.10
 -11  -3   2  502.85   15.30
 -11  -3   2  511.55   14.80
 -11   3   2  506.05   15.40
 -11   3   2  498.35   15.30
 -10  -3   2    2.10    1.10
 -10  -3   2    1.10    1.20
  10  -3  -2    2.10    3.20
 -10   3   2    1.40    1.30
 -10   3   2   -0.10    1.40
  -9  -3   2   91.69    3.90
   9  -3  -2   74.89    4.80
  -9  -3   2   88.29    3.50
  -9   3   2   87.99    3.90
  -9   3   2   92.69    4.10
   9   3  -2   76.69    5.10
  -8  -3   2   94.49    4.00
  -8  -3   2   92.89    3.60
   8  -3  -2   93.99    4.40
  -8   3   2   95.29    4.10
   8   3  -2   95.49    4.10
  -8   3   2  102.29    4.10
  -7  -3   2 2433.76   68.89
   7  -3  -2 2543.55   68.99
  -7  -3   2 2430.96   68.59
  -7   3   2 2406.66   68.79
   7   3  -2 2412.16   68.49
   7   3  -2 2531.05   68.89
   7   3  -2 2507.65   68.59
  -7   3   2 2385.96   68.79
   6  -3  -2  727.43   20.30
   6  -3  -2  728.03   20.70
   6  -3  -2  705.63   22.80
   6  -3  -2  612.34   25.20
   6  -3  -2  736.63   20.30
   6  -3  -2  749.23   20.90
   6   3  -2  731.03   20.70
   6   3  -2  762.72   21.00
   6   3  -2  700.83   21.20
   6   3  -2  756.72   20.80
  -5  -3   2 2266.37   65.09
   5  -3  -2 2305.67   62.79
   5  -3  -2 2268.07   65.89
   5  -3  -2 2274.77   65.79
   5  -3  -2 2316.77   62.79
  -5  -3   2 2207.18   62.69
  -5  -3   2 2236.18   62.69
   5  -3  -2 2301.97   63.09
   5  -3  -2 2230.88   62.89
   5   3  -2 2252.17   63.09
   5   3  -2 2223.78   62.99
   5   3  -2 2178.68   63.29
   4  -3  -2    2.50    1.00
  -4  -3   2    4.10    5.10
   4  -3  -2    2.50    0.70
  -4  -3   2    2.80    0.70
  -4  -3   2    2.00    0.80
  -4  -3   2    3.50    4.90
   4  -3  -2    3.80    0.80
   4  -3  -2    2.10    0.90
   4  -3  -2    1.60    4.50
   4  -3  -2   -0.90    4.50
  -4   3   2    1.40    0.70
   4   3  -2    3.60    1.20
  -4   3   2    2.20    0.90
   4   3  -2    3.00    1.20
  -3  -3   2  121.39    4.00
   3  -3  -2  135.99    8.80
   3  -3  -2  123.69    4.20
   3  -3  -2  115.99    8.50
   3  -3  -2  127.09    4.00
  -3  -3   2  129.69    9.20
   3  -3  -2  111.59    4.30
  -3  -3   2  119.99    4.10
  -3  -3   2  118.99    9.60
   3  -3  -2  127.49    4.00
   3   3  -2  136.09    9.50
   3   3  -2  112.99    4.50
   3   3  -2  124.69    4.50
   3   3  -2  126.39    4.10
  -3   3   2  123.39    4.20
  -3   3   2  121.69    4.00
   3   3  -2  122.49    4.10
   2  -3  -2   50.19    2.40
   2  -3  -2   49.99    2.20
   2  -3  -2   47.90    6.40
   2  -3  -2   52.29    2.20
   2  -3  -2   47.80    6.10
  -2  -3   2   48.50    6.40
   2  -3  -2   51.19    2.40
  -2  -3   2   51.99    2.20
   2   3  -2   44.30    6.60
   2   3  -2   52.09    2.20
  -2   3   2   51.39    2.30
   2   3  -2   51.79    2.20
  -2   3   2   53.49    2.20
  -2   3   2   44.90    6.70
   2   3  -2   55.19    2.70
   2   3  -2   47.60    2.80
  -1  -3   2 3531.65  100.39
   1  -3  -2 3733.13  104.09
  -1  -3   2 3414.86  100.29
   1  -3  -2 3875.61  104.29
  -1  -3   2 3639.94  100.49
   1  -3  -2 3527.05  100.29
   1  -3  -2 3479.65  100.49
   1  -3  -2 3457.95  100.29
  -1  -3   2 3730.13  104.09
   1  -3  -2 3503.05  100.39
  -1   3   2 3505.25  100.29
   1   3  -2 3874.21  104.29
   1   3  -2 3514.25  100.29
  -1   3   2 3670.23  100.39
  -1   3   2 3758.22  104.19
   1   3  -2 3652.13  100.29
   1   3  -2 3486.55  100.49
   0  -3  -2   -5.60    4.30
   0  -3  -2    0.10    5.80
   0  -3  -2   -1.80    0.80
   0  -3   2   -0.50    1.10
   0  -3  -2   -2.00    0.80
   0  -3  -2   -2.30    0.80
   0  -3   2    2.50    4.50
   0  -3   2   -0.60    1.10
   0  -3   2   -1.50    0.80
   0   3  -2   -1.60    0.80
   0   3   2   -3.20    4.50
   0   3   2   -1.30    0.80
   0   3   2   -1.10    1.00
   0   3  -2    0.40    4.40
   0   3   2   -0.80    0.90
   0   3  -2   -1.20    0.80
   0   3  -2   -3.00    1.20
  -1  -3  -2  142.99   12.00
  -1  -3  -2  163.18   10.00
   1  -3   2  151.98    9.70
  -1  -3  -2  152.08    4.80
  -1  -3  -2  144.99    4.90
   1  -3   2  144.09    4.80
   1  -3   2  145.69    5.20
  -1  -3  -2  151.28    4.90
   1  -3   2  147.09    5.40
  -1   3  -2  143.29    5.30
   1   3   2  145.99   10.00
  -1   3  -2  140.39    4.80
   1   3   2  145.59    5.00
   1   3   2  144.99    4.90
  -1   3  -2  146.59    4.80
  -1   3  -2  144.19    9.50
   1   3   2  146.89    5.00
  -2  -3  -2 1187.18   33.40
  -2  -3  -2 1192.28   33.30
  -2  -3  -2 1177.78   39.10
  -2  -3  -2 1200.68   38.50
  -2  -3  -2 1172.58   33.40
   2  -3   2 1210.18   34.40
   2  -3   2 1182.98   33.90
   2  -3   2 1128.39   37.90
   2  -3   2 1160.18   33.30
   2  -3   2 1182.28   33.70
   2   3   2 1192.68   38.40
  -2   3  -2 1165.38   33.30
   2   3   2 1161.18   33.40
   2   3   2 1173.08   33.60
  -2   3  -2 1169.08   33.70
  -2   3  -2 1185.58   37.80
   2   3   2 1194.18   33.60
  -2   3  -2 1172.98   33.30
   3  -3   2  940.51   26.70
   3  -3   2  886.01   32.10
   3  -3   2  918.21   27.00
  -3  -3  -2  918.81   31.80
  -3  -3  -2  923.71   31.90
  -3  -3  -2  931.11   26.30
  -3  -3  -2  926.91   26.30
   3  -3   2  847.52   26.70
   3  -3   2  931.31   26.30
   3   3   2  971.10   26.60
  -3   3  -2  904.91   31.40
  -3   3  -2  906.41   26.20
   3   3   2  900.81   31.90
   3   3   2  954.10   26.40
  -3   3  -2  950.10   26.10
  -3   3  -2  918.31   26.70
   4  -3   2  457.85   13.70
  -4  -3  -2  476.25   22.20
   4  -3   2  488.15   15.00
  -4  -3  -2  482.65   14.30
  -4  -3  -2  482.95   14.20
  -4  -3  -2  453.75   13.90
   4  -3   2  485.95   14.30
   4  -3   2  431.16   15.00
   4  -3   2  495.35   14.80
   4  -3   2  489.05   22.00
  -4  -3  -2  470.85   20.90
   4   3   2  487.05   13.60
   4   3   2  515.85   14.80
   4   3   2  501.85   14.70
   4   3   2  478.45   22.40
  -4   3  -2  489.65   14.70
   4   3   2  486.05   14.40
   5  -3   2  988.10   28.40
   5  -3   2  936.01   26.80
   5  -3   2  822.62   41.10
   5  -3   2 1014.50   27.70
  -5  -3  -2  965.30   35.30
  -5  -3  -2  953.70   27.50
  -5  -3  -2  924.71   27.50
  -5  -3  -2  923.91   36.60
   5  -3   2  981.90   28.10
  -5   3  -2  937.71   34.20
   5   3   2  990.20   28.00
   5   3   2  964.00   26.70
  -5   3  -2  963.50   27.40
  -5   3  -2  920.61   27.80
   5   3   2  982.40   28.20
   5   3   2  939.41   37.10
   5   3   2  994.40   27.70
  -6  -3  -2  998.40   29.80
   6  -3   2 1097.29   31.20
   6  -3   2 1037.20   29.40
  -6  -3  -2 1055.19   29.30
  -6   3  -2 1034.10   31.30
  -6   3  -2 1042.60   29.80
  -6   3  -2 1065.89   29.80
   6   3   2 1051.09   29.20
  -6   3  -2 1025.60   29.30
   7  -3   2  690.63   21.50
  -7  -3  -2  699.73   19.90
  -7  -3  -2  668.33   19.20
  -7  -3  -2  670.43   19.60
   7  -3   2  669.83   19.40
   7   3   2  671.23   19.20
   7   3   2  688.33   21.20
  -7   3  -2  693.23   19.90
  -7   3  -2  670.53   19.20
  -7   3  -2  700.93   20.00
  -8  -3  -2   13.40    1.80
  -8  -3  -2   11.40    1.60
   8  -3   2    9.70    3.50
   8  -3   2   14.20    1.70
   8   3   2   10.80    3.20
  -8   3  -2   14.00    1.80
   8   3   2   12.00    1.30
  -8   3  -2   10.20    1.70
  -8   3  -2   14.70    1.40
   9  -3   2    3.90    3.90
  -9  -3  -2    0.40    1.40
  -9  -3  -2    2.30    1.20
  -9  -3  -2    0.20    0.80
  -9   3  -2    2.20    1.50
   9   3   2    2.00    0.90
  -9   3  -2    5.90    1.50
   9   3   2    4.60    3.80
 -10  -3  -2   33.50    2.70
  10  -3   2   31.80    2.50
 -10  -3  -2   34.10    2.70
 -10   3  -2   29.30    2.90
  10   3   2   31.00    2.10
 -10   3  -2   37.50    3.00
  11  -3   2  392.06   11.90
 -11  -3  -2  385.86   12.50
 -11  -3  -2  413.56   12.50
 -11   3  -2  415.56   12.60
 -11   3  -2  415.66   12.50
  11   3   2  398.36   11.80
 -12  -3  -2    2.60    1.20
  12  -3   2    2.40    1.20
 -12  -3  -2   -2.70    1.30
  12   3   2    0.60    1.00
 -12   3  -2    1.40    1.40
 -12   3  -2    2.90    1.50
 -13  -3  -2  399.86   11.80
  13  -3   2  382.96   11.60
  13   3   2  391.86   11.50
 -13   3  -2  401.56   11.90
 -13   3  -2  404.96   11.90
 -14  -3  -2   21.00    1.70
 -14   3  -2   26.10    1.90
 -14   3  -2   21.90    1.60
 -15  -4   2   18.40    1.40
 -14  -4   2   52.19    2.40
 -14   4   2   49.00    2.50
 -14   4   2   49.90    2.70
 -13  -4   2    4.10    1.20
 -13   4   2    4.60    1.50
 -13   4   2    7.00    1.60
 -12  -4   2    4.60    1.40
 -12  -4   2    4.80    1.20
 -12   4   2    2.80    1.60
 -12   4   2    3.20    1.60
 -11  -4   2   45.70    3.00
 -11  -4   2   51.59    2.60
 -11   4   2   51.89    3.10
 -11   4   2   47.70    3.40
 -10  -4   2  701.73   20.30
  10  -4  -2  658.63   21.20
 -10  -4   2  696.13   19.80
 -10   4   2  689.03   20.30
  10   4  -2  649.24   21.50
 -10   4   2  704.53   20.20
  -9  -4   2   10.00    1.30
  -9  -4   2    6.40    1.30
   9  -4  -2   11.00    2.70
   9   4  -2    9.20    2.30
  -9   4   2   14.20    1.80
  -9   4   2   11.10    1.90
  -8  -4   2  599.24   20.40
  -8  -4   2  708.63   19.50
   8  -4  -2  683.73   20.30
   8   4  -2  688.03   20.20
  -8   4   2  695.73   19.80
   7  -4  -2   31.10    1.90
  -7  -4   2   33.40    2.00
   7  -4  -2   33.20    2.90
   7  -4  -2   19.70    8.30
   7  -4  -2   30.20    1.80
   7  -4  -2   17.80    6.70
  -7  -4   2   31.80    2.30
   7   4  -2   34.00    2.60
  -7   4   2   31.10    2.60
  -7   4   2   33.80    2.60
  -6  -4   2  325.07    9.70
   6  -4  -2  334.67    9.80
   6  -4  -2  336.67   10.30
   6  -4  -2  302.47   18.50
  -6  -4   2  332.97   10.10
   6  -4  -2  332.77    9.80
   6  -4  -2  296.87   18.30
  -6  -4   2  311.57    9.50
  -6   4   2  314.07   10.20
   6   4  -2  339.27   10.10
   6   4  -2  326.57   10.80
  -6   4   2  322.27   10.10
   6   4  -2  319.07   10.30
   5  -4  -2   38.20    8.50
   5  -4  -2   47.70    3.00
  -5  -4   2   29.40    8.10
  -5  -4   2   44.90    2.40
   5  -4  -2   47.10    2.50
   5  -4  -2   34.60    8.90
   5  -4  -2   46.30    2.50
   5  -4  -2   49.99    2.80
  -5  -4   2   43.80    7.50
  -5  -4   2   46.40    2.40
   5   4  -2   46.60    2.40
  -5   4   2   47.30    2.50
  -5   4   2   49.30    2.10
   5   4  -2   49.70    4.20
   5   4  -2   49.60    3.40
   4  -4  -2 2200.18   61.59
   4  -4  -2 2238.58   66.29
   4  -4  -2 2209.98   61.89
  -4  -4   2 2225.08   66.39
  -4  -4   2 2143.59   61.59
   4  -4  -2 2265.57   66.69
  -4  -4   2 2234.68   61.59
   4  -4  -2 2193.68   61.79
  -4  -4   2 2202.98   66.09
   4  -4  -2 2236.58   61.59
   4   4  -2 2201.08   61.99
  -4   4   2 2217.68   61.59
   4   4  -2 2178.88   67.29
   4   4  -2 2139.79   61.69
   4   4  -2 2229.28   61.79
  -4   4   2 2186.08   61.69
   4   4  -2 2155.98   62.39
   3  -4  -2   93.99    3.80
   3  -4  -2   80.59    9.70
  -3  -4   2   87.39    9.90
   3  -4  -2   83.59   10.90
  -3  -4   2   90.09    3.20
   3  -4  -2   92.39    3.50
   3  -4  -2   90.09    3.80
   3  -4  -2   83.19    4.30
  -3  -4   2   90.39    3.60
   3   4  -2   86.89    4.60
  -3   4   2   96.59    3.40
   3   4  -2   98.19    3.60
   3   4  -2  114.59   10.70
  -3   4   2   94.99    3.70
   3   4  -2   93.39    3.50
   3   4  -2   97.79    4.00
   2  -4  -2 3276.37   92.39
   2  -4  -2 3532.35   97.29
  -2  -4   2 3366.66   92.39
   2  -4  -2 3456.65   97.09
  -2  -4   2 3471.75   97.19
   2  -4  -2 3291.97   92.29
  -2  -4   2 3376.06   97.69
   2  -4  -2 3156.18   92.49
  -2  -4   2 3260.67   92.29
   2  -4  -2 3222.88   92.19
  -2   4   2 3217.28   92.29
   2   4  -2 3338.17   92.29
   2   4  -2 3532.15   97.59
   2   4  -2 3213.68   92.29
   2   4  -2 3214.88   92.59
  -2   4   2 3323.17   92.39
   2   4  -2 3033.30   92.99
  -2   4   2 3385.46   92.29
   1  -4  -2   -1.80    4.60
  -1  -4   2   -2.10    0.90
   1  -4  -2   -1.90    6.30
   1  -4  -2   -1.00    1.00
   1  -4  -2   -0.70    0.90
  -1  -4   2    2.60    4.80
  -1  -4   2   -0.30    1.10
  -1  -4   2   -0.80    0.90
   1  -4  -2   -0.70    0.90
  -1   4   2   -0.60    5.30
   1   4  -2   -1.30    6.50
  -1   4   2    0.20    0.90
   1   4  -2    0.00    0.90
  -1   4   2   -1.00    0.90
   1   4  -2   -2.10    1.20
   1   4  -2   -0.50    0.80
  -1   4   2   -1.40    1.00
   0  -4  -2  800.52   27.70
   0  -4  -2  793.92   22.50
   0  -4  -2  801.22   22.50
   0  -4  -2  763.72   22.60
   0  -4   2  772.92   28.20
   0  -4  -2  761.62   28.40
   0  -4   2  770.92   22.50
   0  -4   2  788.22   22.90
   0  -4   2  789.72   22.70
   0   4   2  792.12   28.20
   0   4  -2  780.12   22.50
   0   4   2  800.92   22.60
   0   4  -2  773.72   28.20
   0   4  -2  778.42   22.50
   0   4   2  808.32   22.70
   0   4   2  769.82   22.60
   0   4  -2  809.82   23.00
   1  -4   2  518.55   15.70
  -1  -4  -2  516.35   15.30
   1  -4   2  538.45   15.50
  -1  -4  -2  525.95   15.30
  -1  -4  -2  484.35   20.60
   1  -4   2  504.25   15.20
  -1  -4  -2  535.75   20.80
  -1  -4  -2  538.25   15.20
   1  -4   2  500.05   20.50
   1   4   2  502.75   15.30
  -1   4  -2  538.65   15.20
  -1   4  -2  520.65   15.70
   1   4   2  497.95   22.40
   1   4   2  550.54   15.40
  -1   4  -2  532.05   21.50
   1   4   2  515.55   15.40
  -1   4  -2  515.85   15.20
   2  -4   2 4879.21  134.79
  -2  -4  -2 4621.34  134.49
  -2  -4  -2 5074.29  140.49
  -2  -4  -2 4765.92  134.49
  -2  -4  -2 4641.74  134.49
   2  -4   2 5138.29  140.49
   2  -4   2 4727.63  134.99
  -2  -4  -2 4951.80  140.79
   2  -4   2 4814.52  134.49
   2   4   2 4410.46  133.79
   2   4   2 4766.52  134.79
   2   4   2 4704.83  134.59
  -2   4  -2 4898.81  134.49
   2   4   2 4989.40  134.79
   2   4   2 5031.40  141.19
  -2   4  -2 4682.23  134.89
  -2   4  -2 5123.59  140.39
  -2   4  -2 4799.92  134.49
  -3  -4  -2  101.89    4.00
   3  -4   2  110.69    4.20
  -3  -4  -2  107.19    4.10
  -3  -4  -2   90.59   12.10
   3  -4   2  106.99    4.80
  -3  -4  -2  108.09    4.20
   3  -4   2  105.99    4.70
   3  -4   2  104.79    3.50
  -3  -4  -2  112.89   11.30
   3  -4   2  101.79   13.00
   3   4   2  106.69    4.40
  -3   4  -2  115.39   11.50
   3   4   2  110.89    4.60
  -3   4  -2  107.29    4.90
   3   4   2  117.59   14.30
   3   4   2  102.29    4.30
  -3   4  -2  105.39    4.00
   4  -4   2 1488.95   49.90
   4  -4   2 1394.66   40.80
   4  -4   2 1481.75   41.90
   4  -4   2 1475.55   42.20
  -4  -4  -2 1466.95   49.70
  -4  -4  -2 1464.25   41.50
   4  -4   2 1461.15   41.60
  -4  -4  -2 1400.86   48.80
  -4  -4  -2 1463.85   41.50
   4   4   2 1472.35   50.69
   4   4   2 1422.26   40.60
  -4   4  -2 1452.95   42.00
   4   4   2 1482.25   42.00
   4   4   2 1491.65   41.70
   4   4   2 1500.75   41.90
  -5  -4  -2    7.10    0.90
   5  -4   2    6.50    1.00
   5  -4   2   -2.10   12.00
   5  -4   2    6.80    2.00
   5  -4   2    6.10    2.00
  -5  -4  -2   11.60   11.90
   5  -4   2    5.30    2.50
  -5  -4  -2    6.90    1.80
  -5   4  -2    7.60    1.50
  -5   4  -2    5.10    1.70
   5   4   2   23.00   13.70
  -5   4  -2    8.60    1.00
   5   4   2    5.00    2.00
  -5   4  -2   -1.90   10.20
  -5   4  -2    6.90    1.60
   5   4   2    4.80    2.70
   5   4   2    6.80    1.70
   5   4   2    7.60    0.90
  -5   4  -2    4.80    2.40
  -6  -4  -2  419.36   12.70
  -6  -4  -2  426.26   12.10
   6  -4   2  423.96   14.10
  -6  -4  -2  421.06   12.40
   6   4   2  427.46   12.00
  -6   4  -2  414.96   12.60
  -6   4  -2  409.76   12.00
  -6   4  -2  425.46   12.70
   6   4   2  418.66   13.70
  -7  -4  -2  145.99    5.20
  -7  -4  -2  143.59    4.90
  -7  -4  -2  146.89    4.50
   7  -4   2  142.59    7.10
   7  -4   2  143.49    4.80
   7   4   2  140.69    6.80
  -7   4  -2  140.09    4.50
  -7   4  -2  144.59    5.30
   7   4   2  144.39    4.50
  -7   4  -2  147.39    5.30
  -8  -4  -2 2485.25   65.89
   8  -4   2 2345.97   65.69
  -8  -4  -2 2302.67   65.49
  -8  -4  -2 2315.17   66.19
   8  -4   2 2402.36   68.39
  -8  -4  -2 2289.47   65.99
   8   4   2 2360.16   68.09
  -8   4  -2 2315.37   65.39
   8   4   2 2303.57   65.59
  -8   4  -2 2356.26   66.29
  -8   4  -2 2430.76   66.19
  -9  -4  -2  262.57    7.80
   9  -4   2  255.67   12.20
  -9  -4  -2  263.87    8.70
   9  -4   2  269.77    8.30
  -9  -4  -2  272.67    8.80
   9   4   2  275.97   12.40
   9   4   2  268.67    8.10
  -9   4  -2  277.57    9.00
  -9   4  -2  280.77    9.00
  10  -4   2  318.07    9.80
 -10  -4  -2  324.77   10.30
  10   4   2  327.57    9.60
 -10   4  -2  320.97   10.40
 -10   4  -2  326.97   10.40
  11  -4   2  152.38    5.20
 -11  -4  -2  142.89    5.70
  11   4   2  159.38    5.00
  12  -4   2  243.48    7.50
 -12  -4  -2  239.68    7.70
 -12   4  -2  235.28    7.80
  12   4   2  245.28    7.30
 -12   4  -2  241.58    8.00
  13  -4   2   89.89    3.60
 -13  -4  -2   85.99    3.40
  13   4   2   89.99    3.40
 -13   4  -2   90.19    3.60
 -13   4  -2   91.79    3.60
 -14   4  -2  214.08    6.70
 -14   4  -2  234.98    6.80
 -14  -5   2    6.30    1.10
 -14   5   2    7.50    1.60
 -14   5   2    5.80    1.20
 -13  -5   2  270.17    8.60
 -13   5   2  279.17    8.70
 -13   5   2  272.37    8.60
 -12  -5   2  197.68    6.20
 -12  -5   2  198.58    6.70
 -12   5   2  198.08    6.90
 -12   5   2  196.08    6.80
  12   5  -2  186.68    6.10
 -11  -5   2  335.97   10.00
 -11  -5   2  328.27   10.50
  11   5  -2  327.17    9.70
 -11   5   2  335.47   10.70
 -11   5   2  326.47   10.50
 -10  -5   2  274.07    8.40
  10  -5  -2  257.67   11.00
 -10  -5   2  270.17    8.80
 -10   5   2  270.07    8.80
  10   5  -2  266.97    7.90
  10   5  -2  259.97   11.40
 -10   5   2  271.87    9.00
  -9  -5   2    8.10    1.20
   9  -5  -2    9.90    2.90
  -9  -5   2    8.90    1.50
  -9   5   2   12.10    1.70
   9   5  -2    8.50    2.80
   9   5  -2    9.50    0.90
  -9   5   2    8.20    1.70
  -8  -5   2  521.65   15.10
   8  -5  -2  512.95   16.30
  -8   5   2  523.35   15.60
   8   5  -2  506.05   14.60
   8   5  -2  512.75   16.20
  -8   5   2  519.95   15.50
  -7  -5   2 1084.49   31.70
   7  -5  -2 1141.69   33.10
  -7  -5   2 1140.49   32.10
  -7  -5   2 1153.28   32.50
   7   5  -2 1155.38   32.90
  -7   5   2 1130.49   32.50
  -7   5   2 1136.29   32.40
   6  -5  -2  140.19    5.50
  -6  -5   2  212.08   30.90
  -6  -5   2  133.79    4.50
  -6  -5   2  105.19    6.50
  -6  -5   2  152.68    6.70
  -6  -5   2  125.29    4.10
  -6  -5   2  109.49   23.90
   6   5  -2  137.79    5.20
   6   5  -2  127.79    4.00
  -6   5   2  135.49    5.00
  -6   5   2  132.39    5.00
  -5  -5   2  154.58    5.30
   5  -5  -2  168.68    6.10
   5  -5  -2  161.58   18.10
   5  -5  -2  165.68    5.90
   5  -5  -2  151.18    5.20
  -5  -5   2  158.78   16.70
  -5  -5   2  165.68    5.80
   5  -5  -2  146.29   18.10
  -5  -5   2  146.79   16.70
  -5  -5   2  165.38    5.80
   5  -5  -2  166.98    5.90
   5   5  -2  164.08    4.80
   5   5  -2  156.58    6.90
  -5   5   2  162.38    6.00
  -5   5   2  164.08    5.60
  -5   5   2  167.58    6.10
   5   5  -2  173.88    5.80
   4  -5  -2    2.60    1.00
  -4  -5   2    0.80    1.20
   4  -5  -2   10.60    8.40
   4  -5  -2    4.50    8.40
  -4  -5   2    4.80    8.00
  -4  -5   2    3.10    1.30
   4  -5  -2    1.40    1.20
   4  -5  -2    0.50    1.30
   4  -5  -2    3.80    1.30
  -4  -5   2   -1.90    7.90
   4   5  -2   -2.80    9.50
  -4   5   2    1.40    1.20
   4   5  -2    4.20    0.60
  -4   5   2    4.20    1.70
   4   5  -2    1.40    1.40
   4   5  -2    2.40    1.10
   4   5  -2    2.60    1.80
   3  -5  -2  679.43   20.20
   3  -5  -2  715.63   20.70
  -3  -5   2  717.23   27.90
   3  -5  -2  718.23   27.50
  -3  -5   2  741.73   26.90
  -3  -5   2  729.13   20.70
   3  -5  -2  735.73   20.70
   3  -5  -2  751.72   28.10
   3  -5  -2  643.94   21.20
  -3  -5   2  714.73   20.70
  -3  -5   2  704.93   20.50
   3  -5  -2  750.42   21.00
  -3   5   2  715.33   20.90
   3   5  -2  696.13   28.60
   3   5  -2  720.43   21.20
   3   5  -2  701.53   20.70
   3   5  -2  706.83   20.00
   3   5  -2  723.43   20.80
   2  -5  -2  108.79   13.20
   2  -5  -2  117.69    4.00
  -2  -5   2  126.49   13.30
   2  -5  -2  135.99   10.60
   2  -5  -2  129.69    4.60
  -2  -5   2  124.39    4.70
  -2  -5   2  126.79    4.70
   2  -5  -2  129.39    4.60
   2  -5  -2  129.79    4.90
  -2   5   2  126.99    4.60
  -2   5   2  130.29    4.90
   2   5  -2  130.19    5.20
   2   5  -2  111.99   12.10
   2   5  -2  133.69    5.00
   2   5  -2  122.69    3.80
   2   5  -2  134.59    4.70
   1  -5  -2 2500.05   68.49
   1  -5  -2 2473.35   68.49
   1  -5  -2 2580.84   75.29
  -1  -5   2 2419.76   68.69
   1  -5  -2 2260.87   67.89
  -1  -5   2 2434.86   75.89
  -1  -5   2 2424.86   68.49
   1  -5  -2 2410.26   74.29
  -1  -5   2 2504.45   74.89
   1  -5  -2 2478.25   68.69
  -1  -5   2 2533.75   68.69
   1   5  -2 2377.06   68.89
   1   5  -2 2483.55   68.59
  -1   5   2 2501.95   68.69
  -1   5   2 2353.16   74.99
   1   5  -2 2214.08   67.79
   1   5  -2 2531.85   74.79
  -1   5   2 2478.75   68.69
  -1   5   2 2467.55   68.59
   1   5  -2 2478.05   68.49
   0  -5  -2  435.16   12.90
   0  -5   2  427.96   12.90
   0  -5  -2  407.06   19.00
   0  -5  -2  435.76   13.00
   0  -5   2  427.26   13.30
   0  -5   2  414.26   20.60
   0  -5  -2  408.36   12.20
   0  -5  -2  423.16   12.90
   0  -5  -2  441.96   20.90
   0  -5   2  446.66   13.20
   0   5  -2  439.36   13.50
   0   5  -2  434.06   20.70
   0   5   2  428.16   13.00
   0   5   2  436.26   13.10
   0   5   2  451.55   13.00
   0   5  -2  445.56   12.90
   0   5  -2  396.86   12.10
   0   5   2  413.26   20.10
   0   5  -2  436.26   12.90
   1  -5   2 1411.76   40.20
  -1  -5  -2 1468.35   40.00
   1  -5   2 1463.85   40.40
  -1  -5  -2 1441.36   39.90
  -1  -5  -2 1432.96   40.00
   1  -5   2 1428.26   40.00
  -1  -5  -2 1402.06   47.20
  -1  -5  -2 1450.05   46.70
  -1  -5  -2 1319.07   39.20
   1  -5   2 1402.76   46.40
   1   5   2 1389.46   48.20
   1   5   2 1400.26   40.10
  -1   5  -2 1382.16   46.70
   1   5   2 1485.85   40.10
  -1   5  -2 1387.46   39.90
  -1   5  -2 1442.96   39.90
  -1   5  -2 1352.36   40.40
   1   5   2 1306.77   39.10
   1   5   2 1379.86   40.00
   2  -5   2  707.03   21.00
  -2  -5  -2  706.33   20.40
  -2  -5  -2  660.33   21.80
  -2  -5  -2  699.53   28.30
   2  -5   2  689.13   19.70
   2  -5   2  690.53   20.70
  -2  -5  -2  699.73   20.40
   2  -5   2  679.53   27.40
   2  -5   2  700.33   20.40
   2   5   2  685.53   19.50
  -2   5  -2  703.13   20.40
  -2   5  -2  702.63   21.00
   2   5   2  721.33   21.10
  -2   5  -2  708.33   28.00
  -2   5  -2  709.13   20.30
   2   5   2  702.23   20.70
   2   5   2  706.23   20.60
   2   5   2  661.33   30.00
  -3  -5  -2  308.37    9.80
   3  -5   2  315.67   10.40
  -3  -5  -2  302.17    9.90
   3  -5   2  324.17   10.60
  -3  -5  -2  311.07   17.20
   3  -5   2  324.87   10.10
  -3  -5  -2  302.47    9.80
   3  -5   2  298.07   21.30
  -3  -5  -2  296.97   20.30
   3  -5   2  309.17    9.10
   3   5   2  324.07   10.40
  -3   5  -2  314.47   10.80
   3   5   2  309.07   10.10
   3   5   2  295.27   19.00
   3   5   2  309.77    8.90
  -3   5  -2  306.47   18.50
   3   5   2  320.07   10.20
  -3   5  -2  299.07    9.70
  -4  -5  -2  440.26   14.00
  -4  -5  -2  453.15   14.00
   4  -5   2  446.46   14.50
   4  -5   2  465.25   14.20
  -4  -5  -2  457.25   13.10
   4  -5   2  455.75   14.70
   4  -5   2  472.35   26.20
  -4  -5  -2  403.36   25.70
   4  -5   2  457.15   13.10
  -4  -5  -2  458.15   25.40
   4   5   2  459.35   14.30
   4   5   2  451.25   14.70
  -4   5  -2  439.86   24.10
   4   5   2  488.05   28.70
  -4   5  -2  426.46   13.60
  -4   5  -2  447.66   14.90
   4   5   2  488.85   14.40
  -4   5  -2  432.16   13.80
   4   5   2  489.25   12.90
  -5  -5  -2  583.54   16.30
   5  -5   2  578.14   18.00
   5  -5   2  552.84   16.40
  -5  -5  -2  563.74   16.60
  -5  -5  -2  554.94   16.00
  -5   5  -2  547.15   16.00
  -5   5  -2  558.24   16.50
   5   5   2  564.84   16.00
   5   5   2  571.84   17.60
  -5   5  -2  567.14   16.60
  -6  -5  -2  401.16   11.60
   6  -5   2  403.46   13.90
  -6  -5  -2  409.66   12.20
  -6  -5  -2  410.66   11.90
  -6   5  -2  407.86   12.30
  -6   5  -2  407.86   12.20
   6   5   2  398.66   11.50
  -6   5  -2  378.76   11.50
   6   5   2  402.36   13.50
  -7  -5  -2  236.98    7.10
   7  -5   2  226.18    9.60
  -7  -5  -2  205.18    8.70
   7  -5   2  229.58    7.10
  -7   5  -2  229.98    7.60
  -7   5  -2  235.78    7.60
   7   5   2  223.38    6.80
  -7   5  -2  227.98    6.80
   8  -5   2    5.00    1.20
  -8  -5  -2   10.70    1.90
  -8  -5  -2    7.40    1.30
   8  -5   2    6.60    3.60
  -8  -5  -2    8.40    0.90
  -8  -5  -2    6.50    1.40
   8   5   2    8.50    1.00
  -8   5  -2    7.80    1.70
  -8   5  -2    7.30    1.70
   8   5   2    5.70    3.20
  -8   5  -2    8.90    0.90
  -9  -5  -2  249.18    7.40
  -9  -5  -2  254.87    8.40
   9  -5   2  238.48   12.30
  -9  -5  -2  246.88    7.80
   9  -5   2  246.08    7.80
  -9   5  -2  254.77    8.50
  -9   5  -2  252.47    8.40
   9   5   2  245.88   12.50
   9   5   2  264.17    7.60
 -10  -5  -2    0.10    1.30
 -10  -5  -2   -1.40    1.80
  10  -5   2    1.60    1.20
  10   5   2   -0.80    0.90
 -10   5  -2    3.70    1.70
 -10   5  -2    2.20    1.60
 -11  -5  -2  979.40   28.20
  11  -5   2 1000.60   27.80
 -11   5  -2  989.50   28.30
  11   5   2  979.60   27.70
 -11   5  -2  946.01   28.30
 -12  -5  -2   47.70    2.50
  12   5   2   47.40    2.30
 -12   5  -2   49.90    2.80
 -12   5  -2   47.20    2.90
 -13  -5  -2  114.89    4.50
  13  -5   2  124.09    4.40
  13   5   2  116.29    4.10
 -13   5  -2  115.19    4.20
 -13   5  -2  129.39    4.40
 -14  -6   2  121.09    4.00
 -14   6   2  116.79    4.00
 -14   6   2  124.99    4.20
 -13  -6   2   23.40    1.90
 -13   6   2   27.30    2.20
  13   6  -2   27.70    2.40
 -13   6   2   27.50    2.50
 -12  -6   2   50.59    2.80
 -12  -6   2   50.29    2.30
 -12   6   2   52.89    3.20
  12   6  -2   50.39    2.40
 -12   6   2   55.19    3.10
  11  -6  -2   33.20    2.90
 -11  -6   2   34.70    2.70
  11   6  -2   33.70    1.90
 -11   6   2   33.20    3.10
 -11   6   2   40.70    3.50
  10  -6  -2  819.42   24.00
 -10  -6   2  853.81   24.10
 -10  -6   2  836.92   24.60
  10   6  -2  826.22   23.70
 -10   6   2  859.01   24.70
 -10   6   2  848.02   24.60
  -9  -6   2  607.44   17.50
   9  -6  -2  590.64   17.30
  -9  -6   2  599.34   18.00
   9  -6  -2  592.84   19.40
  -9   6   2  601.64   17.90
   9   6  -2  609.34   17.00
  -9   6   2  614.24   18.10
   9   6  -2  586.44   19.50
  -8  -6   2  347.47   10.30
   8  -6  -2  342.97   12.40
  -8  -6   2  361.26   11.30
   8  -6  -2  353.06   10.70
  -8  -6   2  370.86   10.90
   8   6  -2  361.16   12.40
  -8   6   2  364.66   11.40
  -8   6   2  371.76   11.30
   8   6  -2  367.86   10.40
  -7  -6   2   23.70    1.40
   7  -6  -2   24.30    2.00
   7  -6  -2   24.40    2.80
  -7   6   2   23.10    2.70
  -7   6   2   18.20    1.70
   7   6  -2   21.60    1.30
   7   6  -2   20.50    2.50
   6  -6  -2  223.08    8.10
  -6  -6   2  228.38    6.90
  -6  -6   2  216.08    6.50
   6  -6  -2  212.58    6.70
  -6   6   2  214.48    7.30
   6   6  -2  220.38    6.40
  -6   6   2  203.58    6.50
  -6   6   2  221.38    7.30
   6   6  -2  223.28    7.80
  -5  -6   2  195.18    6.00
   5  -6  -2  201.88    7.10
  -5  -6   2  179.98    5.60
   5  -6  -2  187.98    5.80
  -5   6   2  195.48    8.40
  -5   6   2  177.98    5.70
  -5   6   2  175.58    6.40
   5   6  -2  192.68    6.80
   5   6  -2  188.68    5.50
  -5   6   2  175.88    6.40
   4  -6  -2 1887.51   54.29
  -4  -6   2 1936.61   54.59
   4  -6  -2 2076.19   55.59
  -4  -6   2 1868.61   63.79
   4  -6  -2 1948.11   64.29
   4  -6  -2 1964.00   55.19
  -4  -6   2 2001.00   54.39
   4  -6  -2 1954.40   65.69
   4  -6  -2 1964.90   55.19
  -4  -6   2 1937.51   55.19
  -4   6   2 1975.60   55.19
   4   6  -2 1859.61   54.19
  -4   6   2 1949.20   55.49
   4   6  -2 1967.70   55.39
   4   6  -2 1888.41   66.09
   4   6  -2 1937.71   55.89
   4   6  -2 2036.70   55.39
   3  -6  -2  140.69   16.40
  -3  -6   2  142.49    5.90
  -3  -6   2  134.49   13.60
  -3  -6   2  157.48    5.80
   3  -6  -2  147.29    5.60
   3  -6  -2  148.69    5.80
   3  -6  -2  156.48   17.90
  -3  -6   2  130.09   13.50
   3  -6  -2  148.09    4.70
   3  -6  -2  142.19    5.70
  -3  -6   2  147.99    5.70
   3   6  -2  154.98    5.90
  -3   6   2  152.08    6.20
   3   6  -2  159.68   19.00
   3   6  -2  156.58    4.50
   3   6  -2  152.48    6.60
   3   6  -2  158.88    5.60
  -3   6   2  146.99    5.70
   2  -6  -2  604.44   28.30
  -2  -6   2  672.13   19.50
   2  -6  -2  669.53   19.60
   2  -6  -2  681.23   29.20
  -2  -6   2  635.74   26.90
  -2  -6   2  645.24   19.50
  -2  -6   2  643.44   19.30
   2  -6  -2  649.83   19.50
  -2  -6   2  652.63   27.70
   2  -6  -2  648.34   19.40
   2  -6  -2  644.24   18.50
   2   6  -2  675.03   19.50
  -2   6   2  670.23   19.40
  -2   6   2  656.73   19.70
   2   6  -2  646.04   18.40
   2   6  -2  665.83   29.70
   2   6  -2  674.83   20.00
   2   6  -2  662.03   19.40
   1  -6  -2   74.59   12.20
   1  -6  -2   78.69   11.20
   1  -6  -2   78.69    3.80
   1  -6  -2   77.39    3.70
  -1  -6   2   75.99    3.70
  -1  -6   2   73.39    2.70
  -1  -6   2   77.79    3.90
   1  -6  -2   80.49    3.80
   1  -6  -2   78.69    2.70
  -1  -6   2   77.49    3.90
  -1  -6   2   77.99   12.20
  -1  -6   2   61.49   12.30
   1   6  -2   66.19    4.60
   1   6  -2   79.29    4.60
   1   6  -2   81.79   12.70
   1   6  -2   75.59    2.40
   1   6  -2   76.59    3.60
  -1   6   2   84.49    3.80
  -1   6   2   77.29    4.20
  -1   6   2   75.79    3.80
   0  -6  -2    3.30    7.60
   0  -6  -2   -2.70    9.50
   0  -6   2    2.10    9.40
   0  -6  -2    5.00    1.50
   0  -6   2    4.50    1.60
   0  -6   2   13.20    8.30
   0  -6   2    4.40    1.50
   0  -6  -2    3.30    1.50
   0  -6  -2    4.80    0.80
   0  -6   2    4.80    0.90
   0  -6   2    5.20    1.70
   0   6  -2  -10.00    9.10
   0   6   2    4.30    0.70
   0   6   2    3.20    1.50
   0   6  -2    3.10    1.30
   0   6  -2    5.10    0.80
   0   6  -2    1.70    2.00
   0   6   2    5.50    1.50
   0   6  -2    3.10    1.40
  -1  -6  -2  145.89   16.10
  -1  -6  -2  164.08    6.00
   1  -6   2  163.58    6.50
  -1  -6  -2  158.48    6.40
   1  -6   2  157.38    6.40
   1  -6   2  167.78   14.50
   1  -6   2  161.98    6.00
  -1  -6  -2  163.28    5.90
  -1  -6  -2  157.38    4.90
  -1  -6  -2  147.29   13.90
   1  -6   2  160.98    5.00
  -1   6  -2  156.78    4.70
   1   6   2  167.38    6.30
  -1   6  -2  159.48    6.80
   1   6   2  165.38    4.80
  -1   6  -2  171.08    6.00
   1   6   2  161.28    6.30
   1   6   2  168.48    6.20
   1   6   2  131.59   15.50
  -1   6  -2  161.28   13.90
  -1   6  -2  162.48    5.80
  -2  -6  -2  125.19   13.60
   2  -6   2  111.09    5.20
  -2  -6  -2  110.29    4.60
  -2  -6  -2  111.89    4.70
  -2  -6  -2  118.39   17.90
   2  -6   2  107.99    5.40
  -2  -6  -2  109.99    4.80
   2  -6   2  111.49    4.90
   2  -6   2  121.99   15.00
  -2  -6  -2  104.69    3.50
   2   6   2  113.89    4.90
   2   6   2  105.59    3.40
   2   6   2  114.29    5.20
  -2   6  -2  102.89    4.60
   2   6   2  106.79    5.40
  -2   6  -2  109.69    4.60
  -2   6  -2  106.09   15.80
   2   6   2   99.49   13.70
  -3  -6  -2   25.00   13.20
   3  -6   2   33.20   14.00
   3  -6   2   21.40    3.20
  -3  -6  -2    6.80    9.80
   3  -6   2   19.10    2.50
  -3  -6  -2   20.90    1.60
   3  -6   2   23.10    3.00
  -3  -6  -2   20.70    2.40
  -3  -6  -2   21.10    2.40
   3  -6   2   22.00    1.60
  -3  -6  -2   19.90    2.30
   3   6   2   23.80    2.90
  -3   6  -2   16.40    2.20
   3   6   2   21.10   16.10
   3   6   2   22.40    1.20
  -3   6  -2    6.30    8.90
   3   6   2   21.60    2.80
   3   6   2   24.40    3.10
  -3   6  -2   19.60    2.40
  -3   6  -2   20.60    3.40
  -3   6  -2   20.10    1.50
   4  -6   2  365.56   24.90
   4  -6   2  345.87   12.80
   4  -6   2  381.06   12.40
  -4  -6  -2  370.76   10.70
  -4  -6  -2  339.77   29.30
   4  -6   2  344.07   12.10
   4  -6   2  351.76   10.60
  -4  -6  -2  335.77   11.90
  -4  -6  -2  357.26   10.40
   4   6   2  377.26   12.10
   4   6   2  355.26   12.90
   4   6   2  343.87   12.50
   4   6   2  376.06   10.30
  -4   6  -2  376.26   11.10
  -4   6  -2  366.36   14.60
   4   6   2  297.87   33.20
  -4   6  -2  364.76   10.40
   5  -6   2   11.30    2.50
  -5  -6  -2    9.10    1.00
  -5  -6  -2   10.70    1.60
  -5  -6  -2   10.90    1.50
   5  -6   2    9.70    1.20
  -5   6  -2   10.30    1.70
  -5   6  -2   12.00    1.80
   5   6   2    9.10    1.10
  -5   6  -2   10.00    1.20
   5   6   2    8.60    2.20
  -6  -6  -2   -0.80    1.00
  -6  -6  -2    2.50    0.80
   6  -6   2   -0.10    0.90
  -6  -6  -2    0.70    1.00
   6  -6   2    3.60    2.40
  -6   6  -2    1.80    0.80
  -6   6  -2    4.70    1.50
   6   6   2    0.00    2.00
  -6   6  -2    5.30    1.50
   6   6   2    0.10    0.70
  -7  -6  -2  231.78    6.90
  -7  -6  -2  237.88    7.30
   7  -6   2  224.38   10.10
   7  -6   2  225.28    7.20
  -7  -6  -2  234.58    7.70
  -7   6  -2  225.88    7.70
   7   6   2  222.38    9.80
  -7   6  -2  232.28    7.80
   7   6   2  226.48    6.90
  -7   6  -2  233.18    6.90
  -8  -6  -2  609.54   17.70
  -8  -6  -2  611.74   18.10
   8  -6   2  594.34   21.00
   8  -6   2  619.04   17.70
  -8  -6  -2  610.84   17.30
  -8   6  -2  604.54   17.30
   8   6   2  598.54   21.00
  -8   6  -2  618.34   18.20
   8   6   2  614.24   17.40
  -8   6  -2  619.94   18.30
   9  -6   2  308.57    9.60
  -9  -6  -2  307.07    9.10
  -9  -6  -2  310.97   10.00
  -9   6  -2  321.27   10.10
   9   6   2  317.27    9.40
  -9   6  -2  323.57   10.40
 -10  -6  -2  413.56   12.70
  10  -6   2  414.36   12.30
 -10   6  -2  420.96   13.00
  10   6   2  415.46   12.10
 -10   6  -2  410.26   12.80
 -11  -6  -2    2.60    1.20
  11  -6   2   -0.10    1.10
 -11   6  -2    1.40    1.40
 -11   6  -2    1.00    1.60
  11   6   2    0.80    1.00
 -12  -6  -2   41.60    2.30
  12  -6   2   37.30    2.30
  12   6   2   36.50    2.10
 -12   6  -2   43.80    2.60
 -12   6  -2   37.90    2.60
 -13  -6  -2   70.09    2.80
 -13   6  -2   74.29    3.00
 -13   6  -2   69.29    2.80
 -14  -7   2   25.30    1.50
 -14   7   2   27.10    2.00
 -13  -7   2  457.15   13.30
  13   7  -2  458.85   13.10
 -13   7   2  418.06   13.80
 -13   7   2  481.95   13.50
  12  -7  -2   82.19    3.50
 -12  -7   2   87.29    3.60
 -12  -7   2   85.79    3.20
 -12   7   2   89.99    3.80
 -12   7   2   86.39    3.90
 -11  -7   2  380.06   11.90
  11  -7  -2  383.06   11.30
 -11  -7   2  387.76   11.40
 -11   7   2  381.16   12.00
  11   7  -2  377.26   11.10
 -11   7   2  387.36   11.80
 -10  -7   2    1.50    1.30
  10  -7  -2    0.00    1.20
 -10  -7   2    2.20    1.20
 -10   7   2    0.40    1.70
  10   7  -2    1.20    0.80
 -10   7   2    0.80    1.70
  -9  -7   2    5.00    1.40
   9  -7  -2    4.10    4.00
  -9  -7   2    4.80    1.20
   9  -7  -2    5.80    1.40
   9   7  -2    5.30    0.90
  -9   7   2   11.00    1.90
  -9   7   2    4.80    1.80
   9   7  -2    4.90    4.20
  -8  -7   2    3.50    0.80
   8  -7  -2    0.40    3.00
  -8  -7   2    0.90    1.30
  -8  -7   2    1.90    1.10
   8  -7  -2    3.50    1.20
  -8   7   2    1.50    1.60
   8   7  -2    3.10    0.70
   8   7  -2   -2.20    2.70
  -8   7   2    3.10    1.60
  -7  -7   2 1071.89   30.50
   7  -7  -2 1112.39   32.20
   7  -7  -2 1064.29   30.30
  -7  -7   2 1063.39   30.10
  -7  -7   2 1092.79   31.00
   7   7  -2 1054.69   32.00
   7   7  -2 1042.30   30.00
  -7   7   2 1096.89   30.90
  -7   7   2 1080.69   30.20
  -7   7   2 1056.79   30.90
   6  -7  -2    0.20    1.90
   6  -7  -2    1.70    1.00
  -6  -7   2    1.90    0.90
  -6  -7   2    0.40    0.70
  -6   7   2    0.90    0.90
  -6   7   2    1.90    1.60
   6   7  -2    1.00    1.70
  -6   7   2    0.70    1.50
   6   7  -2    1.00    0.60
   5  -7  -2  333.47   10.00
  -5  -7   2  354.56   10.20
  -5  -7   2  335.77    9.90
   5  -7  -2  349.07   11.60
   5   7  -2  342.97   11.40
   5   7  -2  338.17    9.70
  -5   7   2  324.87   10.50
  -5   7   2  346.87   10.60
  -5   7   2  336.17    9.90
   4  -7  -2  276.27    9.00
  -4  -7   2  301.27    9.00
   4  -7  -2  315.17   10.30
  -4  -7   2  289.17    8.70
  -4   7   2  305.17    9.50
   4   7  -2  311.07   10.10
   4   7  -2  302.27    8.50
  -4   7   2  284.77    9.40
  -4   7   2  293.37    8.70
  -3  -7   2   59.39   16.70
   3  -7  -2   46.70   16.50
  -3  -7   2   38.60    4.00
  -3  -7   2   34.50   15.60
   3  -7  -2   50.69    3.40
   3  -7  -2   41.10   15.60
   3  -7  -2   47.20    4.00
   3  -7  -2   46.00    2.00
   3  -7  -2   45.60    4.10
  -3  -7   2   34.70    4.10
  -3  -7   2   45.10    2.40
  -3  -7   2   46.90    2.00
   3   7  -2   51.69   14.40
   3   7  -2   44.40    5.80
  -3   7   2   43.30    2.10
   3   7  -2   50.89    4.50
  -3   7   2   48.60    5.30
   3   7  -2   43.40    1.80
   3   7  -2   45.50    3.10
  -2  -7   2   94.29   16.20
   2  -7  -2   98.69    5.00
  -2  -7   2  101.59   17.00
   2  -7  -2   98.59    3.20
   2  -7  -2   96.19    4.60
   2  -7  -2   88.89   16.60
  -2  -7   2   92.89    3.30
  -2  -7   2   88.49    4.80
   2  -7  -2  100.69   16.10
  -2  -7   2   92.99    5.00
   2  -7  -2   95.99    4.80
  -2  -7   2  102.99    5.00
   2   7  -2   94.19    4.30
  -2   7   2   89.29    3.40
  -2   7   2   92.39    4.90
  -2   7   2   93.69    5.50
   2   7  -2   97.59   17.60
   2   7  -2   88.99    5.00
   2   7  -2  100.99    6.00
   2   7  -2   96.29    3.00
  -1  -7   2  214.88    6.50
  -1  -7   2  232.48   23.90
  -1  -7   2  220.78    8.20
   1  -7  -2  224.98    8.00
   1  -7  -2  183.78   18.60
   1  -7  -2  212.88   18.20
  -1  -7   2  220.38   18.40
   1  -7  -2  223.18    7.90
  -1  -7   2  213.78    7.90
   1  -7  -2  215.78    7.80
   1  -7  -2  232.18    6.60
  -1  -7   2  219.58    8.00
   1   7  -2  209.58   22.80
  -1   7   2  224.48    8.00
  -1   7   2  214.88    8.00
   1   7  -2  227.28    9.00
   1   7  -2  221.38    8.00
   1   7  -2  223.98    6.40
   1   7  -2  220.38    7.70
  -1   7   2  206.88    8.60
   0  -7   2 1530.55   43.50
   0  -7   2 1447.66   56.79
   0  -7  -2 1466.55   42.20
   0  -7   2 1487.75   43.90
   0  -7  -2 1485.45   55.39
   0  -7   2 1491.05   55.09
   0  -7   2 1482.65   43.70
   0  -7   2 1500.95   42.30
   0  -7  -2 1540.75   43.50
   0  -7  -2 1588.74   43.60
   0   7   2 1516.55   43.60
   0   7   2 1551.74   42.20
   0   7   2 1524.95   43.60
   0   7  -2 1485.75   44.20
   0   7  -2 1549.84   43.50
   0   7  -2 1509.95   55.29
   0   7  -2 1562.14   43.40
   0   7  -2 1505.35   42.10
   0   7   2 1534.15   43.90
  -1  -7  -2  969.10   39.60
   1  -7   2  969.10   29.10
  -1  -7  -2  950.00   39.30
  -1  -7  -2  988.50   28.80
  -1  -7  -2 1021.50   28.80
  -1  -7  -2  994.00   27.40
   1  -7   2 1016.40   29.10
   1  -7   2  991.10   27.50
   1  -7   2  848.12   43.60
   1  -7   2  953.60   43.40
   1   7   2  973.00   27.40
   1   7   2  964.20   29.00
  -1   7  -2 1003.30   29.70
  -1   7  -2  962.80   39.30
   1   7   2  991.70   29.00
   1   7   2  948.91   29.10
  -1   7  -2  995.70   28.70
  -1   7  -2  965.80   27.30
  -1   7  -2 1041.80   28.70
  -2  -7  -2   21.30    1.40
   2  -7   2   -8.00   16.00
  -2  -7  -2   17.00    2.30
   2  -7   2   21.60    3.30
  -2  -7  -2   17.20    2.60
  -2  -7  -2   22.90    2.70
   2  -7   2   20.80    2.70
  -2  -7  -2   42.70   16.10
  -2  -7  -2   24.10   12.40
  -2  -7  -2   17.60    1.60
   2  -7   2   19.50    2.70
   2  -7   2   13.10   19.20
  -2   7  -2   34.80   11.50
   2   7   2   28.40    3.30
  -2   7  -2   19.50    1.60
  -2   7  -2   14.20    2.40
   2   7   2   19.00    1.20
   2   7   2   15.60    3.30
   2   7   2   21.40   14.80
  -2   7  -2   21.50    2.40
  -2   7  -2   23.10    3.70
  -2   7  -2   30.40    3.60
   2   7   2   17.70    2.30
  -3  -7  -2   11.20    2.70
  -3  -7  -2  -13.00   18.50
   3  -7   2   17.10    3.20
  -3  -7  -2   11.80    1.50
   3  -7   2   17.30    3.90
  -3  -7  -2   10.20    3.00
   3  -7   2   12.60    1.50
   3  -7   2    7.80    2.30
  -3  -7  -2    3.50   14.70
   3  -7   2   43.90   19.80
   3  -7   2    3.30   24.10
  -3   7  -2   16.60    6.30
   3   7   2    9.90    1.10
   3   7   2    9.10    2.10
   3   7   2   20.50   23.00
   3   7   2   20.90    3.80
   3   7   2   18.20    3.90
  -3   7  -2   10.50    1.60
   4  -7   2  239.48    9.50
   4  -7   2  241.28    7.30
  -4  -7  -2  245.18    7.20
   4   7   2  238.28    7.10
  -4   7  -2  255.57    7.90
  -4   7  -2  223.58    7.90
   4   7   2  240.18    9.10
  -4   7  -2  239.68    7.20
   5  -7   2 1406.26   41.10
  -5  -7  -2 1414.56   39.30
  -5  -7  -2 1386.96   38.90
   5  -7   2 1358.06   38.80
  -5  -7  -2 1364.86   38.60
  -5   7  -2 1398.16   39.30
  -5   7  -2 1356.56   38.60
   5   7   2 1385.86   38.60
  -5   7  -2 1362.46   39.10
   5   7   2 1363.66   40.80
  -6  -7  -2    7.70    1.20
  -6  -7  -2    4.00    1.20
  -6  -7  -2    6.20    0.90
   6  -7   2    4.40    1.10
   6  -7   2    7.20    3.20
   6   7   2    4.30    0.80
  -6   7  -2    5.10    0.90
  -6   7  -2    4.00    1.60
  -6   7  -2    4.30    1.60
   7  -7   2  509.35   18.40
  -7  -7  -2  539.25   15.80
  -7  -7  -2  520.25   15.00
   7  -7   2  515.85   15.30
  -7  -7  -2  528.95   15.40
   7   7   2  521.85   15.00
  -7   7  -2  517.45   15.00
  -7   7  -2  519.65   15.70
   7   7   2  533.05   18.60
  -7   7  -2  536.35   16.00
  -8  -7  -2    0.10    0.70
   8  -7   2    8.80    5.10
   8  -7   2    1.00    1.10
  -8  -7  -2   -0.40    1.10
   8   7   2   -0.40    0.80
  -8   7  -2   -0.10    1.50
  -8   7  -2    0.40    1.70
   8   7   2    0.70    4.70
  -8   7  -2    0.10    0.80
   9  -7   2  127.29    4.50
  -9  -7  -2  124.49    4.00
  -9  -7  -2  123.29    4.90
  -9   7  -2  125.39    5.00
  -9   7  -2  124.49    5.40
   9   7   2  130.69    4.30
 -10  -7  -2  317.87   10.00
  10  -7   2  329.37    9.70
 -10   7  -2  314.37   10.30
  10   7   2  321.27    9.50
 -10   7  -2  312.47   10.10
 -11  -7  -2  674.73   19.90
  11  -7   2  686.13   19.60
  11   7   2  687.93   19.60
 -11   7  -2  697.03   20.10
 -11   7  -2  689.33   20.10
 -12  -7  -2   82.09    3.20
  12  -7   2   82.69    3.20
 -12   7  -2   87.59    3.50
  12   7   2   86.19    3.10
 -12   7  -2   80.99    3.40
 -13   7  -2    2.60    0.90
 -13   7  -2    3.40    1.20
 -13  -8   2    7.70    1.50
 -13   8   2    5.80    2.00
 -12  -8   2   69.59    3.10
  12  -8  -2   74.29    3.10
 -12   8   2   77.29    3.50
  12   8  -2   69.39    2.70
 -12   8   2   68.39    3.10
  11  -8  -2   34.50    2.20
 -11  -8   2   31.20    2.40
 -11  -8   2   30.10    1.90
 -11   8   2   32.20    2.50
 -11   8   2   34.10    2.80
  11   8  -2   34.50    1.80
 -10  -8   2  714.53   20.60
 -10  -8   2  728.83   20.20
  10  -8  -2  706.93   19.90
 -10   8   2  690.93   20.70
  10   8  -2  713.63   19.80
 -10   8   2  617.44   21.90
   9  -8  -2   20.50    2.10
  -9  -8   2   23.30    2.00
  -9  -8   2   20.00    2.40
  -9   8   2   23.30    2.90
  -9   8   2   20.50    2.90
   9   8  -2   22.10    1.50
   8  -8  -2 1083.29   30.50
  -8  -8   2 1088.49   30.80
   8  -8  -2 1022.20   33.00
  -8  -8   2 1105.39   30.20
  -8  -8   2 1072.59   31.30
  -8   8   2 1075.19   31.10
  -8   8   2 1102.09   31.30
   8   8  -2 1031.10   33.20
   8   8  -2 1132.59   30.30
  -7  -8   2   45.30    2.40
   7  -8  -2   41.70    2.30
  -7  -8   2   44.20    1.90
   7  -8  -2   35.90    5.30
  -7  -8   2   43.00    3.00
  -7   8   2   47.80    3.20
   7   8  -2   43.90    5.20
  -7   8   2   43.00    2.00
  -7   8   2   48.10    3.20
   7   8  -2   42.30    1.90
  -6  -8   2  410.26   12.00
   6  -8  -2  400.16   13.90
  -6  -8   2  393.56   11.60
   6  -8  -2  388.96   11.70
   6   8  -2  398.06   11.50
   6   8  -2  393.56   13.80
  -6   8   2  398.96   12.40
  -6   8   2  421.76   12.40
  -5  -8   2  657.43   18.60
  -5  -8   2  663.93   18.30
   5  -8  -2  623.64   18.40
   5  -8  -2  647.84   20.30
   5   8  -2  635.54   20.10
   5   8  -2  632.94   18.20
  -5   8   2  643.74   19.00
  -5   8   2  652.43   19.00
  -5   8   2  631.54   18.30
  -4  -8   2 1757.62   48.60
   4  -8  -2 1717.53   48.40
   4  -8  -2 1738.43   50.19
  -4  -8   2 1684.63   48.40
  -4   8   2 1657.93   49.00
  -4   8   2 1716.03   48.40
   4   8  -2 1674.13   48.20
   4   8  -2 1816.42   50.09
  -4   8   2 1836.02   49.00
   3  -8  -2 1221.38   33.60
  -3  -8   2 1173.48   33.60
   3  -8  -2 1220.68   35.30
  -3  -8   2 1215.48   33.80
   3   8  -2 1243.98   35.20
   3   8  -2 1208.58   33.40
  -3   8   2 1196.88   33.60
  -3   8   2 1094.49   34.20
   2  -8  -2    4.50   15.30
   2  -8  -2   -7.70   16.70
  -2  -8   2   43.90   16.80
   2  -8  -2    6.20    3.30
  -2  -8   2    2.30    3.70
   2  -8  -2    4.20    0.90
  -2  -8   2    4.10    0.90
   2  -8  -2    6.30    3.00
  -2  -8   2    9.50    3.20
  -2  -8   2   -4.70   17.50
  -2  -8   2    4.00    1.10
   2  -8  -2    5.30    1.90
   2   8  -2    5.70    4.30
  -2   8   2    7.00    1.10
   2   8  -2    5.00    0.60
   2   8  -2   -1.40   23.30
   2   8  -2    7.80    3.50
   2   8  -2    6.60    1.80
   1  -8  -2  123.69    3.80
  -1  -8   2  112.39   22.70
   1  -8  -2  116.99    5.50
  -1  -8   2  113.49    4.00
  -1  -8   2  119.09    6.00
  -1  -8   2  111.09    6.50
   1  -8  -2  117.19   22.50
  -1  -8   2  125.79    6.70
   1  -8  -2  122.69    6.70
  -1  -8   2  108.99   19.70
   1  -8  -2   88.69   23.40
   1  -8  -2  118.09    6.50
  -1  -8   2  123.09    3.80
   1   8  -2  107.09    4.20
   1   8  -2  124.29    5.40
   1   8  -2  135.39    8.40
  -1   8   2  116.99    7.80
   1   8  -2  118.79    3.60
   1   8  -2  102.39    6.80
  -1   8   2  113.39    4.10
   1   8  -2  111.09   24.70
  -1   8   2  119.79    6.90
   0  -8   2  337.87   11.90
   0  -8  -2  303.97   11.20
   0  -8  -2  311.57   33.10
   0  -8  -2  314.67   34.50
   0  -8   2  313.07    9.30
   0  -8   2  328.67    9.10
   0  -8  -2  303.57   11.40
   0  -8   2  317.77   11.00
   0  -8   2  240.98   26.50
   0  -8   2  287.47   37.50
   0  -8  -2  335.37    9.10
   0  -8   2  299.97   11.40
   0  -8  -2  312.57   10.70
   0  -8  -2  307.37    9.30
   0   8   2  311.47   11.20
   0   8  -2  322.07    9.00
   0   8   2  284.27   12.10
   0   8  -2  317.17   10.60
   0   8   2  321.57    9.00
   0   8  -2  330.97    9.30
   0   8  -2  319.47   11.40
   0   8   2  281.37   11.60
   0   8  -2  312.17   13.10
   0   8  -2  246.48   34.60
   1  -8   2   -3.30   25.70
   1  -8   2    1.60    1.10
   1  -8   2   -6.30   21.20
  -1  -8  -2  -17.30   15.90
   1  -8   2    1.80    0.80
   1  -8   2    0.70    3.40
  -1  -8  -2    2.80    0.90
  -1  -8  -2    4.70    2.00
  -1  -8  -2    1.90    3.10
  -1  -8  -2    1.60    0.80
   1  -8   2   -0.90    1.90
   1  -8   2   -4.40    3.00
  -1  -8  -2    6.90   17.60
  -1  -8  -2   -3.70    3.10
  -1   8  -2    0.10    0.80
  -1   8  -2   -0.20    4.40
   1   8   2    1.00    0.70
   1   8   2    0.00    1.10
   1   8   2   -6.00    3.70
   1   8   2    2.60    3.90
  -1   8  -2    0.30    0.60
  -1   8  -2   -1.20    2.90
  -1   8  -2    1.70    2.10
  -1   8  -2   19.00   16.70
   1   8   2    1.20    1.90
  -2  -8  -2  946.51   25.90
   2  -8   2  853.31   26.00
  -2  -8  -2  907.91   28.20
  -2  -8  -2  782.62   50.69
  -2  -8  -2  852.21   29.20
   2  -8   2  846.92   57.89
   2  -8   2  844.32   51.79
  -2  -8  -2  915.91   25.70
   2  -8   2 1027.00   29.30
   2  -8   2  970.40   25.90
   2  -8   2  987.70   28.10
  -2  -8  -2  813.02   48.40
   2   8   2  946.31   25.70
   2   8   2  893.01   28.80
  -2   8  -2  941.11   25.90
   2   8   2  916.71   28.90
   2   8   2  946.81   27.80
   2   8   2  942.01   26.10
  -3  -8  -2  383.96   11.30
   3  -8   2  385.26   11.30
   3  -8   2  400.96   13.70
   3   8   2  388.66   11.10
   3   8   2  362.46   11.70
   3   8   2  386.26   13.40
  -3   8  -2  391.86   11.30
  -3   8  -2  401.76   12.00
  -4  -8  -2  546.25   15.50
   4  -8   2  538.15   18.00
   4  -8   2  537.55   15.60
   4   8   2  543.75   17.90
  -4   8  -2  508.35   16.10
  -4   8  -2  536.25   16.10
  -4   8  -2  549.35   15.50
   4   8   2  550.84   15.40
   5  -8   2   17.90    5.30
  -5  -8  -2   16.90    1.40
  -5  -8  -2   16.50    1.80
  -5  -8  -2   15.00    2.20
   5  -8   2   15.50    1.80
   5   8   2   14.40    3.40
   5   8   2   15.00    1.30
  -5   8  -2   16.40    2.20
  -5   8  -2   20.80    2.70
  -5   8  -2   15.70    1.40
  -6  -8  -2    6.70    1.00
   6  -8   2    8.90    1.30
  -6  -8  -2    6.40    1.40
   6  -8   2    9.70    3.80
   6   8   2    7.30    3.70
  -6   8  -2    7.50    0.90
  -6   8  -2    7.60    1.80
  -6   8  -2    8.90    1.80
   6   8   2    6.90    1.00
   7  -8   2  341.57   14.70
   7  -8   2  357.86   10.60
  -7  -8  -2  355.46   10.30
  -7  -8  -2  358.66   11.10
   7   8   2  351.76   10.40
  -7   8  -2  359.16   10.30
  -7   8  -2  348.07   11.30
  -7   8  -2  343.67   11.00
  -8  -8  -2 1274.67   37.10
   8  -8   2 1318.07   36.70
  -8  -8  -2 1313.97   36.30
  -8   8  -2 1305.87   37.20
  -8   8  -2 1281.67   37.10
   8   8   2 1295.27   36.50
  -8   8  -2 1290.17   36.30
   9  -8   2  213.68    6.90
  -9  -8  -2  213.38    7.30
  -9   8  -2  213.58    7.40
   9   8   2  217.68    6.70
  -9   8  -2  221.18    7.60
  10  -8   2  206.48    6.50
 -10  -8  -2  209.18    6.80
 -10   8  -2  197.38    7.00
  10   8   2  203.48    6.30
 -10   8  -2  199.48    6.90
 -11  -8  -2    1.60    1.00
  11   8   2    4.20    1.00
 -11   8  -2    4.70    1.40
 -11   8  -2    0.80    1.30
  12  -8   2  101.39    3.50
 -12  -8  -2  102.09    3.60
 -12   8  -2   98.29    4.10
  12   8   2  103.69    3.50
 -12   8  -2  101.39    3.70
 -13  -9   2  110.79    3.70
 -13   9   2  110.39    3.90
  12  -9  -2   23.80    2.10
 -12  -9   2   25.20    1.90
 -12   9   2   23.50    2.30
  12   9  -2   27.60    1.80
 -11  -9   2   16.20    1.50
 -11  -9   2   17.00    1.90
 -11   9   2   13.00    1.90
 -11   9   2   16.30    1.90
  11   9  -2   16.00    1.40
 -10  -9   2   16.70    1.70
  10  -9  -2   17.10    1.80
 -10  -9   2   15.20    2.10
 -10   9   2   16.60    2.10
 -10   9   2   14.50    1.80
  10   9  -2   15.20    1.40
  -9  -9   2   79.19    3.80
  -9  -9   2   77.09    3.20
   9  -9  -2   73.49    3.10
   9   9  -2   76.99    2.80
  -9   9   2   74.09    4.00
  -9   9   2   71.19    3.80
  -8  -9   2    5.10    0.80
   8  -9  -2    5.00    1.20
  -8  -9   2    6.50    1.60
  -8  -9   2    2.50    1.10
   8   9  -2    3.80    0.90
  -8   9   2    3.20    1.60
  -8   9   2    3.20    1.80
  -7  -9   2   81.49    3.30
  -7  -9   2   79.39    2.80
   7  -9  -2   70.69    7.20
   7  -9  -2   75.69    3.20
  -7  -9   2   79.79    3.90
  -7   9   2   77.89    4.10
  -7   9   2   79.49    4.00
   7   9  -2   77.39    7.30
  -7   9   2   80.29    2.90
   7   9  -2   81.19    2.80
   6  -9  -2    0.00    3.00
  -6  -9   2    0.80    0.70
  -6  -9   2    1.40    1.00
   6  -9  -2    2.50    1.10
  -6   9   2    1.90    0.80
  -6   9   2    0.90    1.50
   6   9  -2    4.00    3.20
  -6   9   2    1.90    1.70
   6   9  -2    0.40    0.70
  -5  -9   2  462.65   13.90
   5  -9  -2  496.65   16.50
  -5  -9   2  493.85   14.30
   5  -9  -2  480.55   14.00
  -5   9   2  469.65   14.70
   5   9  -2  494.75   16.40
   5   9  -2  480.55   13.80
  -5   9   2  487.85   14.60
   4  -9  -2  562.04   16.10
  -4  -9   2  583.54   16.40
  -4  -9   2  565.44   16.00
   4  -9  -2  554.44   18.20
   4   9  -2  555.44   15.90
  -4   9   2  527.55   16.70
  -4   9   2  560.44   16.10
   4   9  -2  560.14   18.10
   3  -9  -2   41.90    4.20
   3  -9  -2   34.70    2.00
  -3  -9   2   37.80    1.90
  -3  -9   2   39.10    2.20
   3   9  -2   31.80    3.00
   3   9  -2   37.60    1.60
   3   9  -2   40.40    4.30
  -3   9   2   36.20    2.10
  -3   9   2   36.40    4.00
   2  -9  -2  219.88    6.70
   2  -9  -2  225.18    8.80
  -2  -9   2  216.68    6.70
   2  -9  -2  212.98    7.10
  -2  -9   2  226.58    6.90
   2   9  -2  216.98    6.40
   2   9  -2  221.18    8.70
   2   9  -2  208.58    7.00
  -2   9   2  214.18    6.80
   1  -9  -2 1658.93   47.30
  -1  -9   2 1772.02   47.40
  -1  -9   2 1685.23   47.20
   1  -9  -2 1738.43   49.20
   1  -9  -2 1669.13   47.10
  -1  -9   2 1619.04   47.00
   1   9  -2 1698.63   47.30
   1   9  -2 1699.83   49.00
   1   9  -2 1655.03   47.00
   0  -9  -2  631.04   18.20
   0  -9  -2  648.44   18.00
   0  -9   2  661.33   18.10
   0  -9   2  625.24   20.30
   0  -9   2  661.63   18.20
   0  -9  -2  633.04   20.10
   0   9  -2  646.34   18.20
   0   9   2  576.84   18.10
   0   9  -2  642.04   17.90
   0   9   2  637.04   18.30
   0   9  -2  627.94   20.00
  -1  -9  -2  353.66   10.30
   1  -9   2  347.07   12.80
  -1  -9  -2  360.86   10.50
   1  -9   2  371.76   10.40
   1  -9   2  362.36   10.50
  -1   9  -2  353.76   10.50
   1   9   2  361.06   10.30
  -1   9  -2  342.07   10.20
   1   9   2  356.46   10.60
   1   9   2  340.17   12.90
   2  -9   2   38.30    2.40
   2  -9   2   39.30    5.00
   2  -9   2   43.10    2.10
  -2  -9  -2   41.90    2.00
   2   9   2   40.40    1.80
   2   9   2   43.50    5.20
   2   9   2   38.00    2.60
  -2   9  -2   40.50    2.10
   3  -9   2   83.49    6.30
  -3  -9  -2   81.89    3.10
   3  -9   2   83.39    3.20
   3  -9   2   79.49    3.70
   3   9   2   81.69    6.30
   3   9   2   80.69    2.90
   3   9   2   82.09    3.80
  -3   9  -2   82.29    3.00
   4  -9   2  669.93   19.40
  -4  -9  -2  685.73   19.40
  -4   9  -2  692.73   20.10
   4   9   2  652.83   22.30
   4   9   2  656.33   19.80
   4   9   2  694.13   19.30
  -4   9  -2  692.43   19.40
   5  -9   2 1265.87   34.80
   5  -9   2 1210.38   37.80
  -5  -9  -2 1263.47   35.30
  -5  -9  -2 1223.28   34.60
  -5   9  -2 1233.38   34.60
  -5   9  -2 1265.57   35.40
  -5   9  -2 1205.18   35.20
   5   9   2 1243.48   34.60
   5   9   2 1173.08   37.90
   6  -9   2   64.99    8.40
   6  -9   2   80.69    3.30
  -6  -9  -2   81.69    3.00
  -6  -9  -2   78.99    3.70
   6   9   2   82.39    3.00
  -6   9  -2   81.19    2.90
  -6   9  -2   76.19    4.10
   6   9   2   66.49    7.10
  -6   9  -2   76.89    4.00
  -7  -9  -2  146.19    5.50
   7  -9   2  153.68    5.20
  -7  -9  -2  150.68    4.80
  -7   9  -2  149.69    5.90
   7   9   2  149.09    4.90
  -7   9  -2  143.59    5.70
  -7   9  -2  153.28    4.80
  -8  -9  -2  109.19    4.50
   8  -9   2  118.09    4.10
  -8  -9  -2  114.99    3.70
  -8   9  -2  105.39    4.80
  -8   9  -2  109.29    4.70
  -8   9  -2  108.69    3.60
   8   9   2  109.49    3.90
  -9  -9  -2  156.38    5.60
   9  -9   2  161.38    5.30
  -9  -9  -2  156.58    4.80
  -9   9  -2  155.68    5.90
   9   9   2  161.58    5.10
  -9   9  -2  162.48    5.80
  10  -9   2  104.39    3.80
 -10  -9  -2  109.09    4.10
 -10   9  -2  105.39    4.30
 -10   9  -2  106.29    4.30
  10   9   2  110.99    3.70
 -11  -9  -2  307.57    9.30
  11  -9   2  315.07    9.10
 -11   9  -2  310.57    9.40
  11   9   2  311.57    9.10
 -11   9  -2  302.27    9.40
 -12 -10   2    1.00    0.80
 -12  10   2    1.00    1.30
 -11 -10   2    0.90    1.00
  11 -10  -2    1.20    1.00
  11  10  -2    0.70    0.80
 -11  10   2    1.70    1.40
 -10 -10   2   52.19    2.80
 -10 -10   2   52.39    2.40
  10 -10  -2   56.49    2.50
  10  10  -2   58.19    2.30
 -10  10   2   54.69    3.20
  -9 -10   2  210.58    7.30
   9 -10  -2  215.88    6.60
  -9 -10   2  209.58    6.80
  -9  10   2  213.58    7.30
   9  10  -2  210.88    6.40
  -8 -10   2  602.54   17.90
  -8 -10   2  603.14   16.90
  -8 -10   2  589.54   17.40
   8 -10  -2  609.64   17.20
  -8  10   2  592.04   17.90
   8  10  -2  587.34   17.00
  -7 -10   2  436.96   12.90
  -7 -10   2  435.66   12.50
   7 -10  -2  434.46   12.70
  -7 -10   2  435.96   13.50
  -7  10   2  427.56   12.50
  -7  10   2  421.86   13.40
   7  10  -2  431.96   12.50
  -6 -10   2   50.49    2.60
   6 -10  -2   49.99    2.50
   6 -10  -2   52.59    7.60
  -6 -10   2   50.39    2.20
  -6  10   2   49.70    3.60
   6  10  -2   55.59    7.60
  -6  10   2   48.30    2.20
   6  10  -2   50.29    2.10
  -5 -10   2  259.37    7.90
  -5 -10   2  261.47    7.60
   5 -10  -2  238.78   11.10
   5 -10  -2  259.17    7.80
   5  10  -2  259.17    7.50
   5  10  -2  236.78   11.20
  -5  10   2  247.98    7.60
  -5  10   2  239.98    8.50
   4 -10  -2  634.54   21.80
  -4 -10   2  681.53   19.10
   4 -10  -2  681.53   19.20
  -4 -10   2  685.93   19.40
  -4  10   2  644.44   19.90
   4  10  -2  682.63   22.10
   4  10  -2  674.53   19.00
  -3 -10   2  108.39    3.80
   3 -10  -2  103.99    9.10
   3 -10  -2  107.79    3.80
  -3 -10   2  116.59    4.00
   3  10  -2  108.09    4.60
   3  10  -2  111.09    3.60
   3  10  -2   98.39    7.00
   2 -10  -2  126.39    4.20
   2 -10  -2  133.89    7.30
   2 -10  -2  116.69    4.50
   2  10  -2  118.49    7.30
   2  10  -2  128.29    4.60
   2  10  -2  128.99    4.00
  -1 -10   2    9.20    1.10
   1 -10  -2    9.80    1.30
   1 -10  -2    5.10    3.20
   1 -10  -2   10.00    1.10
  -1  10   2    8.00    1.10
   1  10  -2    8.00    1.40
   1  10  -2   10.80    1.10
   1  10  -2    5.70    3.40
   0 -10   2   39.50    2.00
   0 -10  -2   33.90    4.20
   0 -10  -2   40.40    2.20
   0 -10  -2   42.50    1.90
   0  10  -2   40.10    1.80
   0  10   2   37.00    2.20
   1 -10   2   23.00    1.70
  -1 -10  -2   25.20    1.70
   1 -10   2   17.00    4.20
  -1 -10  -2   20.20    1.60
  -1  10  -2   21.60    1.70
   1  10   2   19.80    2.00
   1  10   2   21.40    1.60
  -2 -10  -2  515.95   14.90
   2 -10   2  520.05   14.80
   2 -10   2  486.75   17.90
   2  10   2  507.85   15.10
   2  10   2  523.75   14.70
  -2  10  -2  521.65   14.90
   3 -10   2  257.37    7.80
  -3 -10  -2  259.97    7.80
   3 -10   2  236.48   11.60
   3 -10   2  252.37    8.10
   3  10   2  261.27   14.00
  -3  10  -2  261.67    7.80
   3  10   2  254.67    8.20
   3  10   2  261.57    7.70
   4 -10   2  742.13   21.10
  -4 -10  -2  739.93   21.00
   4 -10   2  686.73   24.50
  -4  10  -2  742.73   21.00
   4  10   2  737.23   21.50
   4  10   2  743.33   25.40
   4  10   2  756.02   20.90
   5 -10   2  178.08   11.20
   5 -10   2  155.08    5.30
  -5 -10  -2  154.08    5.70
  -5 -10  -2  160.38    5.10
   5  10   2  137.29   11.70
  -5  10  -2  153.98    5.10
   5  10   2  157.28    5.00
   6 -10   2   82.89    3.40
  -6 -10  -2   81.89    3.00
  -6 -10  -2   85.69    3.80
  -6  10  -2   82.89    3.00
  -6  10  -2   72.19    4.00
  -6  10  -2   72.99    4.30
   6  10   2   83.49    3.10
  -7 -10  -2   80.79    3.70
  -7 -10  -2   81.79    3.00
   7 -10   2   81.09    3.30
   7  10   2   81.39    3.10
  -7  10  -2   74.19    4.00
  -7  10  -2   77.69    2.90
  -7  10  -2   83.69    4.20
  -8 -10  -2  697.93   20.40
  -8 -10  -2  701.23   19.70
   8 -10   2  715.23   20.00
  -8  10  -2  659.03   20.30
  -8  10  -2  700.53   20.50
   8  10   2  705.13   19.90
  -8  10  -2  690.23   19.60
  -9 -10  -2   88.89    3.60
   9 -10   2   89.99    3.40
  -9 -10  -2   93.29    2.90
   9  10   2   89.29    3.20
  -9  10  -2   83.39    3.90
 -10 -10  -2   38.90    2.20
  10 -10   2   36.20    2.10
 -10  10  -2   30.90    2.80
 -11 -10  -2   10.00    1.30
  11 -10   2   12.10    1.10
 -11  10  -2   11.50    2.10
  11  10   2   13.60    1.60
 -12 -11   2  171.78    5.20
 -11 -11   2   28.60    1.80
  11 -11  -2   25.90    1.80
 -11  11   2   25.50    2.50
  11  11  -2   27.80    1.70
 -10 -11   2   81.19    3.30
  10 -11  -2   82.09    3.00
 -10  11   2   77.39    3.70
  10  11  -2   78.99    3.20
   9 -11  -2   12.60    1.60
  -9 -11   2   16.60    2.00
   9  11  -2   13.90    1.30
  -9  11   2   14.80    2.00
   8 -11  -2  311.07    9.30
  -8 -11   2  308.27    9.40
  -8 -11   2  308.47    9.90
  -8 -11   2  311.17    9.00
  -8  11   2  300.67    9.90
   8  11  -2  314.37    9.10
  -7 -11   2  108.39    4.70
  -7 -11   2  113.39    4.20
   7 -11  -2  111.19    4.00
  -7 -11   2  112.99    3.70
   7  11  -2  114.39    3.80
  -7  11   2  111.89    3.70
  -7  11   2  107.59    5.10
   6 -11  -2   30.00    2.10
  -6 -11   2   33.50    1.80
  -6 -11   2   30.30    2.10
  -6  11   2   31.10    3.30
  -6  11   2   32.20    1.90
   6  11  -2   32.80    1.70
  -5 -11   2  375.56   11.00
  -5 -11   2  382.26   10.70
   5 -11  -2  343.87   11.20
   5 -11  -2  349.67   15.60
  -5  11   2  346.87   11.60
   5  11  -2  363.76   10.90
  -5  11   2  372.46   10.70
   5  11  -2  361.16   16.50
   4 -11  -2   87.09    8.80
  -4 -11   2  100.69    3.80
   4 -11  -2   99.49    3.60
  -4 -11   2   96.99    3.50
  -4  11   2   97.09    3.60
   4  11  -2  105.99    9.90
   4  11  -2   99.29    3.40
   3 -11  -2  131.29    9.40
  -3 -11   2  151.48    4.90
   3 -11  -2  150.38    4.90
   3  11  -2  148.39    4.70
   3  11  -2  145.29    5.50
   3  11  -2  143.39   10.50
  -3  11   2  155.38    5.00
   2 -11  -2  411.56   12.70
  -2 -11   2  428.16   12.60
   2 -11  -2  419.36   16.30
   2 -11  -2  429.46   12.50
   2  11  -2  440.46   12.80
   2  11  -2  438.16   12.30
  -2  11   2  434.56   12.70
   1 -11  -2  587.04   20.90
   1 -11  -2  602.54   17.00
   1 -11  -2  592.04   17.20
  -1 -11   2  582.84   17.10
   1  11  -2  611.24   16.90
   1  11  -2  594.94   17.30
  -1  11   2  587.34   17.20
   0 -11  -2    4.40    1.00
   0 -11  -2    4.60    1.10
   0 -11   2    0.80    0.90
   0 -11   2    4.30    1.00
   0  11  -2    4.70    1.10
   0  11   2    3.70    1.10
   1 -11   2  226.48    7.20
  -1 -11  -2  224.68    7.10
   1 -11   2  230.58    7.00
   1  11   2  234.68    7.40
  -1  11  -2  237.08    7.20
   2 -11   2  105.99    3.70
  -2 -11  -2   99.49    3.60
   2 -11   2  101.29    3.80
   2  11   2  103.79    4.10
  -2  11  -2  102.39    3.70
   2  11   2  101.09    3.50
  -3 -11  -2  299.37    8.90
   3 -11   2  277.77    9.00
   3 -11   2  292.27   15.10
   3 -11   2  304.47    8.90
   3  11   2  302.57    8.70
  -3  11  -2  292.57    8.90
   3  11   2  286.47    9.20
   4 -11   2  387.66   11.90
   4 -11   2  387.06   18.00
  -4 -11  -2  405.96   11.80
   4  11   2  421.46   11.80
   4  11   2  393.96   12.30
  -4  11  -2  413.56   11.90
  -5 -11  -2  467.95   13.60
   5 -11   2  479.05   13.70
  -5 -11  -2  457.85   14.20
  -5  11  -2  470.25   13.60
   5  11   2  459.65   13.50
   6 -11   2  238.48    7.20
  -6 -11  -2  228.38    7.70
  -6 -11  -2  230.28    7.10
  -6  11  -2  227.18    7.10
   6  11   2  235.88    7.10
   7 -11   2  410.66   12.20
  -7 -11  -2  421.66   12.00
  -7 -11  -2  405.76   12.60
   7  11   2  418.36   12.10
  -7  11  -2  416.56   12.00
  -8 -11  -2  104.79    4.10
  -8 -11  -2  108.59    3.50
   8 -11   2  107.09    3.80
   8  11   2  107.39    3.70
  -9 -11  -2   49.99    2.50
   9 -11   2   53.79    2.40
   9  11   2   53.19    2.30
  10 -11   2   58.79    2.30
 -10 -11  -2   57.79    2.60
  10  11   2   54.99    2.40
 -11 -12   2   40.60    1.90
 -10 -12   2  166.28    5.10
  10 -12  -2  158.38    4.80
  10  12  -2  161.48    4.80
 -10  12   2  133.09    5.80
   9 -12  -2  501.85   14.90
  -9 -12   2  510.95   15.10
  -9  12   2  499.15   15.90
   9  12  -2  540.95   14.70
  -8 -12   2  189.78    6.40
   8 -12  -2  194.38    5.90
  -8 -12   2  191.48    5.60
   8  12  -2  188.78    5.80
  -8  12   2  180.98    6.70
  -7 -12   2   18.30    2.30
  -7 -12   2   18.30    1.30
   7 -12  -2   15.00    1.70
  -7  12   2   18.70    2.50
   7  12  -2   16.90    1.50
  -7  12   2   16.70    1.40
   6 -12  -2   29.10    1.90
  -6 -12   2   27.30    1.70
  -6  12   2   28.30    3.00
   6  12  -2   26.00    1.60
  -6  12   2   26.20    2.10
  -5 -12   2  729.03   20.80
   5 -12  -2  725.13   20.90
   5  12  -2  741.73   20.80
  -5  12   2  732.33   20.90
  -4 -12   2 1078.19   30.70
   4 -12  -2 1094.39   30.80
   4  12  -2 1106.79   30.60
  -4  12   2 1078.99   30.80
   3 -12  -2  128.99   14.50
   3 -12  -2  126.49    4.40
  -3 -12   2  127.49    4.30
  -3  12   2  130.19    4.50
   3  12  -2  128.39    4.80
   3  12  -2  128.59    4.30
   2 -12  -2  389.46   11.60
   2 -12  -2  376.46   11.70
  -2 -12   2  402.16   11.70
  -2  12   2  407.36   11.80
   2  12  -2  399.76   12.00
   2  12  -2  397.86   11.40
   1 -12  -2   26.00    1.80
  -1 -12   2   26.50    1.80
   1 -12  -2   23.40    2.00
  -1  12   2   26.40    2.10
   1  12  -2   28.30    2.30
   0 -12  -2   33.10    2.00
   0 -12   2   34.90    2.00
   0  12   2   35.40    2.30
   0  12  -2   38.00    2.30
   1 -12   2  197.08    6.40
  -1 -12  -2  196.18    6.30
   1  12   2  202.88    6.60
  -1  12  -2  207.38    6.50
  -2 -12  -2  202.78    6.50
   2 -12   2  200.28    6.60
   2  12   2  213.88    6.80
  -2  12  -2  209.58    6.60
   3 -12   2  320.07    9.90
   3 -12   2  338.07    9.80
  -3 -12  -2  329.87    9.80
   3  12   2  324.47    9.70
  -3  12  -2  333.37    9.90
   3  12   2  324.57   10.20
   4 -12   2  536.85   15.40
  -4 -12  -2  533.45   15.40
  -4  12  -2  542.75   15.40
   4  12   2  526.85   15.20
   4  12   2  513.75   15.80
  -5 -12  -2  255.07    7.80
  -5 -12  -2  255.97    8.60
   5 -12   2  255.17    7.80
   5  12   2  253.27    7.70
  -5  12  -2  264.87    7.90
   6 -12   2   54.19    2.40
  -6 -12  -2   51.59    2.30
  -6 -12  -2   52.99    2.90
   6  12   2   45.50    2.30
  -6  12  -2   53.79    2.30
  -7 -12  -2  336.27   10.20
  -7 -12  -2  332.37    9.70
   7 -12   2  332.97    9.90
   7  12   2  332.27    9.80
   8 -12   2  442.96   13.00
  -8 -12  -2  449.76   13.30
  -8 -12  -2  467.15   12.80
   8  12   2  448.56   13.60
  -9 -12  -2  134.29    4.60
   9 -12   2  140.19    4.40
   9  12   2  137.29    4.40
 -10 -13   2    8.60    1.20
   9 -13  -2   32.40    1.70
  -9 -13   2   34.00    1.90
   9  13  -2   35.70    1.80
  -8 -13   2  170.78    5.60
  -8 -13   2  169.18    4.90
   8  13  -2  166.28    5.20
   7 -13  -2  366.46   10.60
  -7 -13   2  371.36   10.40
  -7 -13   2  351.96   11.10
   7  13  -2  365.46   10.50
  -7  13   2  356.36   10.40
  -6 -13   2  154.78    5.70
   6 -13  -2  158.28    5.00
  -6 -13   2  157.08    4.90
  -6  13   2  155.78    4.90
   6  13  -2  159.28    4.90
  -5 -13   2   39.90    2.00
   5 -13  -2   40.50    2.10
   5  13  -2   39.00    1.90
  -5  13   2   39.20    2.10
  -4 -13   2   10.10    1.10
   4 -13  -2    9.70    1.20
   4  13  -2    6.90    2.00
  -4  13   2    9.00    1.20
   4  13  -2    8.20    1.00
  -3 -13   2    0.90    0.80
   3 -13  -2    0.80    0.90
   3  13  -2    3.20    1.40
   3  13  -2    0.20    0.90
  -3  13   2    0.60    1.00
   2 -13  -2  128.09    4.20
   2 -13  -2  126.19    4.50
  -2 -13   2  133.29    4.40
   2  13  -2  125.09    4.60
  -2  13   2  132.59    4.60
  -1 -13   2  148.99    4.90
   1 -13  -2  150.68    5.00
   1  13  -2  153.08    5.30
  -1  13   2  147.39    5.10
   0 -13  -2   38.90    2.20
   0 -13   2   39.70    2.10
   0  13   2   40.50    2.40
   0  13  -2   43.70    2.50
   1 -13   2  344.87   10.20
  -1 -13  -2  335.07   10.20
   1  13   2  339.07   10.40
  -1  13  -2  345.97   10.30
  -2 -13  -2    6.20    1.10
   2 -13   2    7.60    1.20
   2  13   2    5.00    1.40
  -2  13  -2    6.30    1.20
   3 -13   2  203.58    6.40
   3 -13   2  210.28    6.80
  -3 -13  -2  210.98    6.60
  -3  13  -2  218.28    6.70
  -4 -13  -2  221.38    7.60
  -4 -13  -2  237.08    7.10
   4 -13   2  233.38    7.00
  -4  13  -2  235.08    7.20
   4  13   2  231.08    7.70
  -5 -13  -2   40.40    2.00
  -5 -13  -2   40.70    2.60
   5 -13   2   40.10    2.10
   5  13   2   36.90    2.20
  -5  13  -2   43.70    2.10
  -6 -13  -2  165.78    5.10
  -6 -13  -2  164.78    5.50
   6 -13   2  166.38    5.20
   6  13   2  155.98    5.10
  -7 -13  -2  177.38    5.80
  -7 -13  -2  181.38    5.40
   7 -13   2  175.08    5.60
   7  13   2  174.38    5.50
  -7  13  -2  182.18    5.30
  -8 -13  -2    7.90    1.40
  -8 -13  -2    8.80    0.90
   8 -13   2    9.90    1.00
   8  13   2   11.20    1.60
  -9 -14   2  331.67    9.60
  -8 -14   2   16.40    1.50
   8 -14  -2   16.80    1.40
  -7 -14   2   -0.30    1.00
  -7 -14   2    1.10    0.60
   7 -14  -2    0.10    0.80
   7  14  -2    1.30    1.00
  -6 -14   2   73.59    2.60
   6 -14  -2   70.99    2.70
  -6 -14   2   76.19    3.20
  -6  14   2   70.79    2.60
   6  14  -2   71.19    2.70
  -5 -14   2  241.98    7.10
   5 -14  -2  243.98    7.20
  -5  14   2  236.48    7.20
   5  14  -2  235.28    7.70
  -4 -14   2  117.69    3.80
   4 -14  -2  110.69    3.80
  -4  14   2  113.09    3.90
   3 -14  -2  212.48    6.60
  -3 -14   2  224.38    6.70
   3  14  -2  221.98    7.10
  -3  14   2  219.88    6.90
   2 -14  -2    1.50    1.00
   2 -14  -2   -1.10    1.20
  -2 -14   2    0.10    0.80
   2  14  -2    2.20    1.20
  -2  14   2    0.20    0.90
  -1 -14   2   23.50    1.70
   1 -14  -2   18.20    1.90
  -1  14   2   21.20    2.00
   1  14  -2   27.10    2.00
   0 -14   2    1.40    0.90
   0 -14  -2    1.70    1.00
   0  14   2    2.10    1.10
   1 -14   2   14.80    1.60
  -1 -14  -2   10.10    1.20
   1  14   2   13.20    1.50
   2 -14   2   39.30    2.20
  -2 -14  -2   43.50    2.10
  -2  14  -2   42.60    2.40
   2  14   2   43.10    2.60
  -3 -14  -2  123.79    4.60
  -3 -14  -2  128.99    4.10
   3 -14   2  119.99    4.40
  -3  14  -2  123.09    4.30
   3  14   2  121.59    4.60
  -4 -14  -2   79.69    3.40
  -4 -14  -2   77.89    2.90
   4  14   2   84.09    3.80
   5 -14   2   87.09    3.30
  -5 -14  -2   97.99    3.20
  -5 -14  -2   97.99    3.70
  -5  14  -2   97.39    3.30
  -6 -14  -2   31.20    1.50
  -6 -14  -2   26.50    2.20
   6 -14   2   31.30    1.90
  -6  14  -2   33.40    1.50
  -7 -15   2  133.09    4.30
   6 -15  -2  505.75   15.10
  -6 -15   2  550.54   15.30
  -6 -15   2  549.95   14.90
  -6  15   2  509.05   14.80
  -5 -15   2   40.40    2.20
   5 -15  -2   33.90    2.00
  -5 -15   2   37.30    1.70
  -5  15   2   39.60    1.80
  -4 -15   2   39.00    1.70
  -4  15   2   36.90    1.90
  -3 -15   2  133.69    4.30
  -3  15   2  132.99    4.40
   3  15  -2  131.09    4.70
   2 -15  -2   16.60    2.00
  -2 -15   2   14.10    1.30
   2  15  -2   12.30    1.40
  -2  15   2   14.60    1.60
   1 -15  -2  475.05   13.60
  -1 -15   2  473.15   13.60
  -1  15   2  468.05   13.80
   1  15  -2  468.05   13.70
   0 -15   2  435.26   12.40
   0 -15  -2  423.16   12.40
   0  15   2  422.86   12.60
   0  15  -2  424.36   12.50
  -1 -15  -2  258.07    7.70
   1 -15   2  258.67    7.70
  -1  15  -2  255.17    7.80
   1  15   2  260.07    8.00
  -2 -15  -2    2.60    0.80
  -2 -15  -2    3.20    1.40
   2 -15   2    4.60    1.00
  -2  15  -2    3.10    0.90
   2  15   2    3.50    1.20
  -3 -15  -2    7.00    0.90
  -3 -15  -2    7.80    1.50
   3  15   2    7.60    1.30
  -3  15  -2    5.80    0.90
  -4 -15  -2  271.87    8.50
  -4 -15  -2  286.17    8.10
   4  15   2  265.87    8.60
  -4  15  -2  282.97    8.20
  -5 -15  -2   53.69    2.00
  -5  15  -2   52.39    2.00
  -6 -15  -2  100.59    3.10
  -6  15  -2   95.79    3.00
  -6 -16   2    3.00    0.80
  -5 -16   2  252.37    7.20
  -5 -16   2  253.27    7.60
  -4 -16   2   31.80    2.60
  -4 -16   2   29.90    1.40
  -3 -16   2  368.76   10.40
  -3  16   2  373.66   10.50
   3  16  -2  339.97   10.70
  -2 -16   2   22.70    1.40
  -2  16   2   20.00    1.60
   2  16  -2   23.70    1.90
  -1 -16   2    1.20    0.70
   1 -16  -2    0.60    1.10
   1  16  -2    3.50    1.00
  -1  16   2    1.70    0.90
   0 -16  -2   -0.60    1.00
   0 -16   2    0.70    0.70
   0  16   2   -0.40    0.90
   0  16  -2    1.00    0.90
  -1 -16  -2  138.99    4.50
   1 -16   2  141.19    4.50
   1  16   2  144.59    4.70
  -1  16  -2  147.79    4.60
   2 -16   2  133.09    4.50
  -2 -16  -2  132.09    4.20
   2  16   2  145.09    5.50
  -2  16  -2  137.79    4.30
  -3 -16  -2   78.29    2.60
  -3  16  -2   80.29    2.70
   3  16   2   75.09    3.30
  -4 -16  -2   44.50    1.70
  -4  16  -2   43.00    1.80
  -5 -16  -2   33.30    1.30
  -3 -17   2    5.50    1.10
  -3 -17   2    5.70    0.60
  -3  17   2    5.70    0.80
  -2 -17   2  145.89    4.30
  -2 -17   2  144.89    4.60
  -2  17   2  144.29    4.40
  -1 -17   2   93.39    3.00
   1  17  -2   87.89    3.30
  -1  17   2   95.59    3.10
   0 -17   2  149.09    4.60
   0  17   2  151.28    4.70
   0  17  -2  153.68    4.70
  -1 -17  -2    7.60    0.90
  -1  17  -2    5.80    0.90
   1  17   2    6.80    1.10
  -2 -17  -2   10.40    1.10
  -2  17  -2   14.50    1.20
 -15   0   3   13.70    1.60
 -14   0   3   -2.80    1.80
 -14   0   3   -0.30    1.10
 -13   0   3  308.57    9.50
 -13   0   3  297.37    9.50
 -12   0   3    0.30    1.20
 -12   0   3    0.30    1.30
 -12   0   3   -0.40    1.60
 -11   0   3 1069.19   30.90
 -11   0   3 1080.69   30.50
 -11   0   3 1070.29   30.90
 -10   0   3   -0.10    1.40
 -10   0   3   -1.10    1.20
 -10   0   3    1.00    1.20
  -9   0   3  123.99    5.30
  -9   0   3  113.09    4.50
   9   0  -3  110.29    4.10
  -9   0   3  115.59    4.30
  -8   0   3   -1.10    1.50
   8   0  -3    0.40    0.70
   8   0  -3   -0.10    0.50
  -8   0   3   -0.50    1.00
  -8   0   3   -0.80    1.10
  -7   0   3 5706.23  153.18
  -7   0   3 5430.76  152.78
  -7   0   3 5367.56  152.88
   4   0  -3   -0.40    0.50
   4   0  -3    0.50    0.40
   4   0  -3    0.10    0.40
   4   0  -3    2.80    2.50
   4   0  -3   -0.10    0.30
  -3   0   3 2910.71   81.69
   3   0  -3 2910.91   81.89
  -3   0   3 2874.01   81.59
   3   0  -3 2903.91   81.69
   3   0  -3 2895.31   81.69
   3   0  -3 2984.40   81.79
   3   0  -3 3062.19   83.79
  -3   0   3 3012.60   83.19
   2   0  -3   -4.20    0.90
   2   0  -3   -3.60    3.80
  -2   0   3   -2.90    0.50
  -2   0   3   -6.90    3.90
   2   0  -3   -3.30    0.60
   2   0  -3   -3.30    0.60
   2   0  -3   -3.20    0.80
  -2   0   3   -2.60    0.90
   1   0  -3 9913.51  275.07
  -1   0   3 9759.82  274.97
   0   0   3   -4.20    1.00
   0   0   3   -3.30    5.50
   0   0  -3   -3.90    1.10
   0   0  -3   -6.20    3.80
   0   0  -3   -2.20    0.70
   0   0   3   -2.80    0.70
   0   0   3   -2.10    1.10
   0   0  -3   -3.60    1.00
   0   0  -3   -2.70    0.70
  -1   0  -3  672.73   24.00
  -1   0  -3  654.33   19.50
   1   0   3  694.23   19.70
   1   0   3  669.43   24.10
   1   0   3  642.44   19.30
  -1   0  -3  674.23   19.40
   1   0   3  678.03   19.80
  -1   0  -3  692.03   19.30
   2   0   3   -0.60    0.90
  -2   0  -3   -1.10    1.10
   2   0   3   -0.70    1.20
   2   0   3   -1.40    1.20
   2   0   3    3.10    6.40
  -2   0  -3   -0.40    4.30
  -2   0  -3   -0.60    0.80
  -2   0  -3    1.30    0.80
   3   0   3  106.29    5.50
   3   0   3  123.09    5.00
   3   0   3  120.99    4.40
   3   0   3  124.69   11.80
  -3   0  -3  104.09   10.50
  -3   0  -3  119.19    4.10
  -3   0  -3  123.59    4.70
  -3   0  -3  121.09    4.30
  -4   0  -3    0.20    1.20
  -4   0  -3   -0.10    1.00
   4   0   3   -3.90    1.60
  -4   0  -3   -5.70    6.60
   4   0   3   -4.90    7.40
   4   0   3   -2.20    1.10
  -4   0  -3   -0.30    1.30
   4   0   3   -1.30    0.70
   4   0   3   -4.10    1.40
   5   0   3  279.87    9.40
   5   0   3  274.67    7.80
  -5   0  -3  257.67   19.60
   5   0   3  253.67   19.30
   5   0   3  257.37    9.60
  -5   0  -3  269.07    8.70
   5   0   3  271.27    8.80
  -5   0  -3  264.97    8.90
  -6   0  -3   -0.70    1.20
   6   0   3   -0.40    0.70
   6   0   3   -2.00    1.80
  -6   0  -3    0.00    0.80
   7   0   3 1160.08   33.90
  -7   0  -3 1115.79   31.50
  -7   0  -3 1152.68   32.10
   7   0   3 1071.89   31.50
  -8   0  -3    1.50    1.30
  -8   0  -3   -1.50    1.20
  -8   0  -3    0.20    0.80
   8   0   3    0.50    2.90
   8   0   3   -0.80    0.80
  -9   0  -3   78.39    2.80
  -9   0  -3   82.89    3.80
   9   0   3   65.59    7.70
  -9   0  -3   83.99    3.80
   9   0   3   83.89    3.20
 -10   0  -3   -0.60    1.30
  10   0   3   -0.50    1.10
 -10   0  -3   -0.10    1.50
 -11   0  -3  424.86   14.40
  11   0   3  416.16   12.70
 -11   0  -3  459.65   13.80
 -12   0  -3   -0.50    1.30
 -12   0  -3    1.40    1.20
  12   0   3    2.40    1.10
 -13   0  -3 1307.77   37.30
  13   0   3 1309.57   37.10
 -13   0  -3 1350.46   37.30
 -14   0  -3   -1.10    1.00
 -15  -1   3   -1.60    1.00
 -15   1   3   -1.80    1.10
 -14  -1   3  516.65   14.90
 -14   1   3  512.95   14.90
 -14   1   3  496.45   14.90
 -13  -1   3    6.80    1.40
 -13   1   3    7.90    1.40
 -13   1   3   10.10    1.80
 -12  -1   3  332.97   10.30
 -12   1   3  318.37   10.30
 -12   1   3  323.17   10.30
 -11  -1   3   11.00    1.40
 -11  -1   3    9.10    1.70
 -11  -1   3    9.70    2.00
 -11   1   3   10.90    1.70
 -11   1   3   11.80    2.00
 -10  -1   3 1233.98   35.60
 -10  -1   3 1254.67   35.50
 -10  -1   3 1280.77   35.20
 -10   1   3 1231.58   35.20
  10   1  -3 1191.68   35.40
 -10   1   3 1264.97   35.60
 -10   1   3 1245.28   35.60
  -9  -1   3    9.30    1.80
  -9  -1   3    9.20    1.50
   9  -1  -3    7.80    1.50
  -9   1   3    6.00    1.40
   9   1  -3    7.80    1.50
  -9   1   3    6.90    1.40
  -9   1   3    8.90    1.70
  -8  -1   3  913.21   26.40
   8  -1  -3  920.91   25.60
  -8  -1   3  928.91   26.40
  -8  -1   3  945.71   26.20
   8  -1  -3  910.81   25.70
   8   1  -3  932.51   25.90
  -8   1   3  924.41   26.40
   8   1  -3  888.31   26.10
  -8   1   3  917.41   26.20
  -8   1   3  904.51   26.40
  -7  -1   3  157.38    5.50
  -7  -1   3  153.48    5.20
  -7   1   3  149.39    5.30
   7   1  -3  159.68    4.70
  -7   1   3  150.38    5.40
   7   1  -3  156.88    4.80
  -7   1   3  152.58    5.60
   6   1  -3  368.06   10.40
   6   1  -3  364.26   10.50
   5   1  -3   19.90    1.10
   5   1  -3   18.60    1.00
   4  -1  -3   64.69    5.30
   4  -1  -3   75.99    5.20
   4  -1  -3   59.99    2.20
   4  -1  -3   62.49    2.10
   4  -1  -3   61.29    2.10
   4  -1  -3   61.79    2.00
   4   1  -3   64.99    5.90
   4   1  -3   63.59    2.30
   4   1  -3   62.29    2.10
   4   1  -3   63.39    2.50
   4   1  -3   62.39    2.20
   3  -1  -3  122.09    4.20
   3  -1  -3  113.89    7.70
   3  -1  -3  132.59    4.00
   3  -1  -3  128.69    4.00
   3  -1  -3  130.99    4.10
  -3  -1   3  130.69    7.40
  -3  -1   3  131.89    3.90
  -3  -1   3  126.89    4.10
   3   1  -3  129.59    4.00
   3   1  -3  130.59    4.00
   3   1  -3  131.39    8.00
  -3   1   3  129.59    3.90
   3   1  -3  127.99    4.30
  -3   1   3  124.09    4.10
   3   1  -3  126.99    4.30
  -3   1   3  121.39    7.10
   2  -1  -3  265.87    7.80
   2  -1  -3  258.07    7.60
   2  -1  -3  257.37    7.70
   2  -1  -3  249.48    7.90
   2  -1  -3  257.57   11.10
  -2  -1   3  272.27   11.80
  -2  -1   3  259.97    7.60
  -2  -1   3  259.97    7.90
   2   1  -3  264.27    7.70
   2   1  -3  261.47    7.70
   2   1  -3  266.97    8.10
   2   1  -3  253.17    7.90
  -2   1   3  254.17   10.90
  -2   1   3  256.77    7.60
  -2   1   3  260.17    7.80
   2   1  -3  242.08   11.30
   1  -1  -3  520.55   15.10
   1  -1  -3  518.65   15.50
  -1  -1   3  541.45   18.50
  -1  -1   3  529.05   15.30
   1  -1  -3  542.35   15.10
   1  -1  -3  547.15   18.90
  -1  -1   3  528.95   15.30
   1  -1  -3  518.55   15.20
  -1  -1   3  525.95   15.10
  -1   1   3  517.15   15.00
   1   1  -3  514.75   15.60
  -1   1   3  542.75   15.30
   1   1  -3  514.95   15.10
  -1   1   3  527.95   18.20
   1   1  -3  528.05   19.00
   1   1  -3  513.25   15.40
  -1   1   3  535.05   15.30
   1   1  -3  530.95   15.10
   0  -1  -3 5422.36  146.29
   0  -1   3 5409.96  146.29
   0  -1  -3 4868.71  142.59
   0  -1  -3 4894.21  142.99
   0   1   3 5257.37  146.19
   0   1  -3 4761.32  143.19
   0   1  -3 5009.70  142.89
   0   1  -3 5524.55  146.49
   1  -1   3   76.69    3.60
   1  -1   3   79.89    3.60
   1  -1   3   77.39    3.10
  -1  -1  -3   82.59    3.10
  -1  -1  -3   77.89    3.30
  -1  -1  -3   79.19    3.00
  -1  -1  -3   81.19    9.80
   1  -1   3   81.39    8.10
   1   1   3   75.69    7.80
   1   1   3   80.69    3.60
  -1   1  -3   79.29    3.60
  -1   1  -3   77.89    3.00
   1   1   3   83.89    3.10
   1   1   3   75.69    3.50
  -1   1  -3   61.09    7.90
  -1   1  -3   76.19    3.10
   2  -1   3  582.64   17.20
  -2  -1  -3  595.34   22.60
  -2  -1  -3  608.94   17.20
  -2  -1  -3  598.34   17.20
   2  -1   3  600.84   17.70
  -2  -1  -3  591.54   17.40
   2  -1   3  604.24   17.80
   2  -1   3  592.04   23.00
  -2   1  -3  615.74   17.20
   2   1   3  592.34   17.20
   2   1   3  601.54   17.70
  -2   1  -3  600.64   17.20
  -2   1  -3  582.54   22.50
   2   1   3  586.44   22.00
  -2   1  -3  594.04   17.60
  -3  -1  -3   10.20    6.00
  -3  -1  -3    6.10    1.00
  -3  -1  -3    5.70    1.30
   3  -1   3    5.70    1.70
   3  -1   3    6.60    2.10
   3  -1   3   12.20    5.60
   3  -1   3    5.90    1.20
  -3  -1  -3    5.10    1.00
  -3   1  -3    2.60    0.90
   3   1   3    7.00    6.90
  -3   1  -3   11.10    6.40
   3   1   3    3.60    1.10
  -3   1  -3    4.50    1.00
   3   1   3    4.60    1.60
  -3   1  -3    6.60    1.50
  -4  -1  -3 4067.69  114.49
   4  -1   3 4172.38  115.09
   4  -1   3 4235.68  114.99
  -4  -1  -3 4158.98  120.59
  -4  -1  -3 4008.30  113.99
   4  -1   3 4144.39  114.39
   4  -1   3 3913.41  113.69
   4  -1   3 4248.08  121.09
  -4  -1  -3 4026.80  114.39
   4   1   3 4284.37  121.39
  -4   1  -3 4054.29  114.59
  -4   1  -3 4133.49  120.49
   4   1   3 4138.99  114.99
  -4   1  -3 4041.10  114.29
   4   1   3 4078.49  114.39
  -4   1  -3 4052.99  113.89
   4   1   3 3865.61  113.69
   4   1   3 4242.78  114.99
  -5  -1  -3   14.80    9.90
   5  -1   3    0.60    0.70
   5  -1   3   -1.30    1.50
   5  -1   3    0.80    1.70
   5  -1   3   -1.10   10.40
   5  -1   3   -1.40    2.20
  -5  -1  -3    2.50    1.50
  -5  -1  -3   -0.60    1.50
   5   1   3    8.70   10.40
   5   1   3    0.20    2.20
   5   1   3    0.10    0.70
  -5   1  -3   -2.40    1.30
  -5   1  -3    0.00    1.60
   5   1   3    1.10    1.40
  -5   1  -3  -15.00    8.90
   5   1   3    4.40    1.60
  -6  -1  -3  264.47    7.80
   6  -1   3  275.17    9.80
   6  -1   3  257.87    7.80
  -6  -1  -3  261.57    8.40
  -6   1  -3  258.37    8.40
  -6   1  -3  265.17    7.80
   6   1   3  261.47    7.80
   6   1   3  269.17    9.60
   7  -1   3   51.99    4.80
  -7  -1  -3   58.79    3.00
   7  -1   3   53.59    2.30
  -7  -1  -3   56.69    2.20
  -7   1  -3   52.89    2.20
   7   1   3   50.89    4.70
  -7   1  -3   56.49    2.90
   7   1   3   52.69    2.20
   8  -1   3  507.05   14.60
  -8  -1  -3  515.45   14.40
   8  -1   3  491.55   17.40
  -8  -1  -3  516.15   15.20
   8   1   3  497.95   14.60
  -8   1  -3  503.85   15.20
  -8   1  -3  497.65   14.40
  -8   1  -3  514.05   15.10
   8   1   3  509.25   17.50
  -9  -1  -3   25.00    2.50
  -9  -1  -3   24.20    1.50
  -9  -1  -3   25.80    2.50
   9  -1   3   27.00    2.00
   9  -1   3   29.50    5.10
   9   1   3   34.40    5.10
  -9   1  -3   23.60    2.60
   9   1   3   23.00    1.80
  -9   1  -3   25.40    2.60
 -10  -1  -3  189.48    6.70
  10  -1   3  196.98    6.30
 -10  -1  -3  188.38    6.70
 -10   1  -3  197.08    6.80
  10   1   3  198.58    6.20
 -10   1  -3  192.58    6.80
 -11  -1  -3   30.30    3.70
 -11   1  -3   34.60    4.10
  11   1   3   30.10    2.10
 -11   1  -3   31.40    3.70
  12  -1   3   64.79    2.90
 -12  -1  -3   64.09    3.20
 -12  -1  -3   71.19    3.20
 -12   1  -3   66.59    3.20
 -12   1  -3   65.19    3.30
 -13  -1  -3   20.30    2.20
  13  -1   3   19.50    1.60
 -13  -1  -3   16.60    1.80
 -13   1  -3   23.20    2.10
 -13   1  -3   22.30    2.10
  13   1   3   21.70    2.10
 -14   1  -3  100.09    3.40
 -15  -2   3   88.59    3.10
 -15   2   3   81.49    3.10
 -14  -2   3    0.50    1.00
 -14   2   3    0.80    1.20
 -14   2   3    0.00    1.30
 -13  -2   3  155.18    5.50
 -13   2   3  153.68    5.60
 -13   2   3  154.38    5.50
 -12  -2   3  168.98    6.10
 -12  -2   3  175.18    5.70
 -12   2   3  173.78    6.30
 -12   2   3  171.28    6.20
 -11  -2   3 1041.80   30.10
 -11  -2   3 1040.50   29.70
 -11   2   3 1054.19   30.20
 -11   2   3 1032.40   30.00
 -10  -2   3  484.75   14.10
 -10  -2   3  476.15   14.40
 -10   2   3  448.76   14.00
 -10   2   3  481.95   14.50
 -10   2   3  487.15   14.40
  -9  -2   3  192.68    6.30
  -9  -2   3  194.58    6.60
  -9  -2   3  186.88    6.80
   9  -2  -3  188.98    6.50
  -9   2   3  190.88    6.40
  -9   2   3  195.58    6.70
  -9   2   3  204.68    6.70
   9   2  -3  189.78    6.60
  -8  -2   3    8.00    2.10
   8  -2  -3   14.20    1.90
  -8  -2   3   11.50    1.50
  -8  -2   3   12.10    1.40
  -8   2   3   13.60    1.60
  -8   2   3    8.60    1.60
  -8   2   3   11.50    1.60
   8   2  -3   13.50    1.90
  -7  -2   3  553.04   16.00
   7  -2  -3  563.14   15.80
   7  -2  -3  551.44   15.60
  -7  -2   3  552.14   16.20
  -7   2   3  547.65   16.20
  -7   2   3  525.75   16.00
   7   2  -3  525.15   16.20
  -7   2   3  532.45   16.20
   7   2  -3  588.74   15.80
   6  -2  -3  369.36   10.80
   6  -2  -3  382.86   10.90
   6   2  -3  362.26   11.20
   6   2  -3  377.16   10.90
   6   2  -3  384.46   10.60
   5  -2  -3  732.63   21.50
   5  -2  -3  657.73   20.30
   5  -2  -3  731.63   20.00
   5   2  -3  700.73   20.40
   5   2  -3  731.73   23.70
   5   2  -3  694.03   20.50
   5   2  -3  745.23   20.20
   5   2  -3  722.83   20.20
   4  -2  -3    1.10    0.60
   4  -2  -3    2.10    0.80
  -4  -2   3    1.80    0.60
  -4  -2   3    1.80    0.60
   4  -2  -3    0.80    0.60
   4  -2  -3    0.70    0.70
   4  -2  -3    0.90    3.80
  -4  -2   3   -1.80    3.60
  -4  -2   3   -2.90    3.80
   4  -2  -3    1.60    4.10
  -4   2   3    1.10    0.50
   4   2  -3    1.90    1.00
  -4   2   3    0.80    0.50
   4   2  -3    1.60    4.60
   4   2  -3    0.80    0.70
   4   2  -3    1.70    1.00
   4   2  -3    1.00    0.70
   3  -2  -3   24.10    1.80
   3  -2  -3   23.10    5.40
  -3  -2   3   23.00    1.50
   3  -2  -3   23.30    1.60
   3  -2  -3   24.30    1.60
   3  -2  -3   26.60    1.50
   3  -2  -3   21.10    4.40
  -3  -2   3   24.80    1.70
  -3  -2   3   24.50    4.70
   3   2  -3   27.20    2.10
   3   2  -3   25.70    1.60
  -3   2   3   22.00    1.70
  -3   2   3   24.30    5.10
  -3   2   3   24.10    1.50
   3   2  -3   24.60    1.50
   3   2  -3   25.60    5.70
   3   2  -3   23.20    2.10
  -2  -2   3   29.80    5.80
   2  -2  -3   31.30    1.80
   2  -2  -3   31.70    1.80
  -2  -2   3   32.60    1.80
   2  -2  -3   32.60    5.40
  -2  -2   3   33.00    1.70
  -2   2   3   32.80    1.60
  -2   2   3   31.90    1.80
   2   2  -3   34.00    1.80
   2   2  -3   32.30    1.80
   2   2  -3   29.70    2.70
   2   2  -3   31.40    2.40
  -2   2   3   29.00    5.70
  -2   2   3   31.20    1.90
  -2   2   3   29.80    2.20
   2   2  -3   31.50    5.80
   1  -2  -3 3932.81  102.99
  -1  -2   3 3477.35   99.39
   1  -2  -3 3449.85   99.19
   1  -2  -3 3648.03   99.19
  -1  -2   3 3730.53  102.89
  -1  -2   3 3686.93   99.39
   1  -2  -3 3405.86   99.49
   1  -2  -3 3518.15   99.19
  -1  -2   3 3329.17   99.09
   1   2  -3 3456.15   99.79
  -1   2   3 3509.25   99.19
   1   2  -3 3565.04   99.19
  -1   2   3 3726.83  102.99
  -1   2   3 3469.35   99.39
   1   2  -3 3783.52  103.19
   1   2  -3 3491.55   99.49
  -1   2   3 3513.95   99.29
   0  -2  -3 3825.22  109.59
   0  -2  -3 4127.19  113.69
   0  -2  -3 3856.81  109.69
   0  -2   3 3916.41  109.99
   0  -2   3 4139.39  113.99
   0  -2   3 3765.82  109.59
   0  -2   3 3918.51  110.09
   0   2  -3 3973.50  109.69
   0   2  -3 3915.01  109.99
   0   2   3 3786.52  109.79
   0   2   3 3783.52  109.59
   0   2   3 4231.98  114.09
   0   2   3 3791.62  109.89
   0   2  -3 4221.08  113.99
   1  -2   3  265.67    8.20
  -1  -2  -3  262.47   13.00
  -1  -2  -3  266.47    8.20
  -1  -2  -3  264.07    8.30
  -1  -2  -3  261.37    8.20
   1  -2   3  266.37   13.30
   1  -2   3  270.37    8.60
  -1   2  -3  272.07    8.20
  -1   2  -3  272.67    8.20
   1   2   3  261.77    8.20
  -1   2  -3  263.07    8.60
   1   2   3  268.07    8.50
   1   2   3  260.17    8.40
   1   2   3  277.77   14.70
  -1   2  -3  276.37   14.80
  -2  -2  -3  650.53   19.30
   2  -2   3  625.34   25.20
  -2  -2  -3  684.23   24.30
   2  -2   3  659.13   19.80
  -2  -2  -3  671.93   19.20
  -2  -2  -3  668.83   19.20
   2  -2   3  667.73   19.60
   2  -2   3  659.13   19.20
   2   2   3  653.43   19.60
   2   2   3  665.43   19.50
   2   2   3  658.73   19.20
  -2   2  -3  671.53   24.90
  -2   2  -3  661.43   19.60
   2   2   3  687.03   25.50
  -2   2  -3  678.33   19.20
  -2   2  -3  678.73   19.20
  -3  -2  -3  768.92   22.20
   3  -2   3  763.22   29.30
   3  -2   3  745.13   21.70
   3  -2   3  809.22   23.10
  -3  -2  -3  777.12   22.30
  -3  -2  -3  782.42   28.00
   3  -2   3  797.72   22.40
  -3   2  -3  768.92   22.20
   3   2   3  654.63   24.00
  -3   2  -3  781.12   22.30
   3   2   3  809.62   22.80
   3   2   3  788.02   29.40
   3   2   3  821.32   22.40
   3   2   3  764.12   21.70
  -3   2  -3  779.82   28.40
  -4  -2  -3  151.68    5.40
   4  -2   3  153.68    6.20
  -4  -2  -3  144.29    5.30
   4  -2   3  128.69   14.70
   4  -2   3  142.89    4.60
  -4  -2  -3  146.49    5.50
   4  -2   3  148.49    6.10
  -4  -2  -3  155.78   14.20
   4  -2   3  147.29    5.50
   4   2   3  152.08    5.50
  -4   2  -3  145.99    5.30
   4   2   3  145.39   15.40
  -4   2  -3  150.58    5.90
   4   2   3  154.38    4.50
   4   2   3  151.68    5.90
   4   2   3  160.48    6.30
  -4   2  -3  130.09   13.30
   5  -2   3  382.66   12.70
   5  -2   3  387.56   11.00
   5  -2   3  377.86   12.00
  -5  -2  -3  367.06   12.00
   5  -2   3  384.26   12.90
   5  -2   3  348.97   23.70
   5   2   3  389.66   13.10
  -5   2  -3  425.66   24.20
   5   2   3  394.86   12.60
   5   2   3  383.86   10.90
   5   2   3  383.26   12.10
   5   2   3  357.06   23.70
  -5   2  -3  383.56   12.30
  -5   2  -3  385.76   11.90
   6  -2   3  667.83   20.80
  -6  -2  -3  652.53   18.70
  -6  -2  -3  642.04   19.30
   6   2   3  691.13   20.70
  -6   2  -3  660.23   19.30
  -6   2  -3  649.43   18.70
   6   2   3  662.93   18.80
   7  -2   3  741.03   21.30
  -7  -2  -3  775.62   21.20
   7  -2   3  733.73   23.70
  -7  -2  -3  753.52   21.90
  -7   2  -3  773.32   21.90
  -7   2  -3  754.82   21.20
  -7   2  -3  750.82   21.80
   7   2   3  744.53   21.30
   7   2   3  741.73   23.50
  -8  -2  -3   18.20    1.40
   8  -2   3   18.60    1.80
  -8  -2  -3   19.00    2.30
   8  -2   3   16.70    3.80
  -8   2  -3   20.60    2.40
  -8   2  -3   17.30    1.40
   8   2   3   16.70    3.70
   8   2   3   21.20    1.60
  -8   2  -3   23.20    2.40
  -9  -2  -3  500.25   15.20
  -9  -2  -3  501.15   14.30
   9  -2   3  510.65   14.70
   9  -2   3  500.95   18.80
  -9  -2  -3  501.05   15.10
   9   2   3  503.85   18.80
  -9   2  -3  503.65   15.30
   9   2   3  509.15   14.60
  -9   2  -3  510.45   15.20
 -10  -2  -3    3.70    1.50
 -10  -2  -3    0.60    1.30
 -10   2  -3    0.80    1.50
  10   2   3    2.30    1.10
 -10   2  -3    2.50    1.60
  11  -2   3  186.78    6.00
 -11  -2  -3  175.88    6.30
 -11  -2  -3  181.48    6.40
 -11   2  -3  172.68    6.50
  11   2   3  187.18    5.90
  12  -2   3   -0.70    1.10
 -12  -2  -3   -0.60    1.30
 -12  -2  -3   -0.40    1.10
  12   2   3    1.60    1.10
 -12   2  -3    0.50    1.20
 -12   2  -3    1.40    1.40
 -13  -2  -3  428.56   12.40
 -13  -2  -3  406.76   12.40
  13  -2   3  418.36   12.30
 -13   2  -3  420.46   12.50
 -13   2  -3  449.46   12.50
  13   2   3  417.36   12.30
 -14   2  -3   -0.90    1.10
 -14   2  -3    0.80    1.40
 -15  -3   3    2.70    1.00
 -14  -3   3  392.26   11.80
 -14   3   3  401.16   11.90
 -14   3   3  405.66   11.90
 -13  -3   3    1.00    1.00
 -13  -3   3    1.30    1.10
 -13   3   3    0.90    1.40
 -13   3   3    0.20    1.30
 -12  -3   3  378.76   11.10
 -12  -3   3  391.16   12.20
 -12   3   3  332.27   12.90
 -12   3   3  380.26   12.00
 -11  -3   3   35.60    2.70
 -11  -3   3   41.50    2.30
 -11   3   3   40.40    2.90
 -11   3   3   34.70    3.20
 -10  -3   3 1012.20   29.00
 -10  -3   3 1026.60   28.70
  10  -3  -3  985.80   29.00
 -10   3   3 1033.90   29.00
 -10   3   3 1005.50   29.10
  10   3  -3  958.90   29.50
  -9  -3   3   24.90    2.30
  -9  -3   3   24.60    2.00
  -9   3   3   27.30    2.50
  -9   3   3   24.60    2.60
   9   3  -3   23.40    2.90
  -9   3   3   23.50    2.50
  -8  -3   3 2801.82   78.79
  -8  -3   3 2774.62   78.99
   8  -3  -3 2869.71   78.99
   8   3  -3 2816.32   78.99
  -8   3   3 2862.61   78.99
  -8   3   3 2826.02   78.79
  -8   3   3 2796.42   78.99
  -7  -3   3  222.18    7.00
   7  -3  -3  238.08    7.30
  -7  -3   3  224.48    7.30
  -7   3   3  221.88    7.40
   7   3  -3  227.78    7.20
  -7   3   3  215.38    7.30
  -7   3   3  224.18    7.40
   6  -3  -3   78.19    2.40
   6  -3  -3   78.39    3.40
  -6  -3   3   74.89    3.20
   6  -3  -3   82.19    2.50
   6  -3  -3   81.39    3.30
   6  -3  -3   80.99    6.00
   6   3  -3   82.49    3.90
  -6   3   3   76.29    3.70
   6   3  -3   78.59    3.30
   6   3  -3   75.39    4.30
   6   3  -3   87.89    3.20
  -5  -3   3   17.50    5.00
  -5  -3   3   13.70    1.30
   5  -3  -3    8.80    5.20
   5  -3  -3   13.90    5.50
  -5  -3   3    7.80    4.60
  -5  -3   3   13.10    1.20
   5  -3  -3   11.70    1.80
   5  -3  -3   13.30    1.40
   5  -3  -3   13.60    1.70
   5  -3  -3   12.80    1.40
   5   3  -3   14.00    1.80
   5   3  -3   11.70    2.00
   5   3  -3   14.90    1.80
   5   3  -3    8.10    6.90
   5   3  -3   16.30    1.60
   4  -3  -3  516.45   15.20
   4  -3  -3  536.85   15.00
   4  -3  -3  526.95   19.30
   4  -3  -3  528.05   15.00
  -4  -3   3  490.25   18.90
   4  -3  -3  537.75   15.20
   4  -3  -3  536.05   19.40
  -4  -3   3  515.35   15.00
  -4  -3   3  518.25   15.00
  -4  -3   3  521.75   19.40
   4   3  -3  539.35   15.20
  -4   3   3  525.05   15.00
   4   3  -3  480.65   15.60
   4   3  -3  535.25   15.50
   4   3  -3  516.15   20.40
   4   3  -3  523.05   15.10
   3  -3  -3  174.48    5.60
  -3  -3   3  173.78    5.60
   3  -3  -3  169.28    5.80
   3  -3  -3  176.08   10.50
  -3  -3   3  173.68    5.50
  -3  -3   3  171.98   11.40
   3  -3  -3  181.38   12.00
  -3  -3   3  170.38   11.50
   3  -3  -3  176.18    5.50
   3  -3  -3  169.48    5.50
   3   3  -3  169.08    6.40
   3   3  -3  177.58    5.60
   3   3  -3  159.08   11.20
   3   3  -3  177.58    5.60
  -3   3   3  176.28    5.60
   3   3  -3  161.68    6.00
  -3   3   3  177.08    5.50
  -2  -3   3 4659.73  127.79
  -2  -3   3 4204.98  123.39
   2  -3  -3 4585.14  127.89
  -2  -3   3 4369.56  123.59
   2  -3  -3 4775.92  127.69
   2  -3  -3 4403.56  123.39
   2  -3  -3 4384.06  123.69
   2  -3  -3 4500.45  123.39
   2  -3  -3 4363.86  123.49
   2   3  -3 4269.67  123.39
  -2   3   3 4641.14  127.89
   2   3  -3 4242.78  124.09
  -2   3   3 4343.07  123.39
  -2   3   3 4425.16  123.29
   2   3  -3 4251.57  123.69
   2   3  -3 4647.94  127.89
   1  -3  -3   86.79    4.10
   1  -3  -3  105.19    3.60
   1  -3  -3   97.89    3.70
  -1  -3   3   99.59    4.00
   1  -3  -3  104.59   10.20
   1  -3  -3   99.59    3.70
  -1  -3   3  103.99    4.00
  -1  -3   3  100.29    3.60
  -1  -3   3   93.69   10.60
  -1   3   3  110.29    9.00
  -1   3   3   96.99    3.60
   1   3  -3  103.09    4.20
  -1   3   3   98.19    3.90
   1   3  -3   97.99    3.70
  -1   3   3   93.99    3.70
   1   3  -3  101.39   10.70
   1   3  -3   98.79    3.60
   0  -3  -3  109.99    9.20
   0  -3   3   98.39   11.30
   0  -3  -3  102.69    3.80
   0  -3   3  102.19    4.40
   0  -3   3  104.69    4.30
   0  -3   3  104.69    3.90
   0  -3  -3  104.69    3.90
   0   3   3  103.79    3.90
   0   3   3  101.59    4.10
   0   3   3  108.79    9.50
   0   3  -3  107.49    3.90
   0   3   3  104.39    4.20
   0   3  -3  103.99    4.60
   0   3  -3   91.09    9.00
   0   3  -3  107.09    3.90
  -1  -3  -3 1140.39   31.10
   1  -3   3 1062.19   36.30
  -1  -3  -3 1067.29   31.10
  -1  -3  -3 1110.89   36.30
   1  -3   3 1142.69   31.50
  -1  -3  -3 1038.00   31.10
   1  -3   3 1090.89   31.60
   1  -3   3 1103.29   31.10
   1   3   3 1054.79   37.10
  -1   3  -3 1098.19   36.90
  -1   3  -3 1103.59   31.10
   1   3   3 1077.69   31.10
   1   3   3 1144.29   31.40
  -1   3  -3 1087.99   31.10
  -1   3  -3 1109.59   31.60
   1   3   3 1090.59   31.40
  -2  -3  -3 1112.99   31.00
   2  -3   3 1004.10   30.40
   2  -3   3 1105.69   31.40
   2  -3   3 1100.79   31.70
  -2  -3  -3 1106.69   31.00
  -2  -3  -3 1135.29   36.90
   2  -3   3 1077.69   37.60
   2  -3   3 1109.49   31.00
  -2   3  -3 1109.19   31.50
   2   3   3 1023.40   30.30
  -2   3  -3 1074.19   31.00
  -2   3  -3 1088.29   37.10
  -2   3  -3 1106.09   31.00
   2   3   3 1070.99   31.00
   2   3   3 1120.49   31.40
   2   3   3 1079.89   37.10
   3  -3   3  135.79    5.80
  -3  -3  -3  138.09   12.90
   3  -3   3  144.49   12.00
   3  -3   3  146.69    5.80
   3  -3   3  134.79    4.40
   3  -3   3  135.19    5.10
  -3  -3  -3  136.29    5.10
  -3  -3  -3  139.39    4.90
  -3  -3  -3  136.29    5.00
   3   3   3  146.89    5.70
   3   3   3  144.99   14.90
   3   3   3  134.79    4.20
  -3   3  -3  141.99    5.80
  -3   3  -3  138.39    4.90
   3   3   3  135.59    5.10
  -3   3  -3  127.99   12.80
  -3   3  -3  141.69    4.90
   4  -3   3 3167.58   85.79
   4  -3   3 3108.39   85.19
  -4  -3  -3 3034.60   85.19
   4  -3   3 3058.49   93.69
   4  -3   3 2895.11   84.39
  -4  -3  -3 3070.09   85.19
  -4  -3  -3 2983.70   92.29
   4  -3   3 3041.00   85.99
  -4  -3  -3 2964.50   93.49
   4   3   3 3157.18   85.79
   4   3   3 3226.48   85.79
   4   3   3 2997.90   93.29
  -4   3  -3 3066.39   85.09
  -4   3  -3 3042.40   85.59
  -4   3  -3 2938.21   92.29
   4   3   3 3020.90   85.19
   4   3   3 2871.31   84.29
   5  -3   3  224.28    9.20
  -5  -3  -3  206.98    7.90
  -5  -3  -3  236.48   25.70
   5  -3   3  233.98   22.60
   5  -3   3  230.68    8.60
  -5  -3  -3  219.28    6.70
   5  -3   3  232.18    8.10
   5  -3   3  232.18    6.80
  -5   3  -3  225.48    6.70
   5   3   3  225.88   19.30
   5   3   3  235.38    8.40
  -5   3  -3  222.08    7.30
  -5   3  -3  210.98    8.60
   5   3   3  226.88    9.30
   5   3   3  233.28    6.60
   5   3   3  213.48    8.10
  -6  -3  -3  158.18    5.60
   6  -3   3  157.88    7.30
   6  -3   3  156.98    5.00
  -6  -3  -3  159.08    4.90
  -6   3  -3  165.08    4.90
   6   3   3  161.98    7.00
   6   3   3  159.98    4.90
  -6   3  -3  157.88    5.60
  -6   3  -3  159.68    5.50
  -7  -3  -3  266.27    7.70
   7  -3   3  262.57   10.60
  -7  -3  -3  265.37    8.40
   7  -3   3  248.68    7.80
   7   3   3  249.38    7.70
   7   3   3  263.67   10.30
  -7   3  -3  263.07    8.40
  -7   3  -3  264.77    7.70
   8  -3   3  699.63   24.00
  -8  -3  -3  719.13   20.80
  -8  -3  -3  752.62   21.50
  -8   3  -3  753.62   21.50
  -8   3  -3  735.03   21.60
  -8   3  -3  746.73   20.70
   8   3   3  748.03   24.00
   8   3   3  726.13   20.90
   9  -3   3  240.38    7.50
  -9  -3  -3  233.18    7.80
   9  -3   3  235.88   12.20
  -9  -3  -3  243.78    8.00
  -9  -3  -3  237.38    7.10
   9   3   3  239.48   12.20
   9   3   3  249.58    7.40
  -9   3  -3  230.98    8.10
  -9   3  -3  246.18    8.10
 -10  -3  -3  476.75   14.40
  10  -3   3  493.95   14.10
 -10  -3  -3  476.85   14.50
 -10   3  -3  478.95   14.60
  10   3   3  473.85   14.00
 -10   3  -3  479.15   14.60
 -11  -3  -3  107.09    4.40
 -11  -3  -3  112.89    4.50
  11  -3   3  112.19    4.10
  11   3   3  109.19    3.90
 -11   3  -3  108.19    4.60
 -11   3  -3  114.79    4.70
  12  -3   3  106.09    3.80
 -12  -3  -3  101.99    4.00
 -12  -3  -3  105.59    4.00
 -12   3  -3  104.09    4.30
 -12   3  -3  100.99    4.10
  12   3   3  107.39    3.70
  13  -3   3   58.29    2.80
  13   3   3   60.09    2.80
 -13   3  -3   64.09    2.80
 -13   3  -3   62.59    2.80
 -14  -4   3    3.70    1.00
 -14   4   3    3.80    1.30
 -14   4   3    4.00    1.40
 -13  -4   3   74.89    3.30
 -13   4   3   77.39    3.50
 -13   4   3   73.89    3.60
 -12  -4   3    1.30    1.00
 -12  -4   3    1.10    1.20
 -12   4   3    2.00    1.70
 -12   4   3   -0.40    1.50
 -11  -4   3  761.92   21.90
 -11  -4   3  762.22   22.30
 -11   4   3  759.72   22.40
 -11   4   3  750.92   22.20
  10  -4  -3    2.90    3.20
 -10  -4   3    4.20    1.40
 -10  -4   3    4.20    1.20
  10   4  -3    5.40    3.40
 -10   4   3    3.90    1.40
 -10   4   3    5.20    1.70
  -9  -4   3   34.10    2.20
  -9  -4   3   29.20    2.60
   9  -4  -3   23.60    3.60
  -9   4   3   31.00    2.70
  -9   4   3   26.80    2.60
  -9   4   3   30.30    2.90
   9   4  -3   40.80    3.70
  -8  -4   3   34.90    3.70
   8  -4  -3   39.10    3.10
  -8   4   3   38.30    2.80
  -8   4   3   42.60    2.80
   8   4  -3   41.10    3.10
  -8   4   3   40.90    3.30
  -7  -4   3  200.88    6.60
   7  -4  -3  201.28    6.80
  -7  -4   3  201.38    6.30
  -7   4   3  182.28    6.60
   7   4  -3  199.68    6.80
  -7   4   3  195.28    6.70
  -7   4   3  193.68    6.60
  -6  -4   3   22.70    1.50
  -6  -4   3   25.80    1.90
  -6  -4   3   11.80    4.20
   6  -4  -3   26.80    2.40
  -6  -4   3   23.50    1.50
  -6  -4   3   22.10    2.30
   6  -4  -3   22.90    2.40
   6  -4  -3   24.10    2.30
   6  -4  -3   16.10    9.40
   6  -4  -3   25.70    9.80
   6   4  -3   23.30    3.00
   6   4  -3   26.50    2.90
  -6   4   3   25.10    2.50
   6   4  -3   28.40    2.10
   5  -4  -3 3621.34  100.29
   5  -4  -3 3688.53  105.09
   5  -4  -3 3632.54  105.39
  -5  -4   3 3523.05  100.19
   5  -4  -3 3605.14  100.29
  -5  -4   3 3496.45  104.39
  -5  -4   3 3603.04  100.19
   5  -4  -3 3696.43  100.69
   5  -4  -3 3492.45  100.69
  -5   4   3 3558.64   99.99
   5   4  -3 3652.83  107.19
   5   4  -3 3611.54  100.49
   5   4  -3 3594.44  100.49
  -5   4   3 3530.25  100.09
   5   4  -3 3727.03  100.99
  -4  -4   3   -1.30    6.90
   4  -4  -3   -0.50    5.90
  -4  -4   3   14.70    7.30
   4  -4  -3    7.90    7.30
  -4  -4   3    4.60    1.10
   4  -4  -3    5.80    1.30
   4  -4  -3    6.60    1.10
   4  -4  -3    5.70    1.70
   4  -4  -3    4.40    1.10
  -4  -4   3    6.10    1.10
   4   4  -3    2.00    1.70
   4   4  -3    5.00    1.20
   4   4  -3    9.60    7.30
   4   4  -3    3.80    2.60
   4   4  -3    5.10    1.10
  -4   4   3    5.20    1.40
  -4   4   3    4.20    1.10
   3  -4  -3   37.90    2.20
   3  -4  -3   36.70    2.40
  -3  -4   3   32.20    2.60
  -3  -4   3   30.90    7.50
   3  -4  -3   30.10    7.40
  -3  -4   3   36.70    2.20
   3  -4  -3   32.40    3.00
  -3   4   3   39.80    2.50
   3   4  -3   33.70    4.60
   3   4  -3   37.50    3.10
   3   4  -3   38.70    2.30
   3   4  -3   37.20    6.70
   3   4  -3   37.20    2.20
  -3   4   3   37.20    2.30
   2  -4  -3  140.29    6.00
   2  -4  -3  147.09   10.80
  -2  -4   3  157.38   12.90
   2  -4  -3  173.18    5.60
  -2  -4   3  168.58    5.60
   2  -4  -3  164.58    5.60
  -2  -4   3  164.38    5.60
  -2  -4   3  163.18    5.70
   2  -4  -3  173.58   12.70
   2  -4  -3  151.48    6.30
   2   4  -3  179.98   13.20
   2   4  -3  169.58    6.20
   2   4  -3  172.78    5.60
  -2   4   3  170.38   13.70
  -2   4   3  163.08    5.60
  -2   4   3  166.68    5.70
  -2   4   3  162.88    5.60
   1  -4  -3 1915.21   59.19
   1  -4  -3 1858.41   53.59
  -1  -4   3 1916.71   53.79
  -1  -4   3 1901.81   53.49
   1  -4  -3 1866.11   53.49
   1  -4  -3 1936.91   53.49
  -1  -4   3 1932.91   53.79
  -1  -4   3 1920.11   59.39
   1  -4  -3 1934.71   59.19
  -1   4   3 1891.41   53.59
  -1   4   3 1837.02   59.59
  -1   4   3 1863.81   53.49
  -1   4   3 1928.41   53.69
   1   4  -3 1900.71   53.59
   1   4  -3 1927.61   53.99
   1   4  -3 1929.31   53.49
   1   4  -3 1933.91   59.09
   0  -4   3  324.67   10.40
   0  -4  -3  338.67   10.10
   0  -4  -3  319.87   16.40
   0  -4  -3  317.57   10.10
   0  -4   3  324.57   17.80
   0  -4   3  327.67   10.10
   0  -4  -3  330.87   10.20
   0  -4  -3  329.07   16.00
   0  -4   3  327.07   10.60
   0   4   3  344.77   10.30
   0   4  -3  336.37   10.10
   0   4   3  310.87   18.10
   0   4   3  325.07   10.10
   0   4  -3  359.56   16.50
   0   4  -3  329.67   10.70
   0   4  -3  335.67   10.20
  -1  -4  -3 2228.98   69.39
  -1  -4  -3 2298.87   62.19
   1  -4   3 2173.58   62.69
   1  -4   3 2261.47   62.59
   1  -4   3 2066.69   61.59
  -1  -4  -3 2119.09   62.19
  -1  -4  -3 2164.88   62.19
   1  -4   3 2191.08   68.29
  -1  -4  -3 2198.88   61.49
   1  -4   3 2222.98   62.19
  -1  -4  -3 2334.67   68.59
  -1   4  -3 2287.97   68.49
  -1   4  -3 2229.08   62.19
  -1   4  -3 2251.77   62.19
   1   4   3 2241.58   68.89
   1   4   3 2244.28   62.49
   1   4   3 2167.58   62.19
   1   4   3 2070.99   61.49
  -1   4  -3 2264.67   62.79
   1   4   3 2294.77   62.49
   2  -4   3  405.46   12.50
  -2  -4  -3  433.06   22.00
  -2  -4  -3  419.86   12.50
  -2  -4  -3  423.86   12.40
   2  -4   3  413.56   14.20
   2  -4   3  411.66   13.20
  -2  -4  -3  403.66   18.90
  -2  -4  -3  415.06   12.40
   2  -4   3  403.76   19.50
   2   4   3  400.06   12.50
  -2   4  -3  400.66   12.30
  -2   4  -3  406.66   18.70
  -2   4  -3  404.86   12.40
   2   4   3  399.26   11.60
   2   4   3  402.66   21.90
   2   4   3  411.96   12.80
   3  -4   3   82.09    3.90
  -3  -4  -3   91.19    4.00
  -3  -4  -3   82.99   12.60
  -3  -4  -3   85.59    3.80
  -3  -4  -3   80.59    3.70
  -3  -4  -3   63.39   11.00
   3  -4   3   83.59    4.50
   3  -4   3   81.89    3.00
   3  -4   3   72.59   12.30
   3  -4   3   82.09    4.70
   3   4   3   85.19    4.20
  -3   4  -3   80.69    4.90
   3   4   3   82.19   13.20
   3   4   3   87.59    2.80
   3   4   3   82.49    4.60
  -3   4  -3   80.29    3.70
  -3   4  -3   91.49   11.50
  -3   4  -3   82.99    3.80
   3   4   3   81.19    4.00
  -4  -4  -3  207.28   17.60
  -4  -4  -3  218.28    7.70
   4  -4   3  231.88    6.70
   4  -4   3  224.78    8.80
  -4  -4  -3  206.28    7.70
  -4  -4  -3  254.47    7.10
  -4  -4  -3  193.48   19.40
   4  -4   3  218.68    7.90
   4  -4   3  229.68   21.10
   4  -4   3  223.98    8.40
   4   4   3  224.88    8.10
  -4   4  -3  218.88    7.60
  -4   4  -3  201.68    8.50
   4   4   3  197.48   18.10
   4   4   3  221.38    8.70
   4   4   3  214.28    7.90
   4   4   3  229.68    6.50
  -4   4  -3  213.88   19.10
  -5  -4  -3 1336.17   36.00
   5  -4   3 1317.07   37.70
  -5  -4  -3 1229.48   35.60
  -5  -4  -3 1208.18   36.10
  -5   4  -3 1240.18   36.10
   5   4   3 1261.37   35.50
  -5   4  -3 1259.07   36.00
   5   4   3 1366.66   37.50
  -5   4  -3 1227.28   35.50
  -6  -4  -3   85.29    3.70
   6  -4   3   85.99    3.20
   6  -4   3   74.59    5.50
  -6  -4  -3   80.49    2.90
  -6  -4  -3   87.39    3.40
  -6   4  -3   88.39    3.70
   6   4   3   78.49    2.90
  -6   4  -3   80.49    3.70
   6   4   3   82.39    5.20
  -6   4  -3   88.49    2.90
   7  -4   3 1027.80   29.20
  -7  -4  -3 1057.59   29.10
   7  -4   3 1039.40   32.10
  -7   4  -3 1040.40   29.70
  -7   4  -3 1030.10   29.60
   7   4   3 1040.90   31.80
   7   4   3  993.90   29.00
  -8  -4  -3  201.78    6.90
   8  -4   3  200.88   10.20
  -8  -4  -3  199.28    6.10
   8  -4   3  207.58    6.50
  -8   4  -3  204.08    7.00
  -8   4  -3  204.08    7.10
   8   4   3  195.08   10.00
   8   4   3  197.88    6.20
  -8   4  -3  201.48    6.10
  -9  -4  -3   65.09    3.30
   9  -4   3   65.79    3.10
   9  -4   3   68.69    9.40
  -9  -4  -3   66.49    3.40
  -9  -4  -3   66.19    2.50
   9   4   3   67.99    2.80
  -9   4  -3   70.49    3.70
  -9   4  -3   73.09    3.80
   9   4   3   69.19    9.70
 -10  -4  -3    8.90    1.70
  10  -4   3    9.20    1.40
 -10  -4  -3    7.20    1.40
 -10   4  -3   12.10    1.90
 -10   4  -3    8.70    1.80
  10   4   3    9.30    1.20
 -11  -4  -3  583.84   17.60
  11  -4   3  610.64   17.30
 -11   4  -3  589.44   17.70
  11   4   3  598.54   17.20
 -11   4  -3  605.54   17.70
 -12  -4  -3  118.19    4.30
 -12   4  -3  116.79    4.60
 -12   4  -3  125.69    4.60
  12   4   3  120.89    4.20
  13  -4   3  200.78    6.50
 -13  -4  -3  175.58    5.90
 -13   4  -3  194.68    6.20
 -13   4  -3  197.78    6.20
 -14  -5   3  449.16   13.10
 -14   5   3  432.66   13.00
 -14   5   3  471.25   13.40
 -13  -5   3    9.90    1.30
 -13  -5   3    8.50    1.30
 -13   5   3   12.30    1.90
 -13   5   3    9.10    1.50
 -12  -5   3  137.09    5.20
 -12  -5   3  138.49    4.70
 -12   5   3  141.29    5.30
 -12   5   3  146.29    5.50
 -11  -5   3   21.40    1.90
 -11  -5   3   19.70    2.40
  11   5  -3   17.60    1.70
 -11   5   3   21.20    2.90
 -11   5   3   21.60    2.80
  10  -5  -3  536.25   18.20
 -10  -5   3  585.24   16.50
 -10  -5   3  580.64   17.00
  10   5  -3  552.74   16.00
  10   5  -3  530.75   18.50
 -10   5   3  570.24   16.90
 -10   5   3  579.04   17.10
   9  -5  -3  189.08    7.90
  -9  -5   3  192.28    6.30
  -9  -5   3  194.38    6.70
   9   5  -3  188.08    7.90
  -9   5   3  191.08    6.70
   9   5  -3  182.98    5.70
  -9   5   3  196.38    7.00
  -8  -5   3  914.41   26.00
   8  -5  -3  895.11   26.50
  -8  -5   3  913.91   25.60
   8   5  -3  858.21   28.20
   8   5  -3  878.81   25.10
  -8   5   3  885.61   25.70
  -8   5   3  897.61   26.00
  -8   5   3  919.61   26.10
   7  -5  -3   45.70    3.40
  -7  -5   3   51.09    2.90
  -7  -5   3   47.90    2.00
  -7  -5   3   49.80    2.40
   7   5  -3   50.39    3.30
  -7   5   3   42.40    3.10
  -7   5   3   48.60    3.00
  -7   5   3   48.70    3.20
  -6  -5   3   10.80    1.50
  -6  -5   3   11.40    1.30
   6  -5  -3   10.40    1.70
   6   5  -3    9.80    1.10
  -6   5   3   10.30    1.60
  -6   5   3    9.70    1.80
   6   5  -3   11.50    1.60
  -5  -5   3  157.98    5.80
  -5  -5   3  151.88    5.80
  -5  -5   3  152.78   18.60
   5  -5  -3  168.48    5.90
   5  -5  -3  158.38    5.10
  -5  -5   3  131.09   17.30
   5  -5  -3  172.28    6.00
   5  -5  -3  157.08    5.80
   5  -5  -3  167.48   18.20
   5  -5  -3  170.28   18.80
  -5  -5   3  161.28    5.20
  -5   5   3  163.18    6.10
   5   5  -3  180.48   22.60
   5   5  -3  160.28    4.80
   5   5  -3  156.78    6.30
   5   5  -3  167.78    5.80
  -5   5   3  154.68    5.70
   5   5  -3  153.78    7.40
  -5   5   3  158.78    5.70
  -4  -5   3  506.55   23.90
   4  -5  -3  485.05   22.90
   4  -5  -3  505.35   14.60
   4  -5  -3  501.45   23.40
   4  -5  -3  503.75   14.40
   4  -5  -3  485.15   14.30
  -4  -5   3  469.35   14.40
   4  -5  -3  429.76   13.60
  -4  -5   3  457.75   14.20
  -4  -5   3  500.75   25.10
   4   5  -3  467.35   14.40
   4   5  -3  461.25   13.50
  -4   5   3  469.15   14.50
  -4   5   3  477.05   14.30
   4   5  -3  488.75   14.40
   4   5  -3  482.45   15.10
   4   5  -3  452.05   24.30
  -3  -5   3   20.10    2.40
   3  -5  -3   22.20    2.30
   3  -5  -3   20.20    1.50
   3  -5  -3   22.60    2.20
  -3  -5   3   25.60    9.60
   3  -5  -3   21.90    2.40
   3  -5  -3   20.50    8.80
  -3  -5   3   23.30    2.70
   3  -5  -3   16.70    8.60
  -3  -5   3   21.10    2.30
  -3  -5   3   24.90    9.10
  -3   5   3   22.30    2.80
   3   5  -3   24.60    9.30
   3   5  -3   21.40    1.10
   3   5  -3   20.10    2.40
   3   5  -3   20.70    2.00
   3   5  -3   19.60    2.30
   2  -5  -3  805.52   23.30
  -2  -5   3  851.41   24.10
   2  -5  -3  829.92   24.00
  -2  -5   3  833.32   24.10
  -2  -5   3  804.12   31.60
   2  -5  -3  891.81   24.30
  -2  -5   3  796.72   24.20
   2  -5  -3  793.92   31.30
   2  -5  -3  867.01   31.80
   2  -5  -3  830.82   24.00
  -2  -5   3  794.72   32.30
   2   5  -3  842.32   24.10
   2   5  -3  857.71   32.40
  -2   5   3  844.92   24.20
  -2   5   3  823.52   24.10
  -2   5   3  805.32   32.30
   2   5  -3  832.22   24.10
   2   5  -3  777.12   23.20
  -2   5   3  879.81   24.30
   2   5  -3  842.42   24.60
  -1  -5   3  231.98    8.30
   1  -5  -3  227.38   14.60
  -1  -5   3  246.78    8.30
  -1  -5   3  232.18   19.40
   1  -5  -3  252.07    8.10
   1  -5  -3  239.88    8.70
   1  -5  -3  243.28    7.20
  -1  -5   3  254.27    8.30
   1  -5  -3  239.18    7.90
   1   5  -3  252.57    8.00
   1   5  -3  253.07    8.70
  -1   5   3  267.97   18.50
  -1   5   3  247.68    8.10
  -1   5   3  249.58    8.20
   1   5  -3  276.47   15.50
  -1   5   3  258.47    8.20
   1   5  -3  212.38    8.30
   1   5  -3  242.38    7.00
   0  -5   3   18.70    2.30
   0  -5   3   18.50    1.40
   0  -5  -3   20.70    2.40
   0  -5   3   25.30    2.70
   0  -5   3   11.80    9.30
   0  -5  -3   17.40    2.20
   0  -5   3   17.40    2.00
   0  -5  -3   17.30    1.20
   0  -5  -3   24.40    7.70
   0  -5  -3   19.60    7.30
   0  -5  -3   18.80    2.20
   0   5   3   19.10    2.40
   0   5   3   24.40    2.50
   0   5   3   21.50    2.50
   0   5  -3   11.80    7.00
   0   5  -3   19.40    2.10
   0   5   3   10.90   10.20
   0   5  -3   23.00    2.30
   0   5  -3   18.90    2.40
   0   5  -3   17.80    1.00
   1  -5   3  253.07    7.70
  -1  -5  -3  235.18   16.20
  -1  -5  -3  250.87    7.50
  -1  -5  -3  257.37   17.90
  -1  -5  -3  261.57    8.50
   1  -5   3  232.58   15.90
   1  -5   3  258.77    9.10
  -1  -5  -3  273.67    8.60
   1  -5   3  256.47    9.00
   1  -5   3  266.27    8.60
  -1  -5  -3  266.57    8.60
   1   5   3  275.87   17.50
   1   5   3  260.97    8.60
  -1   5  -3  262.17    8.50
   1   5   3  271.37    8.80
   1   5   3  263.47    8.90
  -1   5  -3  260.47    9.40
  -1   5  -3  252.87    7.40
  -1   5  -3  265.67    8.40
   1   5   3  261.47    7.50
  -1   5  -3  268.47   15.90
  -2  -5  -3  216.68   16.50
   2  -5   3  227.98   19.20
  -2  -5  -3  222.18   18.20
   2  -5   3  217.98    7.50
  -2  -5  -3  211.28    6.30
   2  -5   3  212.58    6.50
   2  -5   3  210.08    8.00
  -2  -5  -3  226.28    7.60
  -2  -5  -3  216.78    7.40
  -2  -5  -3  214.78    7.40
   2  -5   3  211.58    8.00
   2   5   3  213.08    7.60
  -2   5  -3  221.78    8.40
  -2   5  -3  209.58    7.40
   2   5   3  253.17   21.00
   2   5   3  207.18    7.70
   2   5   3  221.38    7.90
  -2   5  -3  217.08    7.30
  -2   5  -3  217.68   15.00
   2   5   3  219.78    6.30
   3  -5   3  811.82   36.40
   3  -5   3  838.32   24.80
   3  -5   3  857.81   25.50
   3  -5   3  850.51   23.80
   3  -5   3  838.92   25.30
  -3  -5  -3  850.21   24.80
  -3  -5  -3  782.32   36.40
  -3  -5  -3  867.91   24.70
  -3  -5  -3  843.72   33.80
  -3  -5  -3  843.12   24.70
  -3   5  -3  837.02   24.70
  -3   5  -3  849.52   24.60
   3   5   3  852.41   23.60
  -3   5  -3  814.12   35.00
   3   5   3  885.71   25.20
   3   5   3  822.82   37.60
   3   5   3  845.52   25.30
  -3   5  -3  825.32   25.60
   3   5   3  831.02   24.90
   4  -5   3 1578.84   59.69
   4  -5   3 1649.54   47.00
  -4  -5  -3 1484.85   59.19
   4  -5   3 1606.54   46.30
  -4  -5  -3 1679.53   45.00
  -4  -5  -3 1653.73   45.20
  -4  -5  -3 1569.84   46.10
   4  -5   3 1609.74   46.80
  -4   5  -3 1651.53   45.50
  -4   5  -3 1617.24   44.90
  -4   5  -3 1553.54   47.00
   4   5   3 1604.44   46.40
   4   5   3 1689.23   46.70
   4   5   3 1526.15   44.90
   4   5   3 1682.73   47.00
   4   5   3 1561.94   61.39
   5  -5   3 1203.38   33.60
  -5  -5  -3 1222.18   33.70
   5  -5   3 1216.68   35.80
  -5  -5  -3 1196.18   33.50
  -5  -5  -3 1181.08   34.00
  -5   5  -3 1150.18   33.90
  -5   5  -3 1183.98   34.00
   5   5   3 1180.68   33.40
  -5   5  -3 1215.28   33.50
   6  -5   3   39.70    2.20
  -6  -5  -3   37.90    2.70
  -6  -5  -3   41.10    1.90
   6  -5   3   40.10    4.80
  -6  -5  -3   44.80    2.30
  -6   5  -3   43.70    1.90
  -6   5  -3   41.10    2.70
   6   5   3   40.90    1.90
   6   5   3   38.30    4.40
  -6   5  -3   42.50    3.00
  -7  -5  -3    5.30    1.30
   7  -5   3    7.60    3.40
   7  -5   3    5.00    1.20
  -7  -5  -3    5.80    0.90
  -7   5  -3    7.70    1.60
   7   5   3    6.50    1.00
  -7   5  -3    5.60    0.90
  -7   5  -3    7.80    1.70
   7   5   3    6.60    3.10
   8  -5   3  877.41   25.20
   8  -5   3  858.31   28.60
  -8  -5  -3  895.81   25.60
  -8  -5  -3  872.81   24.80
   8   5   3  907.01   25.00
  -8   5  -3  896.81   24.80
   8   5   3  901.31   28.90
  -8   5  -3  864.21   25.70
  -8   5  -3  861.31   25.60
  -9  -5  -3  170.28    6.00
   9  -5   3  162.08    5.70
  -9  -5  -3  163.58    5.10
   9   5   3  164.18    5.40
  -9   5  -3  171.68    6.20
  -9   5  -3  171.48    6.40
 -10  -5  -3  207.78    7.10
  10  -5   3  203.38    6.70
  10   5   3  208.28    6.60
 -10   5  -3  215.68    7.50
 -10   5  -3  212.18    7.30
 -11  -5  -3    8.30    1.40
  11  -5   3    5.20    1.20
  11   5   3    7.60    1.10
 -11   5  -3    6.50    1.70
 -11   5  -3    6.60    1.60
  12  -5   3    5.90    1.20
 -12  -5  -3    5.30    1.20
  12   5   3    7.10    1.10
 -12   5  -3    6.00    1.40
 -12   5  -3    5.50    1.40
 -13  -5  -3    3.60    1.20
 -13   5  -3    6.00    1.20
 -13   5  -3    4.10    1.00
 -14  -6   3    1.70    0.90
 -14   6   3    3.20    1.10
 -13  -6   3  191.38    6.10
 -13  -6   3  201.78    6.50
 -13   6   3  211.68    6.70
 -13   6   3  198.78    6.40
 -12  -6   3  198.18    6.20
 -12  -6   3  194.48    6.60
 -12   6   3  198.28    6.90
 -12   6   3  193.88    6.60
  12   6  -3  201.38    6.10
 -11  -6   3  795.52   23.40
 -11  -6   3  814.32   23.20
 -11   6   3  829.32   23.60
 -11   6   3  761.52   24.00
  11   6  -3  805.42   22.60
 -10  -6   3   29.20    2.70
 -10  -6   3   33.00    2.20
  10   6  -3   30.40    1.80
 -10   6   3   34.10    3.20
 -10   6   3   35.10    3.20
   9  -6  -3  110.59    7.00
  -9  -6   3  120.99    4.90
  -9  -6   3  122.49    4.50
   9  -6  -3  116.79    4.40
   9   6  -3  125.19    3.90
   9   6  -3  113.29    6.80
  -9   6   3  124.89    5.10
  -9   6   3  128.09    5.20
  -8  -6   3   22.40    2.40
   8  -6  -3   17.80    2.70
  -8  -6   3   23.10    2.00
   8  -6  -3   20.20    2.30
  -8   6   3   22.80    2.70
   8   6  -3   19.80    2.90
   8   6  -3   23.50    1.40
  -8   6   3   20.50    2.80
  -7  -6   3  371.36   11.50
   7  -6  -3  346.97   10.80
  -7  -6   3  380.66   11.10
  -7  -6   3  381.56   10.60
   7  -6  -3  367.86   12.20
  -7   6   3  344.27   11.80
  -7   6   3  371.96   11.40
   7   6  -3  376.06   12.10
  -7   6   3  362.76   11.30
   7   6  -3  373.06   10.50
   6  -6  -3  184.18    7.00
  -6  -6   3  191.08    6.00
  -6  -6   3  185.68    5.50
  -6   6   3  177.48    5.60
  -6   6   3  186.28    6.60
   6   6  -3  188.08    6.90
   6   6  -3  181.68    5.40
  -6   6   3  176.58    6.30
  -6   6   3  185.88    6.40
   5  -6  -3 1468.05   41.70
   5  -6  -3 1658.63   43.10
  -5  -6   3 1491.85   41.70
  -5  -6   3 1514.25   42.00
   5   6  -3 1391.36   41.70
   5   6  -3 1533.25   42.80
  -5   6   3 1448.26   41.70
  -5   6   3 1484.25   42.40
  -5   6   3 1453.45   42.30
  -4  -6   3  172.88   20.40
  -4  -6   3  143.79    4.80
   4  -6  -3  136.69    6.90
   4  -6  -3  140.09    5.90
   4  -6  -3  139.79   20.10
   4  -6  -3  139.79   18.80
   4  -6  -3  144.99    4.50
  -4  -6   3  132.29    5.80
   4  -6  -3  146.39    5.70
  -4  -6   3  141.09    4.40
   4   6  -3  143.29    7.30
   4   6  -3  121.79   18.00
   4   6  -3  152.98    5.50
   4   6  -3  133.29    6.10
  -4   6   3  137.49    4.50
  -4   6   3  134.99    6.40
   4   6  -3  145.99    4.20
  -4   6   3  133.29    5.30
  -3  -6   3 1518.65   43.90
  -3  -6   3 1500.85   54.29
   3  -6  -3 1565.44   43.90
  -3  -6   3 1476.25   53.09
   3  -6  -3 1514.25   53.49
   3  -6  -3 1615.64   44.10
   3  -6  -3 1584.64   53.59
   3  -6  -3 1545.85   42.90
   3  -6  -3 1582.84   43.90
  -3  -6   3 1535.85   44.00
  -3   6   3 1585.14   44.00
   3   6  -3 1529.85   53.49
   3   6  -3 1482.85   42.80
   3   6  -3 1549.14   43.90
   3   6  -3 1540.45   44.00
  -3   6   3 1523.55   44.10
   3   6  -3 1481.95   44.60
   2  -6  -3    0.10    1.60
   2  -6  -3   -9.80   11.00
  -2  -6   3    0.10   10.80
  -2  -6   3    0.20    1.70
   2  -6  -3   -0.90    1.50
  -2  -6   3   -0.80    1.60
   2  -6  -3   -0.60    0.70
   2  -6  -3   -5.40    7.70
  -2  -6   3    4.80   11.80
  -2  -6   3    1.20    1.60
   2  -6  -3   -1.00    1.20
  -2   6   3   -1.70    1.90
   2   6  -3    8.50    8.70
   2   6  -3   -1.70    2.20
   2   6  -3    0.10    1.10
  -2   6   3    1.60    1.60
   2   6  -3    0.80    1.60
   2   6  -3    0.00    0.50
  -1  -6   3   36.80    3.50
   1  -6  -3   37.30    2.90
   1  -6  -3   34.00    2.70
   1  -6  -3   34.10   11.30
  -1  -6   3   36.30    3.10
   1  -6  -3   36.40   12.10
  -1  -6   3   29.90    9.60
  -1  -6   3   33.20    3.10
   1  -6  -3   28.50    2.90
  -1  -6   3   34.60    1.90
  -1  -6   3   21.30   12.10
   1  -6  -3   36.10    1.70
   1   6  -3   35.00    3.10
   1   6  -3   30.90   12.10
  -1   6   3   34.20    3.30
   1   6  -3   35.90    1.40
   1   6  -3   35.40    4.10
  -1   6   3   29.90    3.20
  -1   6   3   36.90    3.10
  -1   6   3   12.80   12.60
   0  -6   3   12.80    1.40
   0  -6  -3   12.60    1.80
   0  -6  -3   12.00    1.20
   0  -6   3   12.90    2.00
   0  -6  -3   13.30    2.00
   0  -6  -3   24.40   11.80
   0  -6  -3   11.00    1.70
   0  -6   3   12.70    2.20
   0  -6   3   11.40    8.70
   0  -6  -3   23.00   11.70
   0  -6   3   17.10    2.10
   0   6   3   13.90    2.00
   0   6   3   12.90    2.20
   0   6  -3   12.00    2.70
   0   6   3   13.90    2.10
   0   6   3    4.40    9.60
   0   6  -3   12.60    0.90
   0   6   3   12.00    1.20
   1  -6   3 1661.53   47.90
   1  -6   3 1802.82   49.00
  -1  -6  -3 1679.03   48.90
   1  -6   3 1787.72   58.79
  -1  -6  -3 1631.44   49.40
  -1  -6  -3 1703.53   59.69
   1  -6   3 1707.03   49.50
  -1  -6  -3 1726.13   47.80
  -1  -6  -3 1652.93   61.29
  -1  -6  -3 1776.72   49.00
   1  -6   3 1777.02   49.40
   1   6   3 1501.95   51.19
  -1   6  -3 1659.43   47.70
   1   6   3 1707.33   47.80
  -1   6  -3 1766.72   59.39
   1   6   3 1719.73   61.19
  -1   6  -3 1758.32   49.80
  -1   6  -3 1771.72   48.90
  -1   6  -3 1778.72   48.90
   1   6   3 1785.82   49.20
   2  -6   3   85.59    3.00
  -2  -6  -3   83.49    4.50
  -2  -6  -3   82.49    2.80
  -2  -6  -3   85.79    4.60
  -2  -6  -3   87.59    4.20
  -2  -6  -3  102.59   13.40
   2  -6   3   91.79    4.80
   2  -6   3   65.59   16.00
   2  -6   3   79.19    4.70
   2  -6   3   81.59    5.50
  -2  -6  -3   81.99   16.70
   2   6   3   85.89    5.30
   2   6   3   91.59   17.10
   2   6   3   84.69    4.50
  -2   6  -3   77.29   14.90
   2   6   3   84.49    2.80
  -2   6  -3   83.59    4.20
  -2   6  -3   87.29    6.10
  -2   6  -3   74.29    4.30
   2   6   3   79.89    5.70
   3  -6   3    6.70    2.60
  -3  -6  -3   13.80   12.30
   3  -6   3   13.00   17.50
   3  -6   3   10.00    1.10
   3  -6   3   20.70    3.50
  -3  -6  -3   12.90    2.50
  -3  -6  -3    4.70    2.40
  -3  -6  -3   11.20   12.80
  -3  -6  -3   10.40    1.00
   3  -6   3    9.60    2.20
  -3   6  -3   26.50   12.00
  -3   6  -3   14.00    2.30
   3   6   3    8.00    2.00
   3   6   3    4.60    2.70
  -3   6  -3   11.40    1.10
   3   6   3    5.30   14.20
  -3   6  -3    8.20    3.60
   3   6   3    9.00    1.10
   3   6   3    9.40    3.30
  -3   6  -3    7.40    1.40
  -4  -6  -3  113.09    3.70
   4  -6   3  113.09    6.10
   4  -6   3  115.69    3.90
  -4  -6  -3  109.29    4.60
  -4   6  -3  119.99    4.60
   4   6   3  110.49    5.60
  -4   6  -3  100.29    4.60
  -4   6  -3  117.19    3.70
   4   6   3  115.29    3.60
   5  -6   3  289.07   11.10
  -5  -6  -3  272.67    8.90
   5  -6   3  276.87    8.50
  -5  -6  -3  283.17    8.30
   5   6   3  269.47   10.60
   5   6   3  275.97    8.20
  -5   6  -3  290.87    9.10
  -5   6  -3  281.47    8.30
  -5   6  -3  283.37    8.90
  -6  -6  -3  197.78    6.70
  -6  -6  -3  194.88    6.00
   6  -6   3  195.18    6.30
   6  -6   3  184.18    9.20
  -6   6  -3  192.28    6.00
   6   6   3  192.08    9.00
  -6   6  -3  204.58    6.90
   6   6   3  198.78    6.00
  -7  -6  -3 1610.44   45.50
  -7  -6  -3 1653.63   46.10
   7  -6   3 1679.63   48.90
   7  -6   3 1607.54   45.70
   7   6   3 1600.64   48.70
  -7   6  -3 1647.24   46.30
   7   6   3 1595.54   45.50
  -7   6  -3 1636.44   45.40
  -7   6  -3 1608.24   46.10
   8  -6   3  195.18   11.70
   8  -6   3  207.58    6.60
  -8  -6  -3  195.78    6.90
  -8  -6  -3  199.48    6.10
   8   6   3  204.38    6.30
  -8   6  -3  204.68    7.30
  -8   6  -3  205.98    6.10
   8   6   3  185.68   11.70
  -8   6  -3  208.88    7.10
  -9  -6  -3   37.60    1.80
  -9  -6  -3   39.40    2.70
   9  -6   3   36.10    2.40
  -9   6  -3   44.50    3.50
   9   6   3   37.10    2.10
  -9   6  -3   37.70    2.90
  10  -6   3   19.70    2.10
 -10  -6  -3   23.30    2.30
  10   6   3   20.00    1.80
 -10   6  -3   19.00    2.90
 -10   6  -3   23.30    2.60
  11  -6   3   34.60    2.20
 -11  -6  -3   37.60    2.40
 -11   6  -3   31.80    2.60
  11   6   3   33.40    2.00
 -11   6  -3   35.70    2.70
  12  -6   3    4.30    1.20
 -12  -6  -3    3.40    1.10
 -12   6  -3    2.20    1.30
 -12   6  -3   -0.10    1.10
  12   6   3    3.70    1.00
 -13   6  -3  215.98    6.40
 -13   6  -3  201.68    6.30
 -14  -7   3  297.67    9.10
 -14   7   3  324.67    9.20
 -13  -7   3   50.19    2.40
 -13  -7   3   41.00    2.00
 -13   7   3   52.49    2.40
 -13   7   3   48.60    2.80
 -12  -7   3   21.80    2.00
 -12  -7   3   21.70    1.60
 -12   7   3   23.70    2.30
  12   7  -3   21.80    1.90
 -12   7   3   27.20    2.60
  11  -7  -3   78.29    3.40
 -11  -7   3   82.09    3.20
 -11  -7   3   80.49    3.70
  11   7  -3   78.89    2.80
 -11   7   3   74.39    3.70
 -11   7   3   75.99    4.00
 -10  -7   3  306.67   10.00
 -10  -7   3  312.57    9.60
  10  -7  -3  311.37    9.50
  10   7  -3  311.87    9.10
 -10   7   3  322.17   10.10
 -10   7   3  311.37   10.20
   9  -7  -3   37.50    4.80
  -9  -7   3   40.80    2.40
  -9  -7   3   39.00    2.80
   9  -7  -3   34.90    2.40
   9   7  -3   39.00    1.80
  -9   7   3   36.20    3.20
  -9   7   3   39.20    3.20
   9   7  -3   38.50    4.90
   8  -7  -3  354.66   10.60
  -8  -7   3  356.36   11.30
   8  -7  -3  355.46   12.80
  -8  -7   3  362.76   10.90
  -8  -7   3  351.46   10.30
  -8   7   3  365.06   11.40
   8   7  -3  364.86   10.40
   8   7  -3  351.76   12.90
  -8   7   3  364.16   11.30
   7  -7  -3  128.39    4.50
  -7  -7   3  131.49    5.20
  -7  -7   3  135.09    4.70
  -7  -7   3  136.99    4.20
   7  -7  -3  141.59    6.50
   7   7  -3  135.69    6.40
  -7   7   3  133.19    5.30
  -7   7   3  131.19    5.20
   7   7  -3  133.79    4.20
  -7   7   3  133.89    5.30
  -6  -7   3   80.89    2.80
   6  -7  -3   73.19    4.70
   6  -7  -3   80.59    3.10
  -6   7   3   76.69    3.90
  -6   7   3   87.29    4.10
   6   7  -3   77.79    2.70
  -6   7   3   83.29    2.90
  -6   7   3   78.29    3.70
   6   7  -3   80.19    4.70
  -5  -7   3    4.80    0.80
  -5  -7   3    4.40    1.10
   5  -7  -3    4.50    1.80
   5  -7  -3    4.80    1.00
  -5   7   3    7.90    1.80
   5   7  -3    3.50    0.60
  -5   7   3    4.10    0.90
  -5   7   3    2.90    1.60
   5   7  -3    2.00    1.50
  -4  -7   3  923.21   26.10
   4  -7  -3  941.31   27.60
  -4  -7   3  929.81   26.40
   4  -7  -3  937.21   26.10
   4   7  -3  910.31   26.00
   4   7  -3  967.30   27.50
  -4   7   3  925.11   26.80
  -4   7   3  912.51   26.10
  -4   7   3  905.91   26.80
   3  -7  -3  182.28   27.50
   3  -7  -3  227.18    8.70
   3  -7  -3  216.08    7.10
   3  -7  -3  250.67    8.50
  -3  -7   3  234.68    7.00
   3  -7  -3  227.98    8.90
  -3  -7   3  240.08    7.30
  -3  -7   3  214.98   26.90
  -3  -7   3  212.18    8.70
   3  -7  -3  205.78   21.00
  -3   7   3  226.88    7.90
   3   7  -3  243.48    6.80
   3   7  -3  207.38   30.80
  -3   7   3  273.57   12.80
   3   7  -3  243.88   10.50
   3   7  -3  235.38    9.20
   3   7  -3  250.17    8.30
  -3   7   3  240.88    7.10
   2  -7  -3  611.64   16.90
  -2  -7   3  567.64   18.00
   2  -7  -3  588.04   18.00
  -2  -7   3  589.34   16.70
   2  -7  -3  574.04   18.00
  -2  -7   3  578.94   18.30
   2  -7  -3  555.44   29.40
  -2  -7   3  548.85   35.40
   2  -7  -3  575.14   33.90
  -2  -7   3  525.85   32.70
   2  -7  -3  614.04   18.00
  -2   7   3  580.24   16.70
   2   7  -3  603.54   17.80
   2   7  -3  565.54   19.20
  -2   7   3  596.94   18.50
   2   7  -3  580.74   18.10
   2   7  -3  585.74   30.90
  -2   7   3  604.94   18.20
   1  -7  -3   12.80    1.30
   1  -7  -3    9.70    1.80
   1  -7  -3   11.90    2.40
  -1  -7   3   10.80    2.30
  -1  -7   3   11.50    2.70
  -1  -7   3   12.50   11.70
  -1  -7   3   10.40    2.20
   1  -7  -3   19.70   15.90
  -1  -7   3   11.20    1.40
   1  -7  -3    9.50    2.40
   1  -7  -3   -5.00   15.40
  -1  -7   3   10.60    1.20
  -1  -7   3    3.60   16.70
   1   7  -3   17.30   16.30
  -1   7   3    9.00    1.10
  -1   7   3    8.10    2.80
  -1   7   3   10.00    2.60
   1   7  -3   10.00    0.90
   1   7  -3    9.30    2.40
   1   7  -3    9.30    1.60
   0  -7  -3  327.47   28.70
   0  -7  -3  356.96   12.00
   0  -7   3  355.46   10.40
   0  -7  -3  380.46   10.40
   0  -7  -3  354.46   11.80
   0  -7   3  322.17   31.30
   0  -7   3  346.97   12.40
   0  -7   3  346.07   24.20
   0  -7  -3  365.56   12.10
   0  -7  -3  390.46   29.50
   0  -7   3  368.36   12.20
   0  -7   3  359.46   12.00
   0  -7   3  390.96   10.80
   0   7  -3  360.56   28.80
   0   7  -3  346.67   13.30
   0   7  -3  377.46   10.30
   0   7   3  364.66   12.20
   0   7   3  361.76   10.30
   0   7   3  349.87   10.60
   0   7  -3  363.86   12.00
   0   7   3  351.96   12.40
   0   7   3  361.96   12.40
   0   7   3  327.77   26.20
   0   7  -3  358.96   11.70
  -1  -7  -3   39.30    1.70
   1  -7   3   35.40    3.70
  -1  -7  -3   16.30   16.70
  -1  -7  -3   35.80    4.20
   1  -7   3   48.00   14.40
   1  -7   3   41.30    4.10
  -1  -7  -3   37.20    3.20
   1  -7   3   36.60    1.80
  -1  -7  -3   25.80    3.10
  -1  -7  -3   23.00   13.30
  -1  -7  -3   28.10    2.00
   1  -7   3   28.70    3.20
   1   7   3   21.00   15.20
  -1   7  -3   22.90    4.20
   1   7   3   33.20    3.70
  -1   7  -3   39.00    3.40
   1   7   3   32.00    3.80
  -1   7  -3   30.30   14.00
  -1   7  -3   32.50    4.20
  -1   7  -3   36.80    1.50
   1   7   3   36.90    1.60
   1   7   3   39.30    3.60
   1   7   3   35.00    2.40
  -2  -7  -3  485.25   15.20
  -2  -7  -3  461.05   15.60
  -2  -7  -3  443.76   30.50
  -2  -7  -3  492.05   13.60
   2  -7   3  521.25   37.60
   2  -7   3  486.55   15.80
  -2  -7  -3  470.35   13.70
  -2  -7  -3  475.15   15.50
   2  -7   3  475.65   16.30
  -2  -7  -3  429.46   35.70
   2  -7   3  502.75   15.80
   2   7   3  508.35   13.60
  -2   7  -3  470.55   15.50
  -2   7  -3  470.55   29.80
   2   7   3  461.75   16.10
   2   7   3  434.66   40.60
  -2   7  -3  496.05   14.30
   2   7   3  470.05   14.00
  -2   7  -3  465.35   17.30
   2   7   3  470.35   16.30
  -2   7  -3  471.95   13.80
   2   7   3  491.15   15.60
   3  -7   3  415.86   14.20
  -3  -7  -3  405.46   11.90
   3  -7   3  415.76   12.00
   3   7   3  418.06   11.80
  -3   7  -3  431.36   12.60
   3   7   3  380.76   12.40
   3   7   3  406.86   13.90
  -3   7  -3  420.46   12.00
  -4  -7  -3 2777.12   76.89
   4  -7   3 2745.33   76.49
  -4  -7  -3 2641.74   76.39
   4  -7   3 2826.02   78.89
  -4   7  -3 2692.23   76.79
  -4   7  -3 2658.83   76.39
   4   7   3 2695.13   76.29
  -4   7  -3 2812.72   76.99
   4   7   3 2865.51   78.79
   5  -7   3  107.09    7.00
  -5  -7  -3  104.29    4.40
  -5  -7  -3  108.59    3.70
   5  -7   3  115.29    4.00
   5   7   3  119.99    6.90
  -5   7  -3  106.59    4.60
   5   7   3  106.39    3.60
  -5   7  -3  115.99    3.70
  -5   7  -3  106.49    4.50
  -6  -7  -3  188.88    6.00
  -6  -7  -3  193.28    6.70
   6  -7   3  196.28    6.30
   6  -7   3  196.18   10.00
  -6   7  -3  188.38    6.60
  -6   7  -3  197.78    6.90
  -6   7  -3  195.98    6.00
   6   7   3  195.08    6.00
   6   7   3  188.08    9.50
   7  -7   3  101.59    9.00
  -7  -7  -3  109.19    4.40
  -7  -7  -3  103.29    3.60
   7  -7   3  106.69    4.00
  -7   7  -3  103.59    3.60
   7   7   3   99.19    8.70
  -7   7  -3  104.99    4.40
   7   7   3  108.29    3.70
  -7   7  -3  107.69    4.80
  -8  -7  -3  424.06   12.40
   8  -7   3  438.86   12.80
  -8  -7  -3  420.76   13.10
  -8   7  -3  430.16   13.40
   8   7   3  439.56   12.60
  -8   7  -3  428.76   13.10
  -8   7  -3  423.06   12.30
  -9  -7  -3   87.79    3.00
   9  -7   3   85.59    3.50
  -9  -7  -3   89.59    3.90
  -9   7  -3   82.89    4.30
  -9   7  -3   91.49    4.10
   9   7   3   88.19    3.30
 -10  -7  -3  162.88    5.70
  10  -7   3  167.68    5.50
  10   7   3  170.98    5.30
 -10   7  -3  158.78    5.90
 -10   7  -3  163.38    6.00
  11  -7   3   41.70    2.30
 -11  -7  -3   39.80    2.30
  11   7   3   44.90    2.10
 -11   7  -3   43.10    2.70
 -11   7  -3   40.10    2.60
  12  -7   3  125.29    4.10
 -12  -7  -3  115.09    4.10
  12   7   3  123.29    4.00
 -12   7  -3  130.09    4.60
 -12   7  -3  117.19    4.20
 -13  -8   3   85.19    3.80
 -13   8   3   74.09    4.10
  12  -8  -3  149.79    5.00
 -12  -8   3  154.08    5.20
 -12  -8   3  149.88    4.80
  12   8  -3  147.29    4.70
 -12   8   3  144.89    5.00
 -12   8   3  157.28    5.50
  11  -8  -3  504.85   14.50
 -11  -8   3  495.15   14.60
 -11  -8   3  488.35   15.00
  11   8  -3  516.15   14.30
 -11   8   3  494.15   14.80
 -11   8   3  507.05   15.10
 -10  -8   3  102.29    3.80
  10  -8  -3   90.49    3.60
 -10  -8   3  101.19    4.30
 -10   8   3   96.89    4.70
  10   8  -3  100.19    3.30
 -10   8   3   94.99    4.30
  -9  -8   3   18.60    2.40
   9  -8  -3   17.90    1.90
  -9  -8   3   17.00    1.80
  -9   8   3   18.70    2.70
  -9   8   3   12.30    2.00
   9   8  -3   15.90    1.30
   8  -8  -3    0.30    3.50
  -8  -8   3    3.20    0.70
  -8  -8   3    0.20    1.20
   8  -8  -3    1.50    1.10
  -8  -8   3    1.00    1.00
  -8   8   3    0.10    1.70
  -8   8   3    3.10    1.60
   8   8  -3    2.00    0.70
   8   8  -3   -3.20    3.60
  -7  -8   3  475.25   13.90
  -7  -8   3  462.85   13.40
   7  -8  -3  464.55   13.60
   7  -8  -3  479.05   16.00
  -7   8   3  469.75   13.40
   7   8  -3  460.55   16.00
  -7   8   3  464.05   14.40
  -7   8   3  470.35   14.30
   7   8  -3  474.15   13.40
  -6  -8   3  487.95   14.40
   6  -8  -3  479.15   16.20
  -6  -8   3  505.55   14.00
   6  -8  -3  494.15   14.20
  -6   8   3  485.55   14.70
   6   8  -3  493.15   16.20
  -6   8   3  464.05   14.70
  -6   8   3  482.75   14.90
  -6   8   3  495.25   14.00
   6   8  -3  496.05   13.90
   5  -8  -3  564.24   17.80
   5  -8  -3  552.44   15.90
  -5   8   3  546.15   16.60
   5   8  -3  557.14   17.70
   5   8  -3  551.84   15.70
  -5   8   3  534.45   15.80
  -5   8   3  572.74   16.60
  -4  -8   3  275.47    8.10
   4  -8  -3  270.57    9.90
  -4  -8   3  276.37    8.40
   4  -8  -3  270.37    8.10
  -4   8   3  275.27    8.10
   4   8  -3  279.47    9.90
   4   8  -3  269.07    7.90
  -4   8   3  264.57    8.90
   3  -8  -3   84.79    3.10
  -3  -8   3   87.39    3.00
   3  -8  -3   86.69    4.90
  -3  -8   3   89.09    3.40
  -3   8   3   83.49    4.40
   3   8  -3   86.19    2.80
   3   8  -3   84.69    4.70
  -3   8   3   82.49    3.10
  -2  -8   3    2.60    0.80
   2  -8  -3    3.00    0.80
  -2  -8   3    3.50    1.20
   2  -8  -3    0.60    1.70
  -2   8   3    2.80    0.80
   2   8  -3    2.30    1.60
   2   8  -3    1.80    1.50
   2   8  -3    2.90    0.60
  -1  -8   3  350.46   10.00
   1  -8  -3  325.17   12.40
   1  -8  -3  353.36   11.60
  -1  -8   3  246.78   33.30
   1  -8  -3  322.67   12.60
   1  -8  -3  331.77   38.90
   1  -8  -3  315.87   10.10
  -1  -8   3  310.67   12.60
  -1  -8   3  302.07   38.30
  -1  -8   3  336.27    9.80
  -1  -8   3  352.16   12.90
   1  -8  -3  363.16    9.90
   1   8  -3  365.36    9.70
  -1   8   3  350.56   10.00
   1   8  -3  317.27   14.20
   1   8  -3  329.67   10.10
   1   8  -3  367.16   11.50
   1   8  -3  340.27   12.60
   1   8  -3  364.86   42.00
   0  -8  -3  628.04   19.60
   0  -8   3  614.34   50.79
   0  -8   3  601.74   20.30
   0  -8  -3  678.43   17.90
   0  -8  -3  643.14   45.80
   0  -8  -3  626.04   18.10
   0  -8   3  641.44   18.00
   0  -8  -3  621.94   20.30
   0  -8   3  621.94   20.80
   0  -8  -3  637.64   46.00
   0  -8  -3  608.44   20.20
   0  -8   3  651.23   18.10
   0  -8   3  641.14   20.00
   0  -8   3  586.94   38.10
   0   8  -3  639.54   22.20
   0   8   3  564.54   20.90
   0   8  -3  629.14   47.10
   0   8  -3  625.04   20.40
   0   8  -3  637.54   19.50
   0   8   3  630.34   20.90
   0   8   3  631.04   17.80
   0   8   3  644.44   18.10
   0   8  -3  639.04   18.10
   0   8  -3  677.23   17.80
  -1  -8  -3 1456.45   40.60
  -1  -8  -3 1405.76   61.29
   1  -8   3 1486.05   40.60
   1  -8   3 1419.76   71.69
   1  -8   3 1454.75   43.20
   1  -8   3 1503.85   40.70
  -1  -8  -3 1496.75   42.20
  -1  -8  -3 1297.67   59.79
  -1  -8  -3 1499.35   40.50
   1  -8   3 1404.56   42.80
  -1  -8  -3 1501.95   42.80
   1  -8   3 1460.25   60.99
   1  -8   3 1543.65   42.80
  -1  -8  -3 1430.56   42.70
   1   8   3 1513.95   40.50
   1   8   3 1328.37   43.00
  -1   8  -3 1467.75   40.30
  -1   8  -3 1152.38   77.89
  -1   8  -3 1383.26   44.30
   1   8   3 1477.95   43.60
   1   8   3 1525.25   40.80
  -1   8  -3 1491.55   40.60
   1   8   3 1472.85   42.60
  -1   8  -3 1405.16   43.10
  -2  -8  -3   40.00    1.90
  -2  -8  -3   46.80    2.10
   2  -8   3   45.30    2.50
   2  -8   3   42.60    2.20
   2  -8   3   58.79    5.00
  -2   8  -3   46.10    2.10
   2   8   3   43.30    1.90
   2   8   3   41.10    2.70
   2   8   3   44.40    4.50
   3  -8   3  278.47   11.10
   3  -8   3  291.37    8.60
  -3  -8  -3  279.27    8.40
   3  -8   3  266.97    8.80
  -3   8  -3  294.87    9.20
   3   8   3  292.27    8.40
   3   8   3  275.37   11.00
  -3   8  -3  288.27    8.50
   4  -8   3   24.00    1.90
   4  -8   3   20.20    3.60
  -4  -8  -3   25.30    1.60
  -4  -8  -3   27.60    2.60
   4   8   3   26.10    1.60
   4   8   3   27.00    3.80
  -4   8  -3   23.90    2.70
   4   8   3   27.40    2.50
  -4   8  -3   24.00    1.70
  -5  -8  -3  405.16   12.60
   5  -8   3  405.26   12.20
  -5  -8  -3  411.26   12.00
   5  -8   3  405.56   15.50
  -5   8  -3  413.56   12.00
  -5   8  -3  400.46   12.70
   5   8   3  421.46   12.00
  -5   8  -3  431.86   12.90
   6  -8   3  433.66   12.30
  -6  -8  -3  421.26   12.10
  -6  -8  -3  410.66   12.70
   6  -8   3  394.66   16.40
   6   8   3  420.76   12.10
  -6   8  -3  429.86   13.00
   6   8   3  377.46   16.30
  -6   8  -3  420.16   12.00
  -6   8  -3  405.76   12.70
  -7  -8  -3  624.34   18.20
   7  -8   3  603.14   22.70
  -7  -8  -3  640.14   17.60
   7  -8   3  595.94   18.40
   7   8   3  578.14   22.80
  -7   8  -3  632.14   17.60
  -7   8  -3  640.94   18.50
   7   8   3  590.04   18.00
  -7   8  -3  623.44   18.20
  -8  -8  -3  273.07    8.00
   8  -8   3  274.77    8.40
  -8  -8  -3  269.87    8.70
  -8   8  -3  260.97    7.90
  -8   8  -3  262.07    9.00
   8   8   3  264.67    8.10
  -8   8  -3  270.57    8.80
  -9  -8  -3  107.19    3.50
   9  -8   3  107.69    4.00
  -9  -8  -3  106.99    4.30
   9   8   3  110.19    3.80
  -9   8  -3  105.79    4.50
  -9   8  -3  105.19    4.70
 -10  -8  -3  381.76   11.60
  10  -8   3  393.46   11.40
 -10   8  -3  386.36   11.90
  10   8   3  387.46   11.30
 -10   8  -3  386.76   11.80
 -11  -8  -3  214.78    6.90
  11  -8   3  223.18    6.70
  11   8   3  218.78    6.60
 -11   8  -3  220.58    7.00
 -11   8  -3  212.58    7.00
 -12   8  -3    1.70    1.30
 -13  -9   3    5.60    0.90
 -13   9   3    6.30    1.30
  12  -9  -3   70.59    3.10
 -12  -9   3   72.89    2.90
 -12   9   3   74.89    3.30
  12   9  -3   67.09    2.70
  11  -9  -3    7.20    1.30
 -11  -9   3    4.70    1.00
 -11  -9   3    5.90    1.30
  11   9  -3    5.70    0.90
 -11   9   3    3.80    1.60
 -10  -9   3   59.49    3.10
 -10  -9   3   58.69    2.70
  10  -9  -3   60.09    2.60
 -10   9   3   62.09    3.10
 -10   9   3   61.69    3.60
  10   9  -3   57.89    2.30
   9  -9  -3  230.48    7.00
  -9  -9   3  228.88    7.20
  -9  -9   3  229.08    7.70
  -9   9   3  207.28    7.80
  -9   9   3  226.98    7.80
   9   9  -3  232.68    6.80
  -8  -9   3 1192.08   34.20
  -8  -9   3 1184.98   34.60
   8  -9  -3 1201.38   33.90
  -8  -9   3 1223.28   33.60
  -8   9   3 1207.68   34.50
  -8   9   3 1186.48   34.60
   8   9  -3 1224.58   33.70
  -7  -9   3  848.52   24.00
  -7  -9   3  849.72   23.50
   7  -9  -3  818.22   26.50
   7  -9  -3  814.22   23.70
  -7   9   3  852.81   23.50
   7   9  -3  833.42   23.50
  -7   9   3  833.52   24.50
  -7   9   3  847.82   24.30
   7   9  -3  802.82   26.70
   6  -9  -3   36.20    5.50
   6  -9  -3   43.80    2.30
  -6  -9   3   44.40    2.40
  -6  -9   3   41.80    2.00
  -6   9   3   38.80    3.00
  -6   9   3   48.60    3.20
   6   9  -3   50.39    5.70
  -6   9   3   41.40    2.00
  -6   9   3   44.00    3.40
   6   9  -3   44.20    1.90
  -5  -9   3  110.99    3.80
   5  -9  -3  116.29    6.70
   5  -9  -3  117.49    4.00
  -5  -9   3  115.09    4.20
   5   9  -3  117.49    3.70
  -5   9   3  115.89    3.90
   5   9  -3  119.19    6.80
  -5   9   3  110.49    4.90
   4  -9  -3  547.55   18.00
   4  -9  -3  539.95   15.80
  -4  -9   3  553.44   15.70
  -4  -9   3  556.04   16.00
  -4   9   3  560.44   15.80
   4   9  -3  550.34   15.60
   4   9  -3  556.84   18.00
  -4   9   3  516.65   16.50
   3  -9  -3   71.19    2.70
   3  -9  -3   65.09    5.00
  -3  -9   3   68.79    2.90
   3   9  -3   68.69    2.40
   3   9  -3   61.09    4.90
  -3   9   3   53.49    4.20
   2  -9  -3 1062.69   29.90
   2  -9  -3 1090.89   31.90
  -2  -9   3 1040.20   29.90
  -2  -9   3 1091.69   30.10
   2   9  -3 1021.80   30.00
  -2   9   3 1003.50   30.70
   2   9  -3 1075.79   29.70
  -2   9   3 1064.39   29.90
   2   9  -3 1093.89   31.90
  -1  -9   3  124.89    4.10
   1  -9  -3  125.09    4.00
   1  -9  -3  117.89    4.30
  -1  -9   3  119.29    4.50
   1  -9  -3  124.59    6.40
   1   9  -3  116.69    6.40
   1   9  -3  119.29    4.30
  -1   9   3  122.29    4.20
   1   9  -3  126.89    3.80
   0  -9   3  265.77    7.90
   0  -9  -3  276.17    7.90
   0  -9  -3  262.37   10.20
   0  -9   3  269.67    8.00
   0   9   3  269.67    8.20
   0   9  -3  267.37    8.10
   0   9  -3  266.97    7.70
   0   9  -3  243.68   10.30
   1  -9   3   13.60    1.50
  -1  -9  -3   13.00    1.30
   1  -9   3    5.60    3.00
  -1  -9  -3   12.10    1.50
   1  -9   3   11.60    1.30
  -1   9  -3   11.40    1.20
   1   9   3   11.00    1.40
   1   9   3    3.70    3.90
  -1   9  -3   11.60    1.30
   1   9   3    9.40    1.30
   2  -9   3  465.95   16.50
   2  -9   3  473.15   13.70
   2  -9   3  470.05   13.60
   2   9   3  476.65   13.40
   2   9   3  474.85   13.80
   2   9   3  437.46   16.50
  -2   9  -3  470.75   13.80
   3  -9   3  195.98    6.50
   3  -9   3  203.58    6.30
   3  -9   3  200.08    9.60
  -3  -9  -3  203.68    6.20
   3   9   3  181.88    9.80
   3   9   3  208.28    6.10
  -3   9  -3  202.88    6.20
   3   9   3  186.98    6.90
  -4  -9  -3 1146.39   32.80
   4  -9   3 1126.09   32.30
   4  -9   3 1131.69   35.50
  -4  -9  -3 1154.48   32.30
  -4   9  -3 1188.48   33.00
   4   9   3 1127.39   35.90
   4   9   3 1187.08   32.20
  -4   9  -3 1120.29   32.30
   4   9   3 1121.19   32.70
  -5  -9  -3   63.39    3.30
   5  -9   3   56.09    6.40
  -5  -9  -3   60.89    2.60
   5  -9   3   66.19    3.00
  -5   9  -3   63.89    2.60
  -5   9  -3   63.99    3.60
  -5   9  -3   61.69    4.50
   5   9   3   62.99    2.60
   6  -9   3   -1.50    5.70
  -6  -9  -3    4.70    0.90
  -6  -9  -3    4.00    1.40
   6  -9   3    5.20    1.30
   6   9   3    1.10    6.30
  -6   9  -3    5.00    0.90
   6   9   3    5.90    1.10
  -6   9  -3    2.60    1.70
  -6   9  -3    6.90    2.00
  -7  -9  -3    6.40    1.40
  -7  -9  -3    6.10    1.00
   7  -9   3    6.30    1.30
   7   9   3    6.10    1.10
  -7   9  -3    4.10    1.70
  -7   9  -3    4.40    0.90
  -7   9  -3    3.60    1.80
   8  -9   3  529.05   15.30
  -8  -9  -3  512.75   15.70
  -8   9  -3  549.35   15.90
   8   9   3  528.75   15.20
  -8   9  -3  503.05   15.20
  -8   9  -3  530.95   15.70
  -9  -9  -3  244.38    7.90
  -9  -9  -3  253.07    7.30
   9  -9   3  258.57    7.70
  -9   9  -3  242.58    8.20
   9   9   3  255.67    7.60
  -9   9  -3  247.48    8.10
 -10  -9  -3  142.29    4.90
  10  -9   3  146.59    4.70
  10   9   3  144.79    4.60
 -10   9  -3  139.69    5.10
 -10   9  -3  142.89    5.10
 -11  -9  -3   57.39    2.80
  11  -9   3   69.19    2.60
 -11   9  -3   61.99    3.10
  11   9   3   68.89    2.60
 -12 -10   3   25.10    1.60
 -12  10   3   21.80    2.20
 -11 -10   3  246.08    7.80
  11 -10  -3  247.88    7.50
 -11  10   3  257.07    8.10
  11  10  -3  256.47    7.40
  10 -10  -3   42.30    2.10
 -10 -10   3   39.90    2.10
 -10 -10   3   40.80    2.50
 -10  10   3   39.10    3.00
  10  10  -3   43.70    1.90
   9 -10  -3   35.60    2.00
  -9 -10   3   33.60    2.10
  -9 -10   3   31.30    2.60
   9  10  -3   34.90    1.80
  -9  10   3   38.60    3.10
  -8 -10   3    8.60    1.60
  -8 -10   3   10.70    1.30
  -8 -10   3   12.60    1.70
   8 -10  -3   11.30    1.30
  -8  10   3   13.80    2.10
   8  10  -3   11.10    1.30
  -7 -10   3   26.00    2.60
   7 -10  -3   28.10    2.00
  -7 -10   3   24.60    1.50
  -7 -10   3   28.40    2.10
  -7  10   3   26.30    1.70
  -7  10   3   27.00    3.10
   7  10  -3   25.20    1.60
   6 -10  -3   68.89    7.90
  -6 -10   3   67.19    2.60
   6 -10  -3   70.79    2.90
  -6 -10   3   71.89    3.10
   6  10  -3   71.49    8.30
  -6  10   3   71.19    4.10
   6  10  -3   66.89    2.60
  -6  10   3   68.79    2.80
  -5 -10   3  659.13   18.80
   5 -10  -3  646.74   21.60
   5 -10  -3  658.23   18.60
  -5 -10   3  658.83   18.50
  -5  10   3  649.74   18.50
   5  10  -3  645.44   18.40
   5  10  -3  625.34   21.70
  -5  10   3  630.04   19.30
   4 -10  -3  291.17    8.60
   4 -10  -3  268.37   11.50
  -4 -10   3  281.67    8.50
  -4 -10   3  291.37    8.70
  -4  10   3  285.17    8.60
  -4  10   3  279.17    9.50
   4  10  -3  271.77   11.70
   4  10  -3  290.47    8.30
   3 -10  -3   38.80    5.70
  -3 -10   3   47.10    2.20
   3 -10  -3   49.70    2.30
  -3 -10   3   50.89    2.50
   3  10  -3   42.90    6.30
  -3  10   3   47.10    4.80
  -3  10   3   49.70    2.40
   3  10  -3   48.40    2.00
  -2 -10   3    0.40    0.80
  -2 -10   3    1.80    1.20
   2 -10  -3   -1.40    2.90
   2 -10  -3    0.10    0.80
   2 -10  -3    0.60    1.30
   2  10  -3    1.90    0.60
  -2  10   3    1.10    1.00
   2  10  -3    3.80    3.50
  -1 -10   3   32.00    1.90
   1 -10  -3   37.60    5.70
   1 -10  -3   30.00    2.60
   1 -10  -3   33.70    1.90
   1  10  -3   34.00    2.20
   1  10  -3   31.10    1.60
  -1  10   3   31.10    2.00
   1  10  -3   32.60    4.50
   0 -10  -3  360.06   10.40
   0 -10   3  348.97   10.30
   0 -10  -3  360.56   10.50
   0 -10   3  358.46   10.50
   0  10  -3  352.86   10.20
   0  10  -3  347.07   10.60
   0  10   3  359.56   10.70
   1 -10   3  104.59    3.80
  -1 -10  -3  103.89    3.70
   1 -10   3  107.59    3.70
  -1 -10  -3  105.69    3.50
   1  10   3   99.49    3.60
   1  10   3  105.99    4.00
  -1  10  -3  105.89    3.80
   2 -10   3  355.96   10.40
   2 -10   3  334.27   14.60
   2 -10   3  348.97   10.60
  -2 -10  -3  357.76   10.50
  -2  10  -3  355.56   10.50
   2  10   3  353.16   10.70
   2  10   3  360.16   10.30
  -3 -10  -3  284.37    8.50
   3 -10   3  285.17    8.60
   3 -10   3  275.47    8.70
   3 -10   3  275.17   13.10
   3  10   3  282.27    8.90
  -3  10  -3  284.07    8.60
   3  10   3  291.17    8.40
   4 -10   3   42.70    6.30
  -4 -10  -3   44.20    2.20
   4 -10   3   40.20    2.40
  -4 -10  -3   44.40    2.90
   4  10   3   46.60    2.20
   4  10   3   35.20    3.20
  -4  10  -3   44.30    2.20
  -5 -10  -3  390.86   11.20
   5 -10   3  340.87   17.40
  -5 -10  -3  386.86   11.80
  -5  10  -3  385.26   11.20
   5  10   3  380.46   12.00
  -6 -10  -3  108.99    3.70
  -6 -10  -3  104.09    4.40
   6 -10   3  105.89    4.00
   6  10   3  106.99    3.80
  -6  10  -3  105.79    3.70
   7 -10   3  254.87    7.80
  -7 -10  -3  223.88    9.10
  -7 -10  -3  253.97    7.50
  -7  10  -3  261.67    7.50
   7  10   3  249.88    7.60
  -7  10  -3  251.17    8.40
  -8 -10  -3    9.90    1.40
   8 -10   3   10.90    1.40
  -8 -10  -3   10.40    1.20
  -8  10  -3   13.70    1.20
  -8  10  -3   11.90    2.10
   8  10   3   12.90    1.60
   9 -10   3    1.40    1.00
  -9 -10  -3    0.60    0.60
  -9 -10  -3    0.40    1.10
   9  10   3    0.30    0.90
  -9  10  -3    2.70    1.70
 -10 -10  -3   68.89    3.10
  10 -10   3   75.39    2.80
 -10  10  -3   67.39    3.80
  10  10   3   74.29    2.70
 -12 -11   3  113.09    3.60
  11 -11  -3   10.90    1.10
 -11 -11   3    9.90    1.40
  11  11  -3    8.10    1.00
 -11  11   3   10.20    1.60
  10 -11  -3   70.59    2.70
 -10 -11   3   70.79    3.00
 -10  11   3   66.99    3.50
  -9 -11   3  256.67    8.40
  -9 -11   3  264.97    8.00
   9 -11  -3  268.87    7.90
  -9  11   3  260.27    8.50
   9  11  -3  259.37    7.70
  -8 -11   3  867.41   25.00
  -8 -11   3  856.31   24.50
   8 -11  -3  877.21   24.80
  -8 -11   3  886.61   25.40
  -8  11   3  858.91   25.40
   8  11  -3  898.21   24.70
  -7 -11   3  100.49    4.40
  -7 -11   3  102.69    3.80
  -7 -11   3  100.69    3.40
   7 -11  -3  100.99    3.70
  -7  11   3  105.29    3.80
   7  11  -3  102.89    3.50
  -7  11   3   99.19    4.90
  -6 -11   3   23.30    1.60
   6 -11  -3   23.70    1.90
  -6 -11   3   23.70    1.90
   6  11  -3   23.70    1.50
  -6  11   3   23.80    1.70
  -6  11   3   24.80    2.60
   5 -11  -3  618.84   23.60
  -5 -11   3  675.33   19.00
   5 -11  -3  682.13   19.10
  -5 -11   3  694.13   19.30
  -5  11   3  688.53   19.10
   5  11  -3  640.04   24.40
  -5  11   3  641.84   19.80
   5  11  -3  668.23   18.90
   4 -11  -3  502.55   14.40
  -4 -11   3  488.95   14.30
   4 -11  -3  490.75   18.50
  -4 -11   3  506.65   14.60
  -4  11   3  480.05   15.20
  -4  11   3  495.95   14.40
   4  11  -3  481.75   19.60
   4  11  -3  507.85   14.20
   3 -11  -3  227.38   11.40
  -3 -11   3  220.38    6.90
   3 -11  -3  219.68    6.70
  -3 -11   3  217.28    6.70
  -3  11   3  220.08    6.80
   3  11  -3  208.08    7.20
   3  11  -3  181.48   12.60
   3  11  -3  219.78    6.50
  -2 -11   3  721.43   20.30
   2 -11  -3  731.73   20.20
   2 -11  -3  699.83   20.40
   2 -11  -3  674.03   23.80
  -2  11   3  712.43   20.40
   2  11  -3  689.23   20.50
   2  11  -3  730.13   20.10
   1 -11  -3  481.45   18.70
   1 -11  -3  480.55   14.50
   1 -11  -3  499.15   14.30
  -1 -11   3  495.05   14.40
  -1  11   3  511.15   14.60
   1  11  -3  503.95   14.20
   1  11  -3  504.65   14.60
   0 -11   3  113.09    4.00
   0 -11  -3  111.19    4.00
   0 -11  -3  111.79    3.80
   0  11  -3  113.09    4.10
   0  11   3  115.79    4.20
  -1 -11  -3    1.50    0.90
  -1 -11  -3   -0.20    1.00
   1 -11   3    1.10    1.00
   1 -11   3   -1.00    0.90
  -1  11  -3    1.20    0.90
   1  11   3    2.30    1.10
  -2 -11  -3  120.39    4.10
   2 -11   3  122.59    4.10
   2 -11   3  119.39    4.30
  -2  11  -3  123.39    4.20
   2  11   3  113.39    4.00
   2  11   3  117.19    4.50
   3 -11   3  529.75   15.50
  -3 -11  -3  520.55   15.30
   3 -11   3  543.55   15.30
   3  11   3  529.25   15.20
   3  11   3  520.85   15.70
  -3  11  -3  535.75   15.40
  -4 -11  -3 1314.07   37.00
  -4 -11  -3 1340.47   37.50
   4 -11   3 1320.47   37.00
   4  11   3 1278.37   37.30
   4  11   3 1321.57   36.90
  -4  11  -3 1307.97   37.00
   5 -11   3  129.09    4.50
  -5 -11  -3  132.09    5.00
  -5 -11  -3  130.79    4.40
  -5  11  -3  131.79    4.40
   5  11   3  127.29    4.40
   6 -11   3    4.30    1.10
  -6 -11  -3    3.50    0.90
  -6 -11  -3    1.80    1.40
  -6  11  -3    2.20    0.90
   6  11   3    2.60    1.00
   7 -11   3   25.30    1.90
  -7 -11  -3   27.00    2.30
  -7 -11  -3   26.00    1.60
  -7  11  -3   25.00    1.60
   7  11   3   27.60    1.80
  -8 -11  -3  278.37    8.90
  -8 -11  -3  296.67    8.50
   8 -11   3  287.27    8.70
   8  11   3  299.07    8.60
   9 -11   3  156.78    4.90
  -9 -11  -3  154.08    5.20
   9  11   3  156.78    4.90
  10 -11   3  165.08    5.10
 -11 -12   3   95.09    3.20
 -10 -12   3   18.20    1.60
  10 -12  -3   16.50    1.50
 -10  12   3   16.40    2.10
  10  12  -3   17.40    1.40
  -9 -12   3  103.59    3.90
  -9  12   3   95.19    4.30
   9  12  -3  103.99    3.50
  -8 -12   3   37.80    2.40
   8 -12  -3   40.00    2.10
  -8 -12   3   39.50    1.60
   8  12  -3   42.60    1.90
  -8  12   3   36.30    3.20
  -7 -12   3   25.80    2.40
  -7 -12   3   26.40    1.50
   7 -12  -3   26.80    1.90
  -7  12   3   27.40    3.50
   7  12  -3   27.60    1.60
  -7  12   3   27.90    1.60
  -6 -12   3   28.00    2.00
   6 -12  -3   27.00    1.90
   6  12  -3   29.80    1.70
  -6  12   3   25.50    3.70
  -6  12   3   26.20    2.30
  -5 -12   3  477.45   13.40
   5 -12  -3  478.35   13.50
  -5  12   3  464.45   13.50
   5  12  -3  473.35   13.30
  -5  12   3  413.06   14.40
   4 -12  -3   95.89    3.50
  -4 -12   3   96.09    3.40
  -4  12   3   90.29    3.50
   4  12  -3   90.19    3.20
   3 -12  -3   72.29    2.90
  -3 -12   3   72.69    2.90
   3  12  -3   69.19    3.60
   3  12  -3   74.99    2.70
  -3  12   3   71.19    3.10
  -2 -12   3   14.10    1.60
   2 -12  -3   17.60    2.10
   2 -12  -3   14.50    1.40
  -2  12   3   15.60    1.90
   2  12  -3   17.60    1.70
  -1 -12   3 1258.17   35.20
   1 -12  -3 1209.28   35.20
   1  12  -3 1235.58   35.30
  -1  12   3 1289.27   35.40
   0 -12  -3   56.29    2.60
   0 -12   3   59.79    2.60
   0  12  -3   62.09    2.80
   0  12   3   59.99    2.90
  -1 -12  -3 1242.58   34.80
   1 -12   3 1217.08   34.80
   1  12   3 1232.98   35.00
  -1  12  -3 1243.78   34.90
  -2 -12  -3  397.76   11.70
   2 -12   3  391.46   11.70
   2 -12   3  397.66   11.60
   2  12   3  400.56   12.00
  -2  12  -3  397.36   11.80
   3 -12   3  167.88    5.50
  -3 -12  -3  173.88    5.50
   3 -12   3  162.88    5.60
   3  12   3  175.88    6.00
  -3  12  -3  174.18    5.60
  -4 -12  -3  316.87   10.10
  -4 -12  -3  324.47    9.50
   4 -12   3  322.77    9.50
   4  12   3  319.27   10.40
   4  12   3  301.07    9.40
  -4  12  -3  319.97    9.50
  -5 -12  -3  177.38    6.20
   5 -12   3  180.78    5.70
  -5  12  -3  182.18    6.40
   5  12   3  171.48    5.60
  -6 -12  -3  117.99    3.80
   6 -12   3  114.19    3.90
  -6 -12  -3  111.29    4.40
  -6  12  -3  114.69    3.80
   6  12   3  113.49    3.90
  -7 -12  -3  370.96   11.10
   7 -12   3  366.76   10.80
  -7 -12  -3  367.96   10.70
   7  12   3  368.86   10.80
  -7  12  -3  373.36   10.70
  -8 -12  -3    4.40    1.70
  -8 -12  -3    4.60    0.70
   8 -12   3    6.10    1.00
   8  12   3    8.10    1.10
   9 -12   3    4.40    1.00
 -10 -13   3  128.69    4.10
   9 -13  -3  230.68    6.80
  -9 -13   3  231.28    7.10
   9  13  -3  232.48    6.80
  -8 -13   3  185.38    6.10
   8 -13  -3  186.68    5.60
   8  13  -3  180.48    5.60
   7 -13  -3   47.00    2.10
  -7 -13   3   44.70    1.80
  -7 -13   3   43.50    2.50
   7  13  -3   44.00    1.90
  -6 -13   3    5.40    0.80
   6 -13  -3    5.50    1.00
  -6 -13   3    7.10    1.40
  -6  13   3    4.80    0.90
   6  13  -3    5.20    0.90
  -5 -13   3   62.19    2.50
   5 -13  -3   65.09    2.60
   5  13  -3   64.19    2.50
  -5  13   3   62.29    2.70
  -4 -13   3    0.90    1.20
   4 -13  -3    2.90    1.00
   4  13  -3    3.20    0.90
  -4  13   3    1.80    1.60
  -3 -13   3   80.09    3.10
   3 -13  -3   84.39    3.10
  -3  13   3   79.39    3.30
   3  13  -3   88.89    4.30
   3  13  -3   78.39    2.90
  -2 -13   3    0.90    0.80
   2 -13  -3    0.90    0.90
   2 -13  -3    0.80    1.60
  -2  13   3    1.90    1.10
   2  13  -3    1.60    1.60
   2  13  -3    3.40    1.40
   1 -13  -3   23.70    2.00
  -1 -13   3   19.50    1.60
   1  13  -3   23.80    2.20
  -1  13   3   20.60    2.00
   0 -13  -3   -0.50    0.90
   0 -13   3    1.50    0.90
   0  13   3    0.90    1.10
   0  13  -3   -0.40    1.00
   1 -13   3   16.30    1.70
  -1 -13  -3   15.60    1.70
  -1  13  -3   19.30    1.90
   1  13   3   18.70    2.10
   2 -13   3   31.30    3.10
  -2 -13  -3   30.30    1.90
   2  13   3   31.70    2.50
  -2  13  -3   28.70    2.10
  -3 -13  -3  217.88    7.10
   3 -13   3  228.78    7.00
  -3 -13  -3  227.88    7.40
   3  13   3  212.58    7.30
  -4 -13  -3  449.56   12.80
  -4 -13  -3  446.66   13.20
   4 -13   3  428.66   12.70
  -4  13  -3  438.16   12.80
   4  13   3  430.06   13.20
  -5 -13  -3   66.19    3.20
   5 -13   3   63.99    2.60
  -5 -13  -3   68.29    2.60
  -5  13  -3   67.09    2.60
  -6 -13  -3    1.30    1.40
   6 -13   3    1.40    1.20
  -6 -13  -3    1.00    0.70
  -6  13  -3    0.90    0.80
   6  13   3    1.20    1.60
  -7 -13  -3    8.40    1.00
   7 -13   3   10.30    1.10
  -7  13  -3    8.50    1.10
  -8 -13  -3  143.19    4.20
  -9 -14   3    2.20    0.80
  -8 -14   3   21.80    1.70
   8 -14  -3   23.30    1.50
  -7 -14   3   60.49    2.00
   7 -14  -3   57.69    2.30
  -7 -14   3   58.39    2.60
   7  14  -3   56.79    2.30
   6 -14  -3  135.39    4.80
  -6 -14   3  147.49    4.40
  -6 -14   3  147.39    5.10
  -6  14   3  143.59    4.40
   6  14  -3  143.79    4.50
  -5 -14   3   71.69    2.50
   5 -14  -3   67.59    2.60
  -5  14   3   67.79    2.70
  -4 -14   3   39.20    1.80
   4 -14  -3   35.80    1.90
  -4  14   3   33.30    2.00
   3 -14  -3  288.07    8.50
  -3 -14   3  293.97    8.60
   3  14  -3  280.97    8.90
  -3  14   3  287.97    8.70
   2 -14  -3   28.50    2.30
  -2 -14   3   27.20    1.70
   2  14  -3   25.40    2.00
  -2  14   3   25.90    2.00
   1 -14  -3   56.99    2.70
  -1 -14   3   61.99    2.50
  -1  14   3   57.79    2.80
   0 -14  -3  285.17    8.70
   0 -14   3  293.97    8.70
   0  14   3  290.27    8.90
   0  14  -3  291.47    8.90
  -1 -14  -3   88.89    3.30
   1 -14   3   86.99    3.30
   1  14   3   95.19    3.70
  -1  14  -3   96.09    3.60
  -2 -14  -3  403.36   11.70
  -2 -14  -3  402.56   12.10
   2 -14   3  390.76   11.70
  -2  14  -3  409.36   11.80
   2  14   3  398.66   12.00
  -3 -14  -3    3.60    1.60
   3 -14   3    0.70    1.20
  -3 -14  -3    1.40    0.80
   3  14   3    5.60    1.40
  -3  14  -3    2.70    0.90
  -4 -14  -3   -0.60    0.70
  -4  14  -3   -0.90    0.80
   4  14   3    2.00    1.60
  -5 -14  -3  187.68    5.70
  -6 -14  -3   14.50    1.10
  -6  14  -3   11.40    1.10
  -7 -14  -3  201.68    5.80
  -8 -15   3   69.99    3.10
  -7 -15   3   80.69    2.90
  -6 -15   3    0.60    1.00
  -5 -15   3   12.40    1.60
   5 -15  -3   15.10    1.70
  -5 -15   3   11.30    1.10
  -5  15   3   10.70    1.20
  -4 -15   3  134.39    4.00
   4 -15  -3  108.99    4.20
  -4  15   3  130.19    4.10
  -3 -15   3  308.67    8.90
  -3  15   3  300.27    9.00
   3  15  -3  300.17    9.20
  -2 -15   3  327.57    9.60
   2 -15  -3  337.87   10.70
   2  15  -3  317.87    9.80
  -2  15   3  329.27    9.80
  -1 -15   3   77.29    2.80
   1 -15  -3   75.49    3.10
   1  15  -3   75.59    3.00
  -1  15   3   78.89    3.10
   0 -15  -3  171.18    5.40
   0 -15   3  170.48    5.40
   0  15   3  174.28    5.60
   0  15  -3  173.88    5.50
   1 -15   3   80.59    3.00
  -1 -15  -3   83.89    3.00
  -1  15  -3   84.79    3.10
   1  15   3   79.09    3.30
  -2 -15  -3   31.80    1.70
   2 -15   3   34.80    1.90
   2  15   3   32.20    2.20
  -2  15  -3   35.50    1.80
  -3 -15  -3  206.28    6.10
   3  15   3  194.68    6.40
  -3  15  -3  202.08    6.10
  -4 -15  -3  131.59    4.10
   4  15   3  127.79    4.90
  -4  15  -3  131.79    4.10
  -5 -15  -3  130.39    4.00
  -6 -15  -3  177.98    5.20
  -6 -16   3  194.08    5.80
  -5 -16   3   92.79    2.80
  -5 -16   3   91.39    3.20
  -4 -16   3   30.30    2.20
  -4 -16   3   27.10    2.00
  -4  16   3   31.40    1.60
  -3 -16   3   19.30    1.20
  -3  16   3   18.10    1.40
  -2 -16   3   62.89    2.20
  -2  16   3   61.79    2.50
   2  16  -3   57.69    2.70
   1 -16  -3   43.50    2.30
  -1 -16   3   44.50    1.80
  -1  16   3   42.90    2.10
   0 -16  -3  276.27    8.20
   0 -16   3  281.47    8.20
   0  16   3  280.97    8.30
   0  16  -3  279.87    8.30
  -1 -16  -3   94.69    3.30
   1 -16   3   89.89    3.10
   1  16   3   96.69    3.40
  -1  16  -3   94.29    3.20
  -2 -16  -3   -0.50    1.10
   2 -16   3    1.60    1.10
  -2  16  -3   -0.40    0.70
   2  16   3    1.60    1.00
  -3 -16  -3   20.40    1.20
  -3  16  -3   19.10    1.30
   3  16   3   14.70    1.50
  -4 -16  -3   84.29    2.70
  -4  16  -3   82.09    2.70
  -3 -17   3   54.39    1.80
  -2 -17   3    7.80    0.90
  -2 -17   3    6.60    0.90
  -2  17   3    5.90    0.80
  -1 -17   3  108.09    3.40
  -1  17   3  112.69    3.60
   0  17   3   10.90    1.00
   0  17  -3   11.50    1.40
  -1  17  -3    0.70    0.70
   1  17   3   -2.40    1.10
 -14   0   4  592.64   17.20
 -13   0   4   -0.50    1.60
 -13   0   4    1.40    1.20
 -12   0   4  823.12   23.90
 -11   0   4    0.80    1.30
 -11   0   4   -0.30    1.10
 -11   0   4   -1.30    1.60
 -10   0   4 1374.06   39.70
 -10   0   4 1401.56   39.40
 -10   0   4 1404.36   39.70
  -9   0   4    1.00    1.10
  -9   0   4    0.50    1.20
   8   0  -4   95.39    3.90
  -8   0   4  109.89    4.10
  -8   0   4  106.29    3.90
   8   0  -4   96.59    3.20
  -8   0   4  106.09    4.40
  -7   0   4   -1.00    1.70
  -7   0   4    0.70    1.40
   7   0  -4   -1.40    0.50
   7   0  -4   -2.00    1.10
  -7   0   4    0.20    1.00
   6   0  -4 1995.60   54.99
   6   0  -4 1958.90   55.19
   5   0  -4    0.50    0.60
   5   0  -4   -1.10    1.00
   5   0  -4   -0.10    0.60
   5   0  -4    5.00    3.70
   5   0  -4    0.30    0.50
   4   0  -4  195.48   10.80
  -4   0   4  182.58    5.40
  -4   0   4  177.08    7.90
   4   0  -4  184.18    5.70
   4   0  -4  187.38    5.70
   4   0  -4  188.88    5.80
   4   0  -4  177.78    6.10
  -4   0   4  185.18    5.50
  -3   0   4    3.50    4.50
   3   0  -4   -0.40    0.90
  -3   0   4   -0.30    0.60
   3   0  -4   -0.10    0.70
   3   0  -4   -0.60    1.60
  -3   0   4   -0.50    0.80
   3   0  -4    1.30    4.40
   3   0  -4    0.70    0.70
  -2   0   4  359.36   10.30
  -2   0   4  353.16   10.20
   2   0  -4  332.67   10.90
   2   0  -4  354.06   10.30
  -2   0   4  349.87   14.70
   2   0  -4  341.17   15.00
   2   0  -4  344.67   10.60
   2   0  -4  355.96   10.40
  -1   0   4   -1.80    0.80
   1   0  -4    0.40    1.10
  -1   0   4   -1.30    1.10
   1   0  -4   -1.70    1.60
   1   0  -4   -0.50    0.80
  -1   0   4   -0.70    5.80
   1   0  -4   -0.80    0.80
   1   0  -4  -11.60    5.50
  -1   0   4    0.50    1.00
   0   0  -4 9715.93  277.67
   0   0   4 9999.00  277.77
   1   0   4    3.10    5.20
   1   0   4   -1.30    1.20
  -1   0  -4   -6.80    6.40
  -1   0  -4   -2.00    0.80
   1   0   4   -1.40    1.30
  -1   0  -4   -0.90    1.20
   1   0   4   -1.80    0.90
  -1   0  -4   -1.10    0.90
   2   0   4   29.80    3.00
   2   0   4   42.00    8.80
  -2   0  -4   19.90    7.40
  -2   0  -4   29.40    2.00
  -2   0  -4   35.50    2.20
  -2   0  -4   31.70    2.70
   2   0   4   28.50    1.60
   2   0   4   27.80    2.30
   2   0   4   33.30    3.10
   3   0   4    0.60    1.10
  -3   0  -4   -0.50    1.00
  -3   0  -4   -1.80    1.30
   3   0   4   -0.90    1.60
   3   0   4    7.50    8.70
   3   0   4   -0.70    1.70
  -3   0  -4    4.40    7.60
   3   0   4    0.10    0.70
  -3   0  -4   -1.40    1.10
   4   0   4 1433.16   51.09
   4   0   4 1459.75   42.50
  -4   0  -4 1431.86   41.90
   4   0   4 1499.65   40.80
   4   0   4 1492.95   41.70
  -4   0  -4 1448.36   41.60
   4   0   4 1536.35   42.50
  -4   0  -4 1380.06   48.80
   5   0   4    0.60    0.80
  -5   0  -4    2.70    2.40
  -5   0  -4    1.70    2.00
   5   0   4    2.90    2.00
   5   0   4    2.10    2.10
   5   0   4   -0.40    3.30
   5   0   4  -11.50   14.40
  -5   0  -4    4.80   13.10
  -5   0  -4   -0.40    0.70
   6   0   4  461.55   13.20
  -6   0  -4  438.56   13.70
  -6   0  -4  454.45   13.10
   6   0   4  476.05   15.60
  -7   0  -4   -0.80    1.20
   7   0   4    0.70    2.80
   7   0   4    0.20    0.80
  -7   0  -4    1.50    0.90
   8   0   4  241.68   11.30
   8   0   4  249.78    7.60
  -8   0  -4  253.07    7.40
  -8   0  -4  250.97    8.20
   9   0   4  -10.50    5.20
  -9   0  -4   -0.20    1.40
  -9   0  -4   -0.50    1.20
  -9   0  -4    1.00    0.70
   9   0   4    0.90    1.00
 -10   0  -4 1088.79   31.30
 -10   0  -4 1072.69   31.30
  10   0   4 1112.49   30.90
 -11   0  -4    0.80    1.40
 -11   0  -4    0.00    1.30
  12   0   4  673.73   19.80
 -12   0  -4  684.73   19.90
 -12   0  -4  705.03   19.90
  13   0   4   -1.20    1.20
 -13   0  -4   -0.80    1.10
 -13   0  -4    1.60    1.20
 -15  -1   4  165.48    5.20
 -14  -1   4    0.10    1.10
 -14   1   4   -2.30    1.10
 -13  -1   4   12.90    2.00
 -13   1   4   13.60    1.80
 -13   1   4   15.60    2.10
 -12  -1   4    2.40    1.40
 -12  -1   4    0.50    1.90
 -12   1   4    0.30    1.10
 -12   1   4    2.20    1.40
 -12   1   4    2.50    2.00
 -11  -1   4  407.66   12.20
 -11  -1   4  386.46   11.80
 -11   1   4  385.86   12.30
 -11   1   4  383.16   12.10
 -11   1   4  401.36   11.80
 -10  -1   4  275.37    9.30
 -10  -1   4  286.47    9.20
 -10  -1   4  282.77    8.80
 -10   1   4  285.97    9.30
 -10   1   4  281.87    8.80
 -10   1   4  289.47    9.20
  -9  -1   4  497.85   15.20
  -9  -1   4  517.75   15.00
  -9  -1   4  493.45   15.30
   9   1  -4  510.95   14.70
  -9   1   4  518.65   15.40
  -9   1   4  510.15   15.00
  -9   1   4  519.45   15.30
   8  -1  -4  208.68    6.30
  -8  -1   4  220.78    6.90
  -8  -1   4  202.08    7.40
  -8  -1   4  223.28    7.20
  -8   1   4  216.48    7.30
   8   1  -4  227.68    6.60
  -8   1   4  211.88    7.10
  -8   1   4  220.08    7.00
   7  -1  -4   59.49    2.20
  -7  -1   4   61.59    2.80
  -7  -1   4   62.79    3.20
   7  -1  -4   60.19    2.70
  -7   1   4   58.99    3.40
   7   1  -4   62.99    2.40
  -7   1   4   59.59    3.40
   7   1  -4   61.79    3.30
  -7   1   4   61.89    2.90
   6  -1  -4   73.59    3.10
  -6  -1   4   86.59    4.10
   6  -1  -4   73.69    2.60
   6   1  -4   75.29    3.40
   6   1  -4   75.19    2.70
   5  -1  -4 1203.28   33.20
   5  -1  -4 1246.08   33.20
   5  -1  -4 1186.08   33.40
   5  -1  -4 1169.08   35.00
   5  -1  -4 1158.78   33.60
   5  -1  -4 1206.18   35.10
   5   1  -4 1178.08   33.40
   5   1  -4 1189.88   36.00
   5   1  -4 1197.28   33.30
   5   1  -4 1206.88   33.40
   5   1  -4 1162.38   33.80
  -4  -1   4    1.40    0.60
   4  -1  -4    2.10    0.80
  -4  -1   4    2.90    0.70
  -4  -1   4    4.20    3.70
   4  -1  -4    1.90    0.80
   4  -1  -4    1.20    1.10
   4   1  -4    1.50    5.90
   4   1  -4    1.70    1.00
  -4   1   4    1.30    3.60
  -4   1   4    1.50    0.70
   4   1  -4    2.20    0.80
  -4   1   4    1.60    0.60
   4   1  -4    1.30    1.30
  -3  -1   4 1133.29   32.00
  -3  -1   4 1194.58   35.60
   3  -1  -4 1086.79   32.50
   3  -1  -4 1138.09   32.20
   3  -1  -4 1135.59   32.00
   3  -1  -4 1129.29   32.10
   3  -1  -4 1157.78   35.70
  -3  -1   4 1140.99   32.20
   3   1  -4 1143.09   32.10
   3   1  -4 1087.19   32.60
   3   1  -4 1149.48   32.10
  -3   1   4 1151.78   35.30
   3   1  -4 1149.69   32.40
  -3   1   4 1120.89   32.20
  -3   1   4 1155.08   32.00
   3   1  -4 1180.58   36.10
   2  -1  -4    5.90    1.50
   2  -1  -4    3.10    5.20
   2  -1  -4    5.50    0.90
  -2  -1   4    7.70    1.10
   2  -1  -4    4.90    0.90
  -2  -1   4    9.10    5.40
   2  -1  -4    5.70    1.10
  -2  -1   4    6.50    1.00
   2   1  -4    1.40    5.40
   2   1  -4    6.30    1.00
  -2   1   4    6.50    1.10
  -2   1   4    4.80    0.90
   2   1  -4    5.70    1.00
   2   1  -4    6.80    1.80
  -2   1   4    4.60    5.30
   2   1  -4    5.40    1.40
   1  -1  -4 2432.36   66.79
   1  -1  -4 2427.96   66.89
  -1  -1   4 2519.85   71.49
   1  -1  -4 2230.38   67.29
   1  -1  -4 2543.25   71.49
   1  -1  -4 2394.96   66.79
  -1  -1   4 2326.07   66.69
  -1  -1   4 2366.86   67.09
  -1  -1   4 2504.45   67.09
  -1   1   4 2419.06   67.09
   1   1  -4 2283.17   67.49
   1   1  -4 2514.25   71.29
  -1   1   4 2430.86   67.09
   1   1  -4 2286.37   67.09
  -1   1   4 2490.95   71.29
  -1   1   4 2293.37   66.69
   1   1  -4 2237.88   66.79
   1   1  -4 2333.07   66.69
   0  -1  -4 1276.07   35.10
   0  -1  -4 1244.78   40.00
   0  -1   4 1241.18   40.60
   0  -1   4 1179.98   35.50
   0  -1  -4 1242.18   35.30
   0  -1   4 1245.88   35.60
   0  -1   4 1231.98   35.10
   0  -1  -4 1241.28   35.20
   0   1  -4 1204.68   35.10
   0   1  -4 1268.57   35.10
   0   1  -4 1235.58   40.50
   0   1   4 1273.47   35.60
   0   1   4 1208.68   35.10
   0   1   4 1304.97   35.50
   0   1  -4 1213.38   35.50
   0   1   4 1268.17   40.00
   1  -1   4 1931.81   53.89
  -1  -1  -4 1821.72   53.29
   1  -1   4 1933.31   58.89
  -1  -1  -4 1895.71   53.19
  -1  -1  -4 1854.51   53.39
  -1  -1  -4 1977.80   58.89
   1  -1   4 1888.91   53.29
   1  -1   4 1961.70   53.79
  -1   1  -4 1998.10   59.29
  -1   1  -4 1794.32   53.19
  -1   1  -4 1948.91   53.29
  -1   1  -4 1861.11   53.59
   1   1   4 1880.51   53.69
   1   1   4 1861.11   53.69
   1   1   4 1875.61   53.19
   1   1   4 1870.11   58.59
   2  -1   4    0.20    1.50
   2  -1   4    0.10    1.50
  -2  -1  -4    0.40    0.90
  -2  -1  -4   -0.20    1.20
   2  -1   4    0.60    1.20
  -2  -1  -4   -0.40    0.90
   2  -1   4   -0.50    5.60
  -2  -1  -4    1.10    6.90
   2  -1   4    0.00    0.70
  -2   1  -4    3.90    7.00
   2   1   4   -0.60    0.70
  -2   1  -4    0.10    1.00
   2   1   4   -0.60    1.50
   2   1   4   -1.20    1.40
   2   1   4   -3.70    5.40
  -2   1  -4    0.00    1.40
   2   1   4   -0.90    1.00
  -2   1  -4    0.20    0.80
   3  -1   4  357.56   10.40
  -3  -1  -4  345.97   17.60
  -3  -1  -4  359.66   11.20
   3  -1   4  377.96   12.00
   3  -1   4  358.46   11.20
  -3  -1  -4  362.36   11.10
  -3  -1  -4  369.76   11.40
   3  -1   4  353.66   20.30
   3   1   4  361.66   11.20
   3   1   4  376.46   11.90
   3   1   4  359.26   10.40
   3   1   4  385.06   12.00
  -3   1  -4  366.26   11.20
  -3   1  -4  349.37   11.60
   3   1   4  347.07   18.30
  -3   1  -4  372.26   19.40
  -3   1  -4  356.26   11.00
  -4  -1  -4   49.20    9.20
  -4  -1  -4   54.59    3.80
   4  -1   4   52.99    3.50
   4  -1   4   58.09    2.20
  -4  -1  -4   55.99    3.30
   4  -1   4   57.99    4.70
   4  -1   4   46.30   12.50
   4  -1   4   52.09    4.00
   4   1   4   53.49    4.70
   4   1   4   58.39    2.20
  -4   1  -4   53.49    3.30
   4   1   4   57.39    4.00
   4   1   4   55.99    3.60
   4   1   4   61.89   12.90
  -4   1  -4   43.00   11.00
  -4   1  -4   50.19    4.00
  -5  -1  -4  159.98    7.10
   5  -1   4  166.08    5.40
   5  -1   4  151.98   19.60
   5  -1   4  151.68    8.40
   5  -1   4  180.88    7.30
   5  -1   4  153.28    6.80
  -5  -1  -4  171.48    5.10
   5   1   4  163.78    8.60
  -5   1  -4  155.68    7.50
   5   1   4  170.28    7.10
   5   1   4  138.89   19.40
   5   1   4  159.38    6.80
  -5   1  -4  164.68    5.10
  -5   1  -4  159.18    5.80
   6  -1   4   12.10    1.50
  -6  -1  -4   12.00    1.30
  -6  -1  -4   12.10    1.60
   6  -1   4   11.50    2.70
   6   1   4   15.80    2.90
   6   1   4   13.00    1.30
  -6   1  -4   13.50    1.70
  -6   1  -4   12.00    1.30
   7  -1   4 1294.07   36.80
   7  -1   4 1346.87   39.70
  -7  -1  -4 1301.47   37.20
   7   1   4 1281.07   36.70
  -7   1  -4 1302.67   37.30
   7   1   4 1331.07   39.60
  -8  -1  -4   11.60    1.60
   8  -1   4   10.30    1.30
   8  -1   4    6.70    3.90
  -8  -1  -4   14.70    1.30
  -8   1  -4   10.00    1.20
  -8   1  -4   10.70    1.70
   8   1   4   14.60    4.10
   8   1   4   11.50    1.20
  -8   1  -4    9.80    1.60
  -9  -1  -4  954.10   26.30
   9  -1   4  884.51   31.00
  -9  -1  -4  950.90   27.20
   9  -1   4  951.30   26.70
  -9  -1  -4  957.50   27.10
  -9   1  -4  964.50   27.20
   9   1   4  867.41   30.90
  -9   1  -4  953.30   27.20
   9   1   4  935.51   26.60
  -9   1  -4  947.71   26.30
 -10  -1  -4   -0.70    1.30
 -10  -1  -4   -1.50    1.30
 -10   1  -4    0.80    1.40
 -10   1  -4    0.20    1.40
  10   1   4   -0.80    1.10
  11  -1   4    7.40    1.30
 -11  -1  -4    7.90    1.60
 -11  -1  -4    6.90    1.50
 -11   1  -4    7.30    1.60
  11   1   4    5.60    1.20
 -11   1  -4    8.00    1.60
  12  -1   4    4.30    1.50
 -12  -1  -4    4.70    1.30
 -12  -1  -4    5.10    1.30
  12   1   4    4.20    1.30
 -12   1  -4    3.80    1.30
 -12   1  -4    4.30    1.40
 -13  -1  -4  321.67   10.00
  13  -1   4  344.57   10.00
 -13  -1  -4  351.26   10.00
 -13   1  -4  330.27   10.00
 -13   1  -4  345.57   10.30
  13   1   4  343.07   10.00
 -15  -2   4    8.90    1.20
 -14  -2   4 1018.20   28.40
 -14   2   4  990.00   28.40
 -14   2   4  995.30   28.40
 -13  -2   4  138.89    5.10
 -13   2   4  145.89    5.20
 -13   2   4  148.79    5.40
 -12  -2   4 1092.49   31.40
 -12  -2   4 1086.89   31.60
 -12   2   4 1109.19   32.50
 -11  -2   4   47.10    3.00
 -11  -2   4   48.40    2.60
 -11   2   4   49.40    3.50
 -11   2   4   54.89    3.10
 -10  -2   4  578.94   17.20
 -10  -2   4  582.94   16.90
 -10   2   4  585.04   17.20
 -10   2   4  585.74   17.30
 -10   2   4  563.54   16.80
  10   2  -4  558.54   17.30
   9  -2  -4   57.49    2.80
  -9  -2   4   61.09    3.20
  -9  -2   4   61.79    2.90
  -9   2   4   60.79    3.00
   9   2  -4   59.39    3.20
  -9   2   4   61.69    3.50
  -9   2   4   65.19    3.30
   8  -2  -4  428.96   12.70
  -8  -2   4  446.86   13.00
  -8  -2   4  441.06   13.30
  -8   2   4  444.56   13.40
  -8   2   4  444.46   13.10
  -8   2   4  428.46   13.20
   8   2  -4  441.66   13.00
  -7  -2   4  148.29    5.40
   7  -2  -4  147.59    4.80
  -7  -2   4  148.59    5.10
   7  -2  -4  145.39    5.10
   7   2  -4  149.29    4.90
  -7   2   4  150.58    5.50
  -7   2   4  148.59    5.50
  -7   2   4  147.49    5.20
  -6  -2   4  133.19    4.70
   6  -2  -4  143.69    4.50
  -6   2   4  150.48    6.20
  -6   2   4  134.09    5.30
   6   2  -4  136.19    5.60
   6   2  -4  137.79    4.60
   5  -2  -4  148.19    4.80
   5  -2  -4  142.89    9.50
   5  -2  -4  151.38    4.60
   5  -2  -4  151.88    4.60
   5  -2  -4  138.39    5.10
   5  -2  -4  132.69    9.30
   5   2  -4  150.98    4.80
   5   2  -4  153.98    5.20
   5   2  -4  139.69   11.00
   5   2  -4  140.79    5.60
   5   2  -4  149.99    4.80
   4  -2  -4   -0.40    5.30
   4  -2  -4    0.50    0.80
  -4  -2   4   -0.10    0.80
  -4  -2   4   -0.30    0.70
   4  -2  -4   -0.60    5.10
   4  -2  -4   -2.10    1.10
   4  -2  -4   -1.20    0.80
  -4  -2   4    3.20    5.10
   4   2  -4   -1.60    0.80
   4   2  -4    5.20    5.40
   4   2  -4   -0.20    1.10
  -4   2   4   -1.00    1.30
  -4   2   4   -0.60    0.80
   4   2  -4   -1.90    0.70
   3  -2  -4    2.40    1.30
  -3  -2   4    2.00    1.00
   3  -2  -4    2.50    0.90
   3  -2  -4    2.10    6.30
   3  -2  -4    4.00    0.90
  -3  -2   4    1.20    0.80
   3   2  -4    1.50    1.30
  -3   2   4   -0.60    5.70
  -3   2   4    2.70    1.00
   3   2  -4    2.80    1.00
   3   2  -4    3.30    1.80
   3   2  -4   -0.90    5.90
  -3   2   4    1.10    0.80
   2  -2  -4  215.78    6.70
  -2  -2   4  206.68   12.60
   2  -2  -4  210.08    6.80
  -2  -2   4  211.78    6.70
  -2  -2   4  207.88    7.00
   2  -2  -4  229.68   12.60
   2  -2  -4  216.68    6.80
  -2  -2   4  219.58    6.80
   2   2  -4  205.28    7.90
   2   2  -4  212.78    6.80
  -2   2   4  210.48    6.70
   2   2  -4  223.98   12.90
   2   2  -4  221.28    6.80
  -2   2   4  213.38   12.50
  -2   2   4  214.58    6.70
   2   2  -4  220.38    7.30
   1  -2  -4  320.07    9.40
  -1  -2   4  315.77    9.80
   1  -2  -4  307.77   15.50
  -1  -2   4  311.97    9.40
   1  -2  -4  307.17    9.50
  -1  -2   4  312.07   15.90
  -1  -2   4  294.57    9.70
   1  -2  -4  313.97    9.60
   1   2  -4  312.37   10.00
  -1   2   4  297.67    9.70
   1   2  -4  318.17    9.50
   1   2  -4  316.47    9.50
  -1   2   4  310.27    9.40
   1   2  -4  316.07   16.10
  -1   2   4  301.27   14.30
  -1   2   4  304.87    9.70
   0  -2   4 5771.62  160.88
   0  -2   4 5644.74  160.48
   0  -2  -4 5721.53  160.58
   0  -2   4 5559.64  160.98
   0  -2   4 5990.10  165.98
   0  -2  -4 5598.54  160.48
   0  -2  -4 5943.81  165.88
   0   2  -4 5727.23  160.48
   0   2   4 6034.80  166.08
   0   2  -4 6129.39  166.08
   0   2   4 5490.75  160.48
   0   2  -4 5651.23  160.88
   0   2   4 5885.01  160.88
   0   2   4 5755.02  160.88
   1  -2   4 1840.82   52.89
   1  -2   4 1873.91   52.69
  -1  -2  -4 1853.81   52.29
  -1  -2  -4 1876.71   52.19
  -1  -2  -4 1909.71   58.59
   1  -2   4 1817.12   52.19
  -1  -2  -4 1832.42   52.39
   1  -2   4 1859.51   58.19
  -1   2  -4 1887.31   58.69
   1   2   4 1864.71   52.69
   1   2   4 1855.11   52.29
  -1   2  -4 1812.92   52.19
   1   2   4 1872.91   52.69
  -1   2  -4 1882.31   52.69
   1   2   4 1803.32   57.99
  -1   2  -4 1842.22   52.29
   2  -2   4    7.80    1.90
   2  -2   4    5.20    1.40
  -2  -2  -4    3.60    1.50
   2  -2   4    9.20    8.70
   2  -2   4    8.20    1.40
  -2  -2  -4    5.20    7.50
  -2  -2  -4    9.20    1.80
   2  -2   4    4.40    2.30
  -2  -2  -4    9.60    1.80
   2   2   4    3.40    6.40
   2   2   4    3.50    1.70
   2   2   4    6.10    1.40
   2   2   4    7.70    1.10
   2   2   4   10.80    2.10
  -2   2  -4    2.50    5.90
  -2   2  -4    9.50    1.80
  -2   2  -4    7.00    1.70
  -2   2  -4    3.50    1.80
   3  -2   4  373.66   12.10
  -3  -2  -4  360.76   11.40
   3  -2   4  356.36   10.40
   3  -2   4  344.87   21.00
  -3  -2  -4  365.26   11.10
  -3  -2  -4  339.17   18.10
  -3  -2  -4  353.46   11.20
   3  -2   4  369.26   12.10
   3  -2   4  367.56   11.30
  -3   2  -4  365.66   11.90
  -3   2  -4  362.46   18.20
   3   2   4  364.66   10.40
   3   2   4  382.96   12.10
  -3   2  -4  365.66   11.10
  -3   2  -4  354.16   11.20
   3   2   4  339.67   20.90
   3   2   4  365.46   11.30
   3   2   4  362.36   11.90
   4  -2   4 1043.60   29.60
  -4  -2  -4  982.90   29.60
   4  -2   4 1018.10   28.60
  -4  -2  -4  959.60   39.10
   4  -2   4 1023.80   30.40
   4  -2   4  942.21   40.20
  -4  -2  -4 1033.20   29.50
   4  -2   4 1066.69   30.50
   4   2   4 1027.70   29.60
   4   2   4 1074.89   30.30
   4   2   4 1015.10   40.80
   4   2   4 1040.50   28.50
  -4   2  -4  982.70   30.00
  -4   2  -4 1023.80   39.30
  -4   2  -4 1026.20   29.50
   4   2   4  989.70   30.40
   5  -2   4   41.60    4.10
   5  -2   4   42.70    2.00
  -5  -2  -4   42.40    1.90
   5   2   4   41.10    1.80
   5   2   4   39.00    3.90
  -5   2  -4   36.70    2.70
  -5   2  -4   38.90    1.80
   6  -2   4  640.54   18.70
  -6  -2  -4  643.54   19.10
   6  -2   4  665.03   21.20
  -6  -2  -4  644.44   18.60
   6   2   4  625.24   18.60
   6   2   4  688.33   21.10
  -6   2  -4  661.83   19.10
  -6   2  -4  671.13   18.60
   7  -2   4    0.20    3.00
   7  -2   4    2.00    1.00
  -7  -2  -4    3.40    1.30
  -7  -2  -4   -0.30    0.70
   7   2   4    1.40    0.80
  -7   2  -4    0.70    1.30
   7   2   4    5.30    3.10
  -7   2  -4    3.60    0.80
  -8  -2  -4    1.20    0.70
  -8  -2  -4    1.10    1.20
   8  -2   4    0.80    4.00
   8  -2   4    3.40    1.10
  -8   2  -4    3.80    0.80
   8   2   4    3.40    4.20
   8   2   4    2.50    1.00
  -8   2  -4    4.70    1.50
  -8   2  -4    0.90    1.40
  -9  -2  -4    7.40    1.50
  -9  -2  -4   11.50    1.70
  -9  -2  -4    8.70    0.90
   9  -2   4    6.70    5.80
  -9   2  -4    9.90    1.20
   9   2   4    7.30    5.80
  -9   2  -4   12.20    1.70
   9   2   4    9.80    1.60
  -9   2  -4    9.60    1.70
  10  -2   4  326.97    9.80
 -10  -2  -4  314.97   10.10
 -10  -2  -4  311.87   10.10
 -10   2  -4  332.37   10.30
 -10   2  -4  317.97   10.20
  10   2   4  320.77    9.70
  11  -2   4    8.20    1.30
 -11  -2  -4    9.20    1.50
 -11  -2  -4    9.40    1.60
  11   2   4    9.70    1.30
 -11   2  -4    9.40    1.60
 -11   2  -4    7.90    1.60
 -12  -2  -4  177.28    5.90
 -12  -2  -4  180.08    5.90
  12  -2   4  167.58    6.10
 -12   2  -4  183.38    6.00
 -12   2  -4  182.28    6.10
 -13  -2  -4   -0.90    1.60
 -13   2  -4    1.00    1.00
 -13   2  -4   -1.90    1.20
  13   2   4    0.90    1.20
 -14  -3   4  107.69    3.80
 -14   3   4  111.19    4.10
 -14   3   4   96.69    3.90
 -13  -3   4   33.80    2.30
 -13  -3   4   35.10    1.90
 -13   3   4   39.20    2.90
 -13   3   4   41.30    2.70
 -12  -3   4   51.49    3.10
 -12  -3   4   55.39    2.60
 -12   3   4   55.79    3.20
 -12   3   4   52.89    3.80
 -11  -3   4  492.75   14.50
 -11  -3   4  484.75   14.80
 -11   3   4  488.95   15.00
 -11   3   4  492.95   14.80
 -10  -3   4  219.88    7.00
 -10  -3   4  215.38    7.30
 -10   3   4  209.48    7.30
 -10   3   4  221.08    7.00
 -10   3   4  218.58    7.60
  10   3  -4  208.18    8.40
   9  -3  -4  673.33   20.40
  -9  -3   4  713.43   20.60
  -9  -3   4  704.63   20.30
  -9   3   4  710.63   20.40
  -9   3   4  699.63   20.70
   9   3  -4  696.63   20.80
  -9   3   4  719.23   20.60
  -8  -3   4   29.70    2.10
   8  -3  -4   31.10    2.50
  -8  -3   4   31.10    2.50
  -8   3   4   31.20    2.70
   8   3  -4   27.50    2.50
  -8   3   4   29.70    2.70
  -8   3   4   32.40    2.40
   7  -3  -4   -0.60    1.00
  -7  -3   4    0.40    0.90
  -7   3   4    0.30    1.40
   7   3  -4    0.80    1.00
  -7   3   4    0.20    1.20
  -7   3   4    1.60    1.60
  -6  -3   4    4.60    1.50
   6  -3  -4    1.70    5.30
   6  -3  -4    3.80    1.00
   6  -3  -4    3.30    1.70
  -6  -3   4    7.10    1.20
   6  -3  -4    4.40    6.10
   6  -3  -4    4.80    0.90
   6  -3  -4    3.30    0.90
  -6   3   4    6.30    1.50
   6   3  -4    5.60    1.50
   6   3  -4    5.50    1.10
   6   3  -4    5.20    1.90
  -6   3   4    4.10    1.60
   5  -3  -4 5800.62  162.58
  -5  -3   4 5735.93  162.18
   5  -3  -4 6063.49  166.28
   5  -3  -4 5944.21  162.38
   5  -3  -4 5750.52  162.28
   5  -3  -4 5666.03  162.78
  -5  -3   4 5775.12  162.18
  -5  -3   4 5910.71  165.08
   5   3  -4 6018.80  162.98
   5   3  -4 5802.32  163.48
   5   3  -4 5775.12  162.48
   5   3  -4 5859.01  162.68
   5   3  -4 5991.20  167.68
   4  -3  -4    0.10    0.90
  -4  -3   4    3.80    6.90
   4  -3  -4    0.30    1.50
   4  -3  -4   -2.00    0.80
  -4  -3   4   -0.80    6.90
   4  -3  -4   -0.10    6.70
  -4  -3   4    0.60    1.00
   4  -3  -4   -1.10    0.90
   4  -3  -4    2.30    5.40
  -4  -3   4   -1.60    0.90
  -4   3   4   -0.10    1.00
  -4   3   4   -0.20    1.00
   4   3  -4    2.00    1.10
   4   3  -4   -0.50    0.80
   4   3  -4    2.20    2.30
   4   3  -4    3.30    6.60
   4   3  -4   -1.60    1.50
  -3  -3   4 1300.47   37.10
   3  -3  -4 1332.47   37.00
   3  -3  -4 1226.48   37.30
   3  -3  -4 1327.77   36.80
   3  -3  -4 1253.87   42.40
  -3  -3   4 1298.07   36.90
  -3  -3   4 1314.67   42.00
   3  -3  -4 1294.27   36.90
   3  -3  -4 1350.06   42.00
  -3   3   4 1308.87   36.90
   3   3  -4 1342.57   37.00
  -3   3   4 1279.57   41.90
   3   3  -4 1333.17   37.00
   3   3  -4 1368.96   42.80
   3   3  -4 1239.18   38.00
   3   3  -4 1323.17   37.40
  -3   3   4 1332.87   37.10
   2  -3  -4  340.17   10.50
  -2  -3   4  355.96   10.50
   2  -3  -4  369.26   10.60
   2  -3  -4  302.57   17.70
   2  -3  -4  321.77   11.20
  -2  -3   4  360.96   10.80
  -2  -3   4  355.26   17.20
  -2   3   4  347.27   10.60
  -2   3   4  361.66   10.70
   2   3  -4  346.47   11.00
  -2   3   4  308.07   18.60
   2   3  -4  344.97   10.60
   2   3  -4  368.16   17.70
  -2   3   4  344.27   10.70
   2   3  -4  365.06   10.60
  -1  -3   4  240.78    7.40
  -1  -3   4  216.58   15.00
   1  -3  -4  231.38    7.40
   1  -3  -4  236.18   14.60
   1  -3  -4  232.58    7.30
  -1  -3   4  236.58    7.70
  -1  -3   4  224.58    7.70
   1  -3  -4  236.38    7.50
   1   3  -4  231.98    7.40
   1   3  -4  222.88    7.90
  -1   3   4  231.88    7.40
   1   3  -4  218.68   14.90
  -1   3   4  222.88    7.70
  -1   3   4  240.58    7.70
  -1   3   4  231.78   13.30
   1   3  -4  241.48    7.40
   0  -3  -4  210.28   13.10
   0  -3   4  219.38    7.60
   0  -3   4  212.88   15.50
   0  -3  -4  220.88    7.20
   0  -3  -4  224.38    7.10
   0  -3  -4  209.18    6.40
   0  -3   4  213.28    7.60
   0  -3  -4  221.38    7.20
   0  -3   4  224.98    7.20
   0   3  -4  205.48    6.30
   0   3  -4  226.08    7.80
   0   3  -4  228.28    7.20
   0   3   4  218.28   13.50
   0   3   4  216.48    7.10
   0   3   4  226.38    7.60
   0   3   4  220.48    7.50
   0   3  -4  239.68   15.40
   0   3  -4  231.58    7.20
  -1  -3  -4  727.43   20.70
   1  -3   4  704.23   20.60
   1  -3   4  708.73   21.10
  -1  -3  -4  720.43   27.30
   1  -3   4  698.93   28.60
  -1  -3  -4  742.23   20.70
   1  -3   4  673.33   20.00
  -1  -3  -4  672.83   20.70
   1  -3   4  729.43   21.30
  -1  -3  -4  693.43   19.80
  -1   3  -4  656.43   19.80
  -1   3  -4  737.53   28.40
  -1   3  -4  740.73   20.70
   1   3   4  733.43   21.20
   1   3   4  674.33   28.40
  -1   3  -4  696.73   21.30
   1   3   4  726.13   21.10
   1   3   4  712.33   20.70
   1   3   4  686.33   19.90
  -1   3  -4  740.13   20.70
   2  -3   4    2.00    1.30
   2  -3   4    4.50    0.90
  -2  -3  -4    3.90    0.70
   2  -3   4    5.80    9.10
  -2  -3  -4    7.30    6.70
   2  -3   4    1.50    2.30
  -2  -3  -4    5.30    1.20
   2  -3   4    2.70    1.80
  -2  -3  -4    2.00    1.20
  -2   3  -4   -6.80    8.00
   2   3   4    3.70    1.70
   2   3   4    5.00    1.50
  -2   3  -4    2.80    1.90
   2   3   4    3.00    0.70
   2   3   4    5.70    1.70
  -2   3  -4    2.00    1.10
   2   3   4    7.00    7.30
  -2   3  -4    4.50    1.30
   3  -3   4  852.51   25.00
   3  -3   4  828.22   23.40
   3  -3   4  865.41   25.20
   3  -3   4  827.92   34.90
   3  -3   4  819.12   24.30
  -3  -3  -4  812.62   24.20
  -3  -3  -4  844.12   24.20
  -3  -3  -4  854.61   33.70
  -3  -3  -4  837.22   24.40
   3   3   4  807.62   34.90
  -3   3  -4  821.82   24.20
   3   3   4  803.72   24.90
  -3   3  -4  829.82   25.00
  -3   3  -4  814.62   24.10
   3   3   4  838.32   23.30
   3   3   4  851.21   24.90
  -3   3  -4  786.32   33.00
   3   3   4  853.61   24.40
   4  -3   4  994.50   29.80
  -4  -3  -4  963.20   29.00
  -4  -3  -4  971.90   27.70
  -4  -3  -4 1007.30   28.80
   4  -3   4  986.90   27.80
   4  -3   4 1001.40   29.00
   4  -3   4  980.80   41.70
   4  -3   4  992.50   29.70
  -4  -3  -4  975.50   38.50
   4   3   4 1011.90   29.50
   4   3   4  944.31   39.70
   4   3   4 1040.50   29.90
   4   3   4 1000.30   29.00
   4   3   4  991.90   27.70
  -4   3  -4  974.70   39.80
  -4   3  -4  963.00   29.50
  -4   3  -4  976.40   28.80
  -4   3  -4  971.90   27.70
   5  -3   4    6.40    2.30
  -5  -3  -4    5.10    0.80
  -5  -3  -4    2.20    1.60
   5   3   4    3.20    2.10
  -5   3  -4    5.90    0.90
   5   3   4    3.50    0.80
  -5   3  -4    1.50    1.40
   6  -3   4  445.06   15.60
  -6  -3  -4  440.46   12.80
  -6  -3  -4  433.16   13.40
  -6   3  -4  450.35   12.80
   6   3   4  444.36   12.80
  -6   3  -4  464.85   13.50
   6   3   4  440.86   15.30
   7  -3   4  336.67    9.90
  -7  -3  -4  328.37    9.70
   7  -3   4  325.27   13.20
  -7  -3  -4  332.37   10.30
  -7   3  -4  332.57   10.40
   7   3   4  323.57    9.70
   7   3   4  325.07   13.00
  -7   3  -4  324.47    9.60
  -7   3  -4  342.47   10.30
   8  -3   4   17.60    4.90
  -8  -3  -4   12.60    1.30
   8  -3   4   11.50    1.40
  -8  -3  -4   11.70    1.60
   8   3   4   14.10    1.60
  -8   3  -4   16.50    2.50
   8   3   4   11.10    4.70
  -8   3  -4   12.30    1.80
  -8   3  -4   15.50    1.30
   9  -3   4 1215.98   34.10
  -9  -3  -4 1166.88   34.30
  -9  -3  -4 1154.78   34.40
   9   3   4 1181.68   33.90
  -9   3  -4 1176.48   33.60
   9   3   4 1298.47   47.00
  -9   3  -4 1253.77   34.50
  -9   3  -4 1194.78   34.50
  10  -3   4    3.90    1.30
 -10  -3  -4    5.70    1.50
 -10  -3  -4    3.50    1.40
  10   3   4    4.50    1.10
 -10   3  -4    6.90    1.70
 -10   3  -4    4.20    1.60
  11  -3   4   97.99    3.70
 -11  -3  -4   95.09    3.90
 -11  -3  -4   94.89    3.90
 -11   3  -4   92.99    4.20
 -11   3  -4   96.69    4.10
  11   3   4   98.89    3.60
 -12  -3  -4    3.90    1.30
  12  -3   4    1.70    1.10
 -12  -3  -4    2.20    1.20
 -12   3  -4    1.20    1.30
  12   3   4    2.00    1.00
 -12   3  -4    2.50    1.30
 -13   3  -4  203.68    6.60
 -13   3  -4  231.98    6.80
 -14  -4   4  585.84   17.00
 -14   4   4  613.54   17.20
 -14   4   4  575.14   16.90
 -13  -4   4    8.40    1.20
 -13  -4   4    7.90    1.30
 -13   4   4    8.70    1.70
 -13   4   4    6.00    1.50
 -12  -4   4  421.96   12.90
 -12  -4   4  425.66   12.50
 -12   4   4  428.36   13.10
 -12   4   4  413.56   12.80
 -11  -4   4   90.09    3.60
 -11  -4   4   89.29    4.00
 -11   4   4   91.79    4.10
 -11   4   4   85.19    4.30
  10  -4  -4   42.80    5.50
 -10  -4   4   56.79    3.20
 -10  -4   4   57.69    2.80
  10   4  -4   55.69    5.70
 -10   4   4   59.99    3.30
 -10   4   4   55.99    3.60
  -9  -4   4    3.90    1.20
   9  -4  -4    3.60    2.00
  -9  -4   4    3.70    1.30
  -9   4   4    3.80    1.40
  -9   4   4    4.00    1.50
  -9   4   4    4.30    1.50
   9   4  -4    7.60    2.30
  -8  -4   4 1778.92   49.60
  -8  -4   4 1702.23   49.99
   8  -4  -4 1752.12   49.99
   8   4  -4 1767.92   50.09
  -8   4   4 1798.52   49.80
  -8   4   4 1774.62   49.70
  -8   4   4 1764.82   49.90
   7  -4  -4   15.00    2.30
  -7  -4   4   14.80    1.70
  -7  -4   4   13.80    2.10
   7   4  -4   17.20    2.30
  -7   4   4   16.10    2.10
  -7   4   4   12.70    1.70
  -7   4   4   15.20    2.10
   6  -4  -4  347.07   10.70
   6  -4  -4  332.37   10.40
  -6  -4   4  341.87   10.60
  -6  -4   4  343.17   10.30
   6   4  -4  350.36   10.70
  -6   4   4  340.07   10.50
   6   4  -4  371.06   12.40
  -6   4   4  331.67   10.60
  -5  -4   4    1.80    1.30
  -5  -4   4    5.50    1.20
  -5  -4   4    4.60    1.30
   5  -4  -4   14.50    9.80
  -5  -4   4    2.60    9.40
   5  -4  -4  -11.70    8.50
   5  -4  -4    4.80    1.40
  -5  -4   4   -2.80    8.10
   5  -4  -4    4.00    1.40
   5  -4  -4    3.50    1.10
   5   4  -4    2.60    2.40
  -5   4   4    5.10    1.40
  -5   4   4    2.50    1.50
   5   4  -4    2.00   10.10
   5   4  -4    4.30    1.10
   5   4  -4    4.20    0.80
  -5   4   4    1.90    1.30
   5   4  -4    5.10    1.60
   4  -4  -4   16.10    2.00
  -4  -4   4   14.10    8.50
   4  -4  -4   15.20    1.70
  -4  -4   4    7.00    8.50
  -4  -4   4   15.40    1.60
   4  -4  -4   17.80    2.20
   4  -4  -4   23.10    8.00
  -4  -4   4   18.80    2.30
   4  -4  -4   16.90    9.60
   4   4  -4   19.90    9.30
   4   4  -4   14.60    1.10
  -4   4   4   19.00    1.80
  -4   4   4   16.80    1.80
   4   4  -4   16.10    1.80
   4   4  -4   17.30    1.90
   4   4  -4   21.20    2.60
  -3  -4   4  251.17   15.70
   3  -4  -4  211.58    8.90
   3  -4  -4  249.58    8.00
   3  -4  -4  246.18   16.10
   3  -4  -4  230.28    7.30
   3  -4  -4  263.17    8.00
   3  -4  -4  250.47   16.70
   3  -4  -4  257.77    7.90
  -3  -4   4  249.78    7.90
   3   4  -4  250.87    8.70
   3   4  -4  254.17    8.00
   3   4  -4  267.17   14.80
   3   4  -4  247.18    7.10
   3   4  -4  252.47    8.00
  -3   4   4  256.97    8.00
  -3   4   4  235.48   16.20
  -3   4   4  245.18    8.10
   2  -4  -4 1801.42   49.30
   2  -4  -4 1790.72   55.89
   2  -4  -4 1771.22   56.49
  -2  -4   4 1719.03   49.60
  -2  -4   4 1755.42   49.30
   2  -4  -4 1772.92   49.40
   2  -4  -4 1667.43   48.60
   2  -4  -4 1774.12   49.40
  -2  -4   4 1771.22   56.09
   2   4  -4 1823.32   49.99
   2   4  -4 1755.02   49.40
   2   4  -4 1649.33   48.60
   2   4  -4 1733.93   56.29
  -2   4   4 1750.72   49.30
   2   4  -4 1759.42   49.40
  -2   4   4 1714.03   49.40
  -2   4   4 1698.33   56.19
  -2   4   4 1778.62   49.60
   1  -4  -4  520.75   24.60
   1  -4  -4  549.25   15.80
  -1  -4   4  582.64   16.90
   1  -4  -4  556.34   16.60
   1  -4  -4  568.34   16.60
   1  -4  -4  532.35   16.90
  -1  -4   4  552.64   16.90
   1   4  -4  548.55   23.30
  -1   4   4  558.14   16.90
   1   4  -4  542.95   17.20
   1   4  -4  576.74   16.60
   1   4  -4  548.95   15.70
  -1   4   4  560.84   16.60
   1   4  -4  594.64   16.60
  -1   4   4  552.44   25.00
  -1   4   4  549.65   16.80
   0  -4   4 1585.24   47.00
   0  -4  -4 1614.34   54.99
   0  -4  -4 1764.22   54.89
   0  -4  -4 1587.74   46.90
   0  -4   4 1653.23   48.20
   0  -4  -4 1702.13   47.90
   0  -4   4 1619.34   55.29
   0  -4   4 1694.13   48.20
   0  -4   4 1714.93   47.80
   0  -4  -4 1762.62   47.80
   0  -4  -4 1582.14   47.90
   0   4   4 1756.52   48.10
   0   4   4 1764.72   48.30
   0   4  -4 1596.74   46.90
   0   4   4 1713.33   55.99
   0   4  -4 1751.52   47.80
   0   4  -4 1668.93   48.40
   0   4  -4 1730.93   54.99
   0   4  -4 1765.62   47.80
   0   4   4 1746.63   47.80
  -1  -4  -4   14.80    1.10
   1  -4   4   14.50    2.20
   1  -4   4   13.80    2.20
  -1  -4  -4   13.70    1.70
  -1  -4  -4    2.80    6.90
   1  -4   4   18.10    1.40
  -1  -4  -4   16.90    2.20
  -1  -4  -4   15.80    2.00
   1  -4   4   -7.90    9.60
   1  -4   4   19.00    2.50
  -1   4  -4   19.10    9.30
   1   4   4   12.80    2.00
  -1   4  -4   17.20    2.60
   1   4   4    4.80   10.00
   1   4   4   14.60    1.20
   1   4   4   13.90    1.80
   1   4   4   17.20    2.70
  -1   4  -4   15.20    1.00
  -1   4  -4   17.40    2.20
  -1   4  -4   16.70    2.00
   2  -4   4  634.94   19.30
  -2  -4  -4  668.93   19.30
   2  -4   4  645.04   18.40
  -2  -4  -4  612.44   28.40
  -2  -4  -4  659.43   19.30
  -2  -4  -4  633.34   18.20
   2  -4   4  666.33   20.00
  -2  -4  -4  649.34   19.50
   2  -4   4  641.34   28.10
   2  -4   4  664.13   20.10
  -2  -4  -4  629.74   27.30
   2   4   4  647.74   19.40
  -2   4  -4  625.94   18.20
  -2   4  -4  655.03   19.30
   2   4   4  645.14   19.80
  -2   4  -4  653.03   20.20
  -2   4  -4  670.93   19.20
  -2   4  -4  650.93   28.80
   2   4   4  647.24   19.90
   2   4   4  671.63   18.30
   2   4   4  619.54   30.20
   3  -4   4  493.55   16.10
  -3  -4  -4  497.45   15.20
  -3  -4  -4  506.75   15.10
   3  -4   4  528.65   28.90
   3  -4   4  498.95   15.30
  -3  -4  -4  502.45   24.70
  -3  -4  -4  464.95   15.30
  -3  -4  -4  466.15   29.00
  -3   4  -4  472.15   16.10
  -3   4  -4  474.85   24.10
   3   4   4  491.45   16.00
   3   4   4  493.55   29.50
  -3   4  -4  494.15   15.00
   3   4   4  496.75   15.70
  -3   4  -4  494.45   15.20
   3   4   4  496.85   15.40
  -4  -4  -4 3199.18  108.39
   4  -4   4 3457.25  108.99
   4  -4   4 3345.77   94.29
   4  -4   4 3509.45   96.49
   4  -4   4 3427.86   95.59
  -4  -4  -4 3292.67   95.49
  -4  -4  -4 3237.18   94.19
   4  -4   4 3376.46   96.29
   4   4   4 3628.34   96.19
  -4   4  -4 3452.45   94.69
  -4   4  -4 3273.87   96.19
   4   4   4 3393.26   95.59
   4   4   4 3461.05   96.49
   4   4   4 3413.26  108.39
  -4   4  -4 3400.76   94.19
  -5  -4  -4   28.90    2.80
   5  -4   4   26.70    1.90
   5  -4   4   29.00    4.20
  -5  -4  -4   28.30    1.60
   5   4   4   29.60    1.60
   5   4   4   32.50    4.10
  -5   4  -4   27.60    1.60
  -5   4  -4   30.20    2.60
   6  -4   4  396.06   11.50
  -6  -4  -4  383.46   11.40
   6  -4   4  383.16   14.20
  -6  -4  -4  380.56   11.90
  -6   4  -4  399.96   12.00
  -6   4  -4  394.06   11.30
   6   4   4  388.66   11.30
   6   4   4  378.66   14.00
  -6   4  -4  399.66   11.90
  -7  -4  -4    5.40    1.40
   7  -4   4    4.00    3.40
  -7  -4  -4    4.40    0.90
   7  -4   4    5.50    1.20
  -7   4  -4    5.90    1.50
  -7   4  -4    5.30    0.90
   7   4   4    5.00    1.00
   7   4   4    6.90    3.50
  -7   4  -4    5.80    1.60
  -8  -4  -4  544.15   15.30
  -8  -4  -4  539.35   16.00
   8  -4   4  536.65   15.70
   8  -4   4  500.35   19.70
  -8   4  -4  541.25   15.30
  -8   4  -4  531.35   16.00
  -8   4  -4  541.85   16.20
   8   4   4  546.95   15.50
   8   4   4  528.25   20.10
  -9  -4  -4   16.70    1.40
  -9  -4  -4   16.70    2.20
   9  -4   4   14.20    1.60
  -9  -4  -4   15.10    1.80
  -9   4  -4   14.60    1.30
  -9   4  -4   13.10    1.80
   9   4   4   13.90    1.70
  -9   4  -4   22.70    2.80
 -10  -4  -4  271.97    8.60
  10  -4   4  282.77    8.50
 -10  -4  -4  267.77    8.70
  10   4   4  270.77    8.30
 -10   4  -4  272.97    9.10
 -10   4  -4  264.57   10.50
  11  -4   4    5.30    1.20
 -11  -4  -4    5.90    1.30
 -11  -4  -4    7.50    1.50
  11   4   4    5.20    1.10
 -11   4  -4    5.60    1.50
 -11   4  -4    5.60    1.60
  12  -4   4  172.38    5.50
 -12  -4  -4  167.58    5.60
 -12   4  -4  168.28    5.70
 -12   4  -4  175.98    5.80
  12   4   4  173.38    5.40
 -13   4  -4    1.30    0.90
 -13   4  -4    2.00    1.10
 -14  -5   4    1.80    0.90
 -13  -5   4    2.90    0.90
 -13  -5   4    2.30    1.10
 -13   5   4    1.80    1.30
 -13   5   4   -0.40    1.40
 -12  -5   4    2.50    1.00
 -12  -5   4    2.30    1.20
 -12   5   4    2.30    1.50
 -12   5   4    2.40    1.60
 -11  -5   4  530.15   15.30
 -11  -5   4  529.05   15.70
 -11   5   4  515.05   15.90
 -11   5   4  512.15   15.60
 -10  -5   4    0.80    1.10
 -10  -5   4    0.90    1.20
  10  -5  -4    0.20    4.10
 -10   5   4    1.40    1.60
 -10   5   4    2.60    1.70
  10   5  -4    6.20    4.10
 -10   5   4   -2.90    1.40
  -9  -5   4  380.26   11.70
  -9  -5   4  385.46   11.40
   9  -5  -4  372.16   12.40
   9   5  -4  364.46   10.80
  -9   5   4  376.96   11.70
   9   5  -4  365.86   12.70
  -9   5   4  383.16   11.40
  -9   5   4  366.66   11.90
  -8  -5   4   75.99    3.20
  -8  -5   4   75.49    3.60
  -8   5   4   77.49    5.50
   8   5  -4   80.29    4.50
   8   5  -4   73.89    2.60
  -8   5   4   70.49    3.50
  -8   5   4   77.59    3.90
  -7  -5   4    1.30    1.20
  -7  -5   4    0.70    1.00
  -7  -5   4    1.60    0.80
   7  -5  -4    1.70    1.60
  -7   5   4    5.20    1.50
   7   5  -4    2.00    0.70
  -7   5   4    4.10    1.50
   7   5  -4    1.30    1.50
  -7   5   4   -1.30    1.70
   6  -5  -4    6.30    1.50
   6  -5  -4    4.60    1.20
  -6  -5   4    6.20    0.80
  -6  -5   4    5.30    1.10
   6   5  -4    5.60    0.70
   6   5  -4    5.30    1.40
  -6   5   4    2.90    1.30
  -6   5   4   -2.50    2.40
  -6   5   4    5.00    1.30
  -6   5   4    5.80    1.40
  -5  -5   4  826.42   25.30
   5  -5  -4  888.71   37.00
   5  -5  -4  845.62   25.40
   5  -5  -4  889.91   25.40
   5  -5  -4  848.42   24.60
  -5  -5   4  831.32   35.30
   5  -5  -4  929.11   25.70
   5  -5  -4  863.81   38.60
  -5  -5   4  847.82   24.60
  -5  -5   4  884.91   24.90
  -5   5   4  856.01   25.30
   5   5  -4  936.91   25.60
   5   5  -4  922.91   27.00
  -5   5   4  879.21   25.30
   5   5  -4  892.61   24.50
  -5   5   4  846.42   25.40
  -4  -5   4   44.90    3.20
   4  -5  -4   51.79   12.60
   4  -5  -4   56.19    3.70
  -4  -5   4   41.80   11.50
  -4  -5   4   57.89   14.70
   4  -5  -4   39.00   13.50
   4  -5  -4   53.79    3.50
   4  -5  -4   53.49    3.00
  -4  -5   4   56.09    3.60
   4  -5  -4   50.39    2.10
   4   5  -4   62.29   13.40
  -4   5   4   52.19    3.80
   4   5  -4   43.20    4.80
   4   5  -4   51.59    1.80
  -4   5   4   47.10    3.30
   4   5  -4   53.09    3.60
   4   5  -4   49.20    2.90
  -4   5   4   43.90    3.60
  -3  -5   4  180.78   17.30
   3  -5  -4  193.98    6.70
   3  -5  -4  189.78    5.70
   3  -5  -4  195.18    6.70
  -3  -5   4  176.08   18.90
   3  -5  -4  192.88    6.70
   3  -5  -4  193.98   17.70
  -3  -5   4  182.68    7.00
  -3  -5   4  182.88    6.70
   3  -5  -4  169.58   17.20
  -3   5   4  189.08    6.80
   3   5  -4  202.18    6.70
   3   5  -4  195.68    5.60
   3   5  -4  187.38    6.80
   3   5  -4  192.18    7.80
   3   5  -4  191.38   19.30
  -2  -5   4  139.79    5.70
   2  -5  -4  150.78    5.50
  -2  -5   4  139.59    5.80
   2  -5  -4  139.89   16.40
  -2  -5   4  145.49    5.60
   2  -5  -4  150.88    5.50
   2  -5  -4  145.79    4.50
  -2  -5   4  148.99   13.60
   2  -5  -4  148.19    5.50
   2  -5  -4  136.19   16.50
   2   5  -4  147.59    5.50
   2   5  -4  133.89   17.10
   2   5  -4  142.19    4.30
   2   5  -4  148.99    6.50
  -2   5   4  140.39    6.10
  -2   5   4  145.59    5.60
   2   5  -4  145.69    5.40
  -2   5   4  128.39   17.50
  -2   5   4  143.99    5.60
   1  -5  -4  203.08    6.10
  -1  -5   4  204.78    7.50
   1  -5  -4  210.18   18.20
   1  -5  -4  207.58    7.10
   1  -5  -4  218.58    7.20
  -1  -5   4  215.68   18.70
  -1  -5   4  205.28    7.50
   1  -5  -4  184.68   17.90
   1  -5  -4  207.28    7.20
  -1  -5   4  205.78    7.20
  -1   5   4  189.58   16.00
   1   5  -4  205.58    6.00
   1   5  -4  195.68    8.00
   1   5  -4  208.38    7.20
   1   5  -4  183.28   15.20
  -1   5   4  205.38    7.30
   1   5  -4  206.88    7.10
  -1   5   4  201.48    7.30
  -1   5   4  205.98    7.60
   0  -5   4   42.50    3.30
   0  -5   4   37.30    9.40
   0  -5  -4   36.40    2.80
   0  -5   4   32.10    3.50
   0  -5  -4   37.20   11.40
   0  -5   4   36.40    1.80
   0  -5  -4   35.60    3.00
   0  -5  -4   34.90    1.60
   0  -5   4   34.50    3.00
   0  -5  -4   29.40    9.40
   0  -5  -4   33.90    2.90
   0   5   4   35.60    1.70
   0   5  -4   36.80    1.40
   0   5  -4   37.70    4.20
   0   5   4   30.30    3.30
   0   5  -4   34.30    2.70
   0   5   4   38.10    3.20
   0   5   4   33.70   12.60
   0   5   4   36.80    3.30
  -1  -5  -4 1576.14   47.40
  -1  -5  -4 1673.53   59.29
  -1  -5  -4 1519.35   60.99
   1  -5   4 1651.93   45.80
   1  -5   4 1686.73   47.40
   1  -5   4 1667.53   46.90
  -1  -5  -4 1646.84   45.70
  -1  -5  -4 1541.05   47.00
   1  -5   4 1661.23   47.40
  -1  -5  -4 1424.86   47.40
   1  -5   4 1620.54   56.69
  -1   5  -4 1735.83   47.80
   1   5   4 1599.84   57.79
   1   5   4 1687.93   47.30
  -1   5  -4 1685.63   46.80
  -1   5  -4 1658.93   56.79
   1   5   4 1657.13   46.90
   1   5   4 1712.83   47.30
  -1   5  -4 1747.43   46.90
   1   5   4 1646.34   45.70
  -1   5  -4 1645.84   45.60
   2  -5   4 2234.38   63.09
  -2  -5  -4 2329.77   62.49
  -2  -5  -4 2164.18   62.39
   2  -5   4 2197.28   61.29
   2  -5   4 2287.67   63.19
  -2  -5  -4 2154.08   61.19
   2  -5   4 2235.68   62.49
  -2  -5  -4 2163.68   74.39
  -2  -5  -4 2109.99   73.09
  -2  -5  -4 2233.88   62.49
   2  -5   4 2146.89   73.79
  -2   5  -4 2244.78   62.39
  -2   5  -4 2201.58   63.29
   2   5   4 2227.68   62.99
  -2   5  -4 2147.89   72.79
  -2   5  -4 2096.59   61.09
  -2   5  -4 2252.97   62.29
   2   5   4 2248.88   63.09
   2   5   4 2140.09   61.19
  -3  -5  -4 1440.16   58.69
  -3  -5  -4 1565.74   44.10
  -3  -5  -4 1321.57   43.70
   3  -5   4 1513.45   42.80
   3  -5   4 1586.04   44.80
  -3  -5  -4 1504.75   44.10
   3  -5   4 1575.64   44.90
   3  -5   4 1527.95   58.69
   3  -5   4 1569.14   44.10
  -3  -5  -4 1431.96   57.19
  -3  -5  -4 1531.55   42.70
  -3   5  -4 1573.44   43.20
   3   5   4 1592.24   44.60
   3   5   4 1595.04   44.90
  -3   5  -4 1538.85   45.10
   3   5   4 1552.94   42.60
  -3   5  -4 1476.15   54.99
   3   5   4 1530.85   44.20
  -3   5  -4 1597.94   44.10
  -3   5  -4 1527.55   42.70
   3   5   4 1493.25   57.19
  -4  -5  -4    1.70    0.80
   4  -5   4    5.10    2.30
   4  -5   4    0.60    0.90
   4   5   4    1.70    0.70
   4   5   4    0.10    1.90
  -4   5  -4    1.80    1.40
  -4   5  -4    0.90    1.40
  -4   5  -4    3.20    0.80
   5  -5   4   42.00    2.20
  -5  -5  -4   41.70    1.90
   5  -5   4   43.20    5.10
  -5  -5  -4   37.50    3.00
   5   5   4   41.60    1.90
  -5   5  -4   42.90    2.80
  -5   5  -4   41.70    1.90
  -5   5  -4   47.10    3.10
   5   5   4   36.90    4.60
  -6  -5  -4    3.30    0.80
   6  -5   4    3.90    3.50
  -6  -5  -4    1.30    1.30
   6  -5   4    2.50    1.10
   6   5   4    0.80    3.00
   6   5   4    3.60    0.90
  -6   5  -4    2.50    1.30
  -6   5  -4    3.70    1.60
  -6   5  -4    2.90    0.80
   7  -5   4  438.26   12.60
  -7  -5  -4  428.66   13.00
   7  -5   4  418.26   16.20
  -7  -5  -4  437.76   12.30
  -7   5  -4  419.86   12.90
  -7   5  -4  430.36   12.30
  -7   5  -4  425.56   13.10
   7   5   4  407.86   16.20
   7   5   4  414.46   12.40
   8  -5   4   55.09    7.10
  -8  -5  -4   57.59    3.20
   8  -5   4   57.19    2.90
  -8  -5  -4   55.49    2.30
   8   5   4   57.69    7.20
  -8   5  -4   56.39    3.30
   8   5   4   57.69    2.60
  -8   5  -4   54.19    2.30
  -8   5  -4   68.19    3.90
  -9  -5  -4  257.87    8.50
  -9  -5  -4  262.67    8.40
   9  -5   4  260.97    8.20
  -9  -5  -4  256.17    7.70
  -9   5  -4  259.47    7.60
   9   5   4  263.17    8.00
  -9   5  -4  265.67    8.70
  -9   5  -4  269.57    8.90
  10  -5   4  108.29    4.00
 -10  -5  -4   98.19    4.10
 -10   5  -4  102.39    4.60
  10   5   4  107.39    3.80
 -10   5  -4  102.99    4.40
 -11  -5  -4  128.99    4.70
  11  -5   4  132.89    4.60
 -11   5  -4  136.09    4.90
 -11   5  -4  131.59    5.00
  11   5   4  137.29    4.50
  12  -5   4    2.90    1.10
 -12  -5  -4    2.50    1.30
 -12   5  -4   -0.40    1.10
  12   5   4    0.70    1.00
 -12   5  -4    1.80    1.20
 -13   5  -4  285.17    8.40
 -14  -6   4  311.77    9.20
 -14   6   4  317.17    9.40
 -13  -6   4    1.40    1.00
 -13  -6   4   -0.10    0.80
 -13   6   4    1.20    1.40
 -12  -6   4   72.19    3.30
 -12  -6   4   74.19    3.00
 -12   6   4   76.19    3.70
 -11  -6   4    0.00    2.20
 -11   6   4    1.70    1.90
 -11   6   4    1.80    1.60
  11   6  -4    1.30    0.90
 -10  -6   4   21.20    2.00
 -10  -6   4   19.20    2.40
  10   6  -4   18.00    1.50
 -10   6   4   19.80    2.20
 -10   6   4   16.90    2.20
  -9  -6   4  152.78    5.60
   9  -6  -4  139.49    7.60
  -9  -6   4  150.28    5.20
   9   6  -4  137.39    7.80
  -9   6   4  148.49    5.70
  -9   6   4  150.68    5.90
   9   6  -4  148.39    4.60
  -8  -6   4  367.86   11.80
   8  -6  -4  386.66   12.80
  -8  -6   4  387.56   11.50
   8  -6  -4  371.16   11.20
  -8   6   4  387.96   12.00
  -8   6   4  389.66   11.60
   8   6  -4  378.66   10.90
  -8   6   4  375.36   11.90
   8   6  -4  376.56   12.90
  -7  -6   4  567.74   16.30
  -7  -6   4  559.74   15.80
   7  -6  -4  572.64   17.50
   7  -6  -4  536.65   16.00
  -7  -6   4  559.54   16.70
  -7   6   4  560.94   16.80
   7   6  -4  556.94   15.80
   7   6  -4  553.84   17.60
  -7   6   4  564.44   16.50
  -7   6   4  556.74   16.70
  -6  -6   4  795.92   22.30
   6  -6  -4  761.72   22.00
   6  -6  -4  786.32   23.30
  -6  -6   4  778.42   21.90
   6   6  -4  789.02   23.30
  -6   6   4  777.92   22.70
  -6   6   4  775.72   22.00
  -6   6   4  740.13   22.60
   6   6  -4  772.12   21.80
  -6   6   4  806.12   22.50
   5  -6  -4  146.69    5.80
   5  -6  -4  129.39    4.90
  -5  -6   4  142.59    4.50
  -5  -6   4  144.89    4.80
   5   6  -4  143.79    5.70
  -5   6   4  142.39    5.40
  -5   6   4  141.39    4.60
   5   6  -4  146.59    4.30
   4  -6  -4   71.49    3.80
  -4  -6   4   75.09    3.00
   4  -6  -4   71.69    2.60
  -4  -6   4   67.79    2.60
  -4   6   4   70.89    2.80
  -4   6   4   68.59    3.60
   4   6  -4   73.69    3.80
   3  -6  -4   -0.50   14.00
  -3  -6   4    0.50    2.10
   3  -6  -4    0.10    0.70
   3  -6  -4    1.30    2.00
  -3  -6   4  -27.50   14.10
   3  -6  -4   -0.50    1.30
  -3  -6   4  -27.00   13.10
   3  -6  -4   15.20   14.00
  -3  -6   4    4.20    2.00
   3  -6  -4    1.30    2.10
  -3  -6   4    0.30    0.70
  -3   6   4    1.50    2.60
   3   6  -4    1.00    0.50
   3   6  -4   -7.50   14.90
  -3   6   4    0.40    0.90
   3   6  -4    0.20    1.20
   3   6  -4   -3.40    2.10
   3   6  -4    4.80    3.10
  -3   6   4   -2.40    2.10
  -3   6   4    1.30    1.80
   2  -6  -4 1362.06   49.50
   2  -6  -4 1444.86   39.80
  -2  -6   4 1330.87   38.60
   2  -6  -4 1403.16   39.70
   2  -6  -4 1411.46   38.50
  -2  -6   4 1395.06   40.00
  -2  -6   4 1352.36   50.79
   2  -6  -4 1451.05   39.70
  -2  -6   4 1395.66   39.70
  -2  -6   4 1363.96   39.70
   2  -6  -4 1332.77   50.69
  -2  -6   4 1269.57   52.19
   2   6  -4 1411.46   39.80
   2   6  -4 1413.06   40.70
   2   6  -4 1398.16   38.40
   2   6  -4 1470.85   39.70
  -2   6   4 1366.26   39.90
  -2   6   4 1351.96   39.80
  -2   6   4 1360.46   38.70
   2   6  -4 1392.56   52.19
  -2   6   4 1230.88   51.59
   1  -6  -4 1003.50   29.30
  -1  -6   4 1007.50   41.60
   1  -6  -4  995.00   29.20
  -1  -6   4  981.60   29.20
   1  -6  -4 1026.00   28.00
  -1  -6   4 1027.90   29.70
  -1  -6   4 1031.00   29.60
  -1  -6   4  933.31   28.00
   1  -6  -4  955.40   41.20
   1  -6  -4  977.10   42.00
   1  -6  -4 1025.90   29.30
  -1   6   4  962.50   42.70
   1   6  -4 1014.20   29.30
  -1   6   4 1011.80   29.40
   1   6  -4 1010.70   27.90
   1   6  -4  955.10   41.70
  -1   6   4 1019.50   29.60
   1   6  -4 1033.30   29.20
   1   6  -4  977.30   30.20
  -1   6   4 1018.40   29.70
   0  -6  -4 1416.06   40.20
   0  -6   4 1380.56   38.80
   0  -6   4 1353.66   50.39
   0  -6   4 1391.36   40.10
   0  -6   4 1414.66   40.50
   0  -6  -4 1377.96   38.80
   0  -6  -4 1437.56   40.10
   0  -6  -4 1376.26   53.29
   0  -6  -4 1438.86   40.10
   0  -6  -4 1339.87   51.89
   0   6   4 1376.96   40.40
   0   6  -4 1367.26   52.59
   0   6   4 1418.16   52.19
   0   6   4 1408.66   40.50
   0   6  -4 1406.96   40.00
   0   6   4 1388.06   38.80
   0   6  -4 1349.47   38.70
   0   6   4 1375.96   40.20
   0   6  -4 1419.16   41.10
   0   6  -4 1362.76   40.00
  -1  -6  -4  195.08    5.70
  -1  -6  -4  194.48   19.80
   1  -6   4  235.28   26.00
  -1  -6  -4  177.08    7.50
  -1  -6  -4  191.58    7.60
  -1  -6  -4  193.08    7.10
   1  -6   4  195.98    7.90
   1  -6   4  187.78    7.70
  -1  -6  -4  161.48   20.30
   1  -6   4  191.38    8.20
   1   6   4  186.48    7.80
   1   6   4  190.08    7.70
  -1   6  -4  176.78   19.30
  -1   6  -4  198.38    6.20
  -1   6  -4  191.08    7.40
   1   6   4  196.08    8.30
   1   6   4  167.88   22.50
  -1   6  -4  190.68    8.90
   1   6   4  199.18    5.70
  -1   6  -4  189.48    7.10
  -1   6  -4  196.28    5.60
  -2  -6  -4   40.90   18.70
   2  -6   4   49.00    5.20
   2  -6   4   50.39    2.20
   2  -6   4   91.99   20.80
   2  -6   4   55.29    6.10
  -2  -6  -4   46.10    3.70
  -2  -6  -4   37.80   15.10
  -2  -6  -4   51.39    4.90
[truncated: 427,851 more chars]
